# Supplementary material for: Identification of Genetic Loci Affecting Flag Leaf Chlorophyll in Wheat Grown under Different Water Regimes
Source: Front Genet. 2022 Mar 15;13:832898. doi: 10.3389/fgene.2022.832898 (PMC8965356; doi:10.3389/fgene.2022.832898)
Supplement: Supplementary file 1 [file Table2.XLS]

## Sheet: Qchl.saw-3B.2
Supplementary Table S4.QTL section composition of Qchl.saw-3B.2, Qchl.saw-5A.2, Qchl.saw-5A.3 and Qchl.saw-5B.2
Chr.	Start	Stop	Gene ID	Ori.
chr3B	52835400	52839466	TraesCS3B02G083700.1	-
chr3B	52850349	52852730	TraesCS3B02G083800.1	-
chr3B	52855935	52857178	TraesCS3B02G083900.1	-
chr3B	52879979	52880279	TraesCS3B02G104500LC.1	+
chr3B	52889162	52889998	TraesCS3B02G104600LC.1	-
chr3B	52890219	52892986	TraesCS3B02G084000.1	-
chr3B	52899408	52900030	TraesCS3B02G104700LC.1	-
chr3B	52910712	52911078	TraesCS3B02G104800LC.1	-
chr3B	52913726	52914310	TraesCS3B02G104900LC.1	-
chr3B	52916104	52923537	TraesCS3B02G084100.1	-
chr3B	52925296	52925812	TraesCS3B02G105000LC.1	+
chr3B	52926223	52926754	TraesCS3B02G105100LC.1	+
chr3B	52927003	52927369	TraesCS3B02G105200LC.1	+
chr3B	52928081	52928510	TraesCS3B02G105210LC.1	+
chr3B	53019349	53019730	TraesCS3B02G105300LC.1	+
chr3B	53024279	53027983	TraesCS3B02G105400LC.1	+
chr3B	53052908	53053214	TraesCS3B02G105500LC.1	+
chr3B	53141117	53141636	TraesCS3B02G105600LC.1	-
chr3B	53193478	53195233	TraesCS3B02G105700LC.1	-
chr3B	53199130	53199669	TraesCS3B02G084300.1	-
chr3B	53208938	53211361	TraesCS3B02G084400.1	+
chr3B	53216806	53222491	TraesCS3B02G084500.1	-
chr3B	53240219	53242776	TraesCS3B02G084600.1	-
chr3B	53347436	53349461	TraesCS3B02G105800LC.1	+
chr3B	53350407	53359592	TraesCS3B02G084700.1	-
chr3B	53350407	53359592	TraesCS3B02G084700.2	-
chr3B	53359719	53360214	TraesCS3B02G105900LC.1	-
chr3B	53364080	53365109	TraesCS3B02G106000LC.1	-
chr3B	53367293	53367521	TraesCS3B02G106100LC.1	+
chr3B	53378718	53379375	TraesCS3B02G106200LC.1	+
chr3B	53381889	53382216	TraesCS3B02G106300LC.1	+
chr3B	53383421	53383673	TraesCS3B02G106400LC.1	-
chr3B	53383704	53384112	TraesCS3B02G106500LC.1	-
chr3B	53470031	53472275	TraesCS3B02G084800.2	-
chr3B	53470031	53472275	TraesCS3B02G084800.1	-
chr3B	53523873	53524470	TraesCS3B02G084900.1	+
chr3B	53553605	53556444	TraesCS3B02G085000.1	-
chr3B	53567508	53568120	TraesCS3B02G106600LC.1	+
chr3B	53568109	53568774	TraesCS3B02G106600LC.2	+
chr3B	53568777	53569574	TraesCS3B02G106700LC.1	+
chr3B	53573568	53579551	TraesCS3B02G085100.1	-
chr3B	53800180	53804613	TraesCS3B02G085200.1	+
chr3B	53812725	53815464	TraesCS3B02G085300.1	+
chr3B	53901249	53901760	TraesCS3B02G106800LC.1	+
chr3B	53903255	53903816	TraesCS3B02G106900LC.1	-
chr3B	53933385	53933600	TraesCS3B02G107000LC.1	-
chr3B	53933960	53934848	TraesCS3B02G107100LC.1	-
chr3B	53951102	53952515	TraesCS3B02G085400.1	-
chr3B	53954393	53954925	TraesCS3B02G107200LC.1	+
chr3B	53955092	53955877	TraesCS3B02G085500.1	+
chr3B	53960467	53961442	TraesCS3B02G107300LC.1	-
chr3B	53989420	53991238	TraesCS3B02G107400LC.1	-
chr3B	54084605	54087833	TraesCS3B02G107500LC.1	-
chr3B	54131197	54135673	TraesCS3B02G107600LC.1	+
chr3B	54136194	54139178	TraesCS3B02G107700LC.1	-
chr3B	54139469	54140270	TraesCS3B02G085600.1	-
chr3B	54141869	54142271	TraesCS3B02G107800LC.1	+
chr3B	54286117	54286315	TraesCS3B02G107900LC.1	+
chr3B	54291140	54291269	TraesCS3B02G108000LC.1	+
chr3B	54303994	54307600	TraesCS3B02G085700.1	-
chr3B	54309813	54310089	TraesCS3B02G108100LC.1	+
chr3B	54314414	54315269	TraesCS3B02G108200LC.1	+
chr3B	54326281	54328415	TraesCS3B02G085800.1	-
chr3B	54444359	54444677	TraesCS3B02G108300LC.1	-
chr3B	54460213	54460597	TraesCS3B02G108400LC.1	-
chr3B	54499861	54501917	TraesCS3B02G085900.1	+
chr3B	54502168	54506058	TraesCS3B02G086000.1	-
chr3B	54530747	54531649	TraesCS3B02G108500LC.1	-
chr3B	54586420	54587326	TraesCS3B02G108600LC.1	+
chr3B	54594316	54605104	TraesCS3B02G108700LC.1	-
chr3B	54612250	54614197	TraesCS3B02G086100.1	-
chr3B	54618741	54621248	TraesCS3B02G108710LC.1	-
chr3B	54687891	54688308	TraesCS3B02G108800LC.1	-

## Sheet: Qchl.saw-5A.2
Chr.	Start	Stop	Gene ID	Ori.
chr5A	569546082	569550560	TraesCS5A02G369500.1	-
chr5A	569546082	569550560	TraesCS5A02G369500.2	-
chr5A	569641802	569642843	TraesCS5A02G518000LC.1	+
chr5A	569647229	569647613	TraesCS5A02G518100LC.1	+
chr5A	569650137	569651974	TraesCS5A02G369600.1	-
chr5A	569654745	569656357	TraesCS5A02G369700.1	-
chr5A	569662727	569663017	TraesCS5A02G518200LC.1	+
chr5A	569677388	569678193	TraesCS5A02G369800.1	+
chr5A	569682832	569683707	TraesCS5A02G369900.1	+
chr5A	569698650	569701902	TraesCS5A02G370000.1	+
chr5A	569702960	569720040	TraesCS5A02G370100.1	+
chr5A	569787043	569787607	TraesCS5A02G518300LC.1	-
chr5A	569793012	569794764	TraesCS5A02G370200.1	+
chr5A	569801813	569806330	TraesCS5A02G370300.1	+
chr5A	569803565	569806330	TraesCS5A02G370300.3	+
chr5A	569803565	569805118	TraesCS5A02G370300.2	+
chr5A	569804034	569804334	TraesCS5A02G518400LC.1	-
chr5A	569807518	569807833	TraesCS5A02G370400.1	+
chr5A	569863641	569869224	TraesCS5A02G370500.2	+
chr5A	569863641	569869224	TraesCS5A02G370500.1	+
chr5A	569864332	569869224	TraesCS5A02G370500.3	+
chr5A	569874016	569876747	TraesCS5A02G370600.1	-
chr5A	569985316	569987998	TraesCS5A02G518500LC.1	+
chr5A	569989403	569992702	TraesCS5A02G370700.1	-
chr5A	570006376	570010312	TraesCS5A02G370800.1	-
chr5A	570012827	570019627	TraesCS5A02G370900.2	-
chr5A	570012827	570019102	TraesCS5A02G370900.1	-
chr5A	570162411	570162890	TraesCS5A02G518600LC.1	+
chr5A	570175106	570175833	TraesCS5A02G371000.1	+
chr5A	570184881	570186539	TraesCS5A02G518610LC.1	+
chr5A	570186822	570188863	TraesCS5A02G518700LC.1	+
chr5A	570186822	570188863	TraesCS5A02G518700LC.2	+
chr5A	570187090	570188863	TraesCS5A02G518700LC.3	+
chr5A	570190642	570194593	TraesCS5A02G518710LC.1	+
chr5A	570191196	570194593	TraesCS5A02G518710LC.2	+
chr5A	570214898	570215250	TraesCS5A02G518800LC.1	+
chr5A	570226322	570226942	TraesCS5A02G518900LC.1	-
chr5A	570226948	570229752	TraesCS5A02G519000LC.1	-
chr5A	570237070	570237286	TraesCS5A02G371300.1	+
chr5A	570250032	570250527	TraesCS5A02G519100LC.1	-
chr5A	570250075	570250899	TraesCS5A02G371400.1	+
chr5A	570251968	570252445	TraesCS5A02G519200LC.1	-
chr5A	570317838	570318183	TraesCS5A02G519300LC.1	-
chr5A	570321613	570331718	TraesCS5A02G371500.1	-
chr5A	570321613	570331718	TraesCS5A02G371500.2	-
chr5A	570321613	570331718	TraesCS5A02G371500.3	-
chr5A	570323322	570323532	TraesCS5A02G519400LC.1	+
chr5A	570324454	570331718	TraesCS5A02G371500.4	-
chr5A	570373436	570377079	TraesCS5A02G371600.1	-
chr5A	570479168	570488682	TraesCS5A02G519500LC.1	+
chr5A	570488987	570489886	TraesCS5A02G371700.1	+
chr5A	570499751	570503323	TraesCS5A02G371800.1	+
chr5A	570504147	570508562	TraesCS5A02G371900.1	-
chr5A	570508607	570510231	TraesCS5A02G372000.1	+
chr5A	570511813	570512110	TraesCS5A02G519600LC.1	+
chr5A	570512215	570512505	TraesCS5A02G519700LC.1	+
chr5A	570513886	570514675	TraesCS5A02G519800LC.1	+
chr5A	570712989	570718437	TraesCS5A02G372100.2	+
chr5A	570712989	570718437	TraesCS5A02G372100.1	+
chr5A	570716976	570717792	TraesCS5A02G519900LC.1	-
chr5A	570721825	570723049	TraesCS5A02G520000LC.1	-
chr5A	570722005	570722995	TraesCS5A02G372200.1	+
chr5A	570774282	570776981	TraesCS5A02G372300.1	+
chr5A	570778022	570779167	TraesCS5A02G372400.1	+
chr5A	570784642	570784999	TraesCS5A02G520100LC.1	+
chr5A	570788585	570789059	TraesCS5A02G372500.1	-
chr5A	570791268	570791939	TraesCS5A02G372600.1	-
chr5A	570794880	570795619	TraesCS5A02G520200LC.1	+
chr5A	570933879	570936869	TraesCS5A02G372700.2	-
chr5A	570933879	570936267	TraesCS5A02G372700.1	-
chr5A	570937139	570937626	TraesCS5A02G372800.1	+
chr5A	570937773	570941462	TraesCS5A02G372900.1	-
chr5A	570982731	570983295	TraesCS5A02G520300LC.1	+
chr5A	570983959	570984388	TraesCS5A02G520400LC.1	+
chr5A	571002113	571002797	TraesCS5A02G520500LC.1	-
chr5A	571027198	571027712	TraesCS5A02G520600LC.1	-
chr5A	571149993	571155567	TraesCS5A02G373000.1	+
chr5A	571304404	571306364	TraesCS5A02G373100.1	+
chr5A	571322777	571323716	TraesCS5A02G520700LC.1	-
chr5A	571323968	571324190	TraesCS5A02G520800LC.1	-
chr5A	571324801	571325353	TraesCS5A02G520900LC.1	-
chr5A	571325978	571328177	TraesCS5A02G373200.1	+
chr5A	571328702	571329158	TraesCS5A02G521000LC.1	-
chr5A	571333552	571333846	TraesCS5A02G521100LC.1	-
chr5A	571425291	571425621	TraesCS5A02G373300.1	+
chr5A	571427788	571431134	TraesCS5A02G373400.1	+
chr5A	571464298	571468087	TraesCS5A02G373500.1	+
chr5A	571544938	571545544	TraesCS5A02G521200LC.1	-
chr5A	571591079	571593076	TraesCS5A02G521300LC.1	+
chr5A	571593268	571594186	TraesCS5A02G521400LC.1	+
chr5A	571594215	571594998	TraesCS5A02G521500LC.1	+
chr5A	571596009	571596354	TraesCS5A02G521600LC.1	+
chr5A	571596412	571597150	TraesCS5A02G521700LC.1	+
chr5A	571597431	571597827	TraesCS5A02G521800LC.1	+
chr5A	571679887	571683796	TraesCS5A02G373600.2	+
chr5A	571679887	571683736	TraesCS5A02G373600.1	+
chr5A	571679887	571683736	TraesCS5A02G373600.3	+
chr5A	571684845	571685457	TraesCS5A02G373700.1	-
chr5A	571754923	571759123	TraesCS5A02G373800.1	+
chr5A	571780120	571789960	TraesCS5A02G373900.1	+
chr5A	572021503	572023279	TraesCS5A02G374000.1	+
chr5A	572022555	572022912	TraesCS5A02G521900LC.1	-
chr5A	572041024	572042887	TraesCS5A02G522000LC.1	-
chr5A	572052232	572054724	TraesCS5A02G374100.1	-
chr5A	572264653	572265433	TraesCS5A02G522100LC.1	+
chr5A	572308701	572309058	TraesCS5A02G522200LC.1	+
chr5A	572350324	572351736	TraesCS5A02G522300LC.1	+
chr5A	572351871	572352550	TraesCS5A02G522400LC.1	+
chr5A	572365329	572368890	TraesCS5A02G522500LC.1	+
chr5A	572365766	572366147	TraesCS5A02G522600LC.1	-
chr5A	572367192	572367549	TraesCS5A02G522700LC.1	-
chr5A	572389302	572390232	TraesCS5A02G522800LC.1	+
chr5A	572391381	572392323	TraesCS5A02G522900LC.1	+
chr5A	572493520	572510759	TraesCS5A02G523000LC.1	-
chr5A	572696697	572699676	TraesCS5A02G374200.1	-
chr5A	572812550	572820695	TraesCS5A02G374300.2	+
chr5A	572812550	572817969	TraesCS5A02G374300.1	+
chr5A	572815308	572820695	TraesCS5A02G374300.3	+
chr5A	572824441	572832995	TraesCS5A02G374400.1	+
chr5A	572824441	572832995	TraesCS5A02G374400.3	+
chr5A	572824441	572832995	TraesCS5A02G374400.2	+
chr5A	572825990	572826416	TraesCS5A02G523100LC.1	+
chr5A	572837631	572841016	TraesCS5A02G374500.1	+
chr5A	572841162	572844902	TraesCS5A02G523200LC.1	-
chr5A	572863939	572865508	TraesCS5A02G374600.2	-
chr5A	572863939	572865508	TraesCS5A02G374600.1	-
chr5A	572987542	572988352	TraesCS5A02G374700.1	+
chr5A	572992696	572993806	TraesCS5A02G374800.1	+
chr5A	573010627	573011835	TraesCS5A02G374900.1	-
chr5A	573039921	573045194	TraesCS5A02G375000.1	+
chr5A	573050309	573053106	TraesCS5A02G375100.1	+
chr5A	573085291	573086998	TraesCS5A02G375200.1	-
chr5A	573098629	573103516	TraesCS5A02G375300.1	-
chr5A	573556799	573562985	TraesCS5A02G375400.1	+
chr5A	573586785	573591315	TraesCS5A02G375500.2	+
chr5A	573586785	573591315	TraesCS5A02G375500.1	+
chr5A	573588584	573591315	TraesCS5A02G375500.3	+
chr5A	573599470	573603264	TraesCS5A02G375600.1	+
chr5A	573606335	573609441	TraesCS5A02G375700.1	+
chr5A	573645406	573651009	TraesCS5A02G375800.1	+
chr5A	573667617	573668473	TraesCS5A02G523300LC.1	-
chr5A	573668974	573669963	TraesCS5A02G523400LC.1	-
chr5A	573670158	573670686	TraesCS5A02G523500LC.1	-
chr5A	573673544	573676164	TraesCS5A02G375900.1	-
chr5A	573754967	573760125	TraesCS5A02G376000.1	+
chr5A	573766274	573766775	TraesCS5A02G523600LC.1	-
chr5A	573809355	573814140	TraesCS5A02G376100.1	+
chr5A	573839199	573841093	TraesCS5A02G523700LC.1	+
chr5A	573950915	573956277	TraesCS5A02G376200.1	+
chr5A	573982164	573982698	TraesCS5A02G523800LC.1	+
chr5A	573983739	573986255	TraesCS5A02G376300.1	+
chr5A	573988196	573988568	TraesCS5A02G523900LC.1	-
chr5A	573990295	573994822	TraesCS5A02G376400.1	-
chr5A	574039846	574040212	TraesCS5A02G524000LC.1	-
chr5A	574194917	574199874	TraesCS5A02G376500.1	-
chr5A	574200850	574201225	TraesCS5A02G524100LC.1	-
chr5A	574318931	574319623	TraesCS5A02G376600.1	-
chr5A	574343360	574348079	TraesCS5A02G376700.1	+
chr5A	574349951	574350635	TraesCS5A02G524200LC.1	-
chr5A	574350854	574351478	TraesCS5A02G524300LC.1	-
chr5A	574399520	574400834	TraesCS5A02G376800.1	-
chr5A	574482067	574485628	TraesCS5A02G376900.1	-
chr5A	574485735	574486559	TraesCS5A02G524400LC.1	-
chr5A	574488359	574493061	TraesCS5A02G377000.3	-
chr5A	574488359	574493061	TraesCS5A02G377000.4	-
chr5A	574488359	574493061	TraesCS5A02G377000.2	-
chr5A	574488359	574491385	TraesCS5A02G377000.1	-
chr5A	574489839	574493061	TraesCS5A02G377000.5	-
chr5A	574489917	574493061	TraesCS5A02G377000.6	-
chr5A	574664526	574665540	TraesCS5A02G524500LC.1	+
chr5A	574743543	574752248	TraesCS5A02G377100.1	+
chr5A	574784654	574785812	TraesCS5A02G377200.1	+
chr5A	574784911	574785601	TraesCS5A02G377300.1	-
chr5A	574791715	574792588	TraesCS5A02G524600LC.1	-
chr5A	574865490	574868251	TraesCS5A02G377400.1	+
chr5A	574872258	574872972	TraesCS5A02G524700LC.1	-
chr5A	574881889	574882360	TraesCS5A02G524800LC.1	-
chr5A	574931818	574934000	TraesCS5A02G377500.1	-
chr5A	574941360	574941936	TraesCS5A02G524900LC.1	-
chr5A	575322959	575329017	TraesCS5A02G377600.1	+
chr5A	575327285	575329017	TraesCS5A02G377600.2	+
chr5A	575522381	575525543	TraesCS5A02G377700.1	+
chr5A	575526139	575527964	TraesCS5A02G377800.1	+
chr5A	575594326	575595945	TraesCS5A02G377900.1	+
chr5A	575601386	575603460	TraesCS5A02G378000.1	+
chr5A	575603648	575609924	TraesCS5A02G378100.1	+
chr5A	575612102	575613540	TraesCS5A02G378200.1	-
chr5A	575657010	575659289	TraesCS5A02G378300.1	+
chr5A	575657010	575659103	TraesCS5A02G378300.2	+
chr5A	575660441	575667556	TraesCS5A02G378400.1	-
chr5A	575673358	575673788	TraesCS5A02G378500.1	-
chr5A	575687702	575693006	TraesCS5A02G378600.1	+
chr5A	575688884	575693006	TraesCS5A02G378600.2	+
chr5A	575697724	575700966	TraesCS5A02G525000LC.1	+
chr5A	575701555	575702653	TraesCS5A02G525100LC.1	+
chr5A	575703315	575704031	TraesCS5A02G525200LC.1	+
chr5A	575704117	575704450	TraesCS5A02G525300LC.1	+
chr5A	575705508	575709396	TraesCS5A02G378700.1	-
chr5A	575706177	575706678	TraesCS5A02G525400LC.1	+
chr5A	575818911	575823402	TraesCS5A02G525500LC.1	+
chr5A	575900998	575904358	TraesCS5A02G378800.1	-
chr5A	575900998	575903854	TraesCS5A02G378800.2	-
chr5A	575900999	575901311	TraesCS5A02G525600LC.1	+
chr5A	575931470	575931830	TraesCS5A02G525700LC.1	-
chr5A	575932037	575932337	TraesCS5A02G525800LC.1	-
chr5A	575933057	575933485	TraesCS5A02G525900LC.1	-
chr5A	575958959	575959274	TraesCS5A02G526000LC.1	+
chr5A	575959330	575959657	TraesCS5A02G526100LC.1	+
chr5A	576073995	576076626	TraesCS5A02G526200LC.1	-
chr5A	576084593	576088278	TraesCS5A02G378900.1	-
chr5A	576269074	576272554	TraesCS5A02G379000.1	+
chr5A	576271914	576272412	TraesCS5A02G526300LC.1	-
chr5A	576282650	576283364	TraesCS5A02G379100.1	+
chr5A	576337729	576339163	TraesCS5A02G379200.1	+
chr5A	576340193	576340469	TraesCS5A02G526400LC.1	-
chr5A	576341167	576341410	TraesCS5A02G526500LC.1	+
chr5A	576374523	576375009	TraesCS5A02G526600LC.1	+
chr5A	576430203	576432310	TraesCS5A02G526700LC.1	+
chr5A	576438268	576438631	TraesCS5A02G526800LC.1	+
chr5A	576562764	576562983	TraesCS5A02G526900LC.1	-
chr5A	576578776	576581126	TraesCS5A02G527000LC.1	-
chr5A	576582323	576585514	TraesCS5A02G379300.1	+
chr5A	576594387	576594858	TraesCS5A02G527100LC.1	-
chr5A	576595261	576599768	TraesCS5A02G527200LC.1	-
chr5A	576596181	576611045	TraesCS5A02G379400.1	+
chr5A	576599766	576600216	TraesCS5A02G527300LC.1	+
chr5A	576949196	576950065	TraesCS5A02G527400LC.1	+
chr5A	576950280	576950574	TraesCS5A02G527500LC.1	+
chr5A	577078122	577079687	TraesCS5A02G379500.1	-
chr5A	577268624	577269779	TraesCS5A02G379600.1	+
chr5A	577432392	577433493	TraesCS5A02G379700.1	+
chr5A	577438866	577439508	TraesCS5A02G527600LC.1	+
chr5A	577633552	577633915	TraesCS5A02G527700LC.1	+
chr5A	577702651	577702984	TraesCS5A02G527800LC.1	+
chr5A	577707342	577707648	TraesCS5A02G527900LC.1	+
chr5A	577707759	577709656	TraesCS5A02G379800.1	+
chr5A	577716480	577716786	TraesCS5A02G528000LC.1	-
chr5A	577717945	577723830	TraesCS5A02G528100LC.1	-
chr5A	577719134	577719506	TraesCS5A02G528200LC.1	-
chr5A	577788623	577788926	TraesCS5A02G528300LC.1	-
chr5A	577789353	577790212	TraesCS5A02G379900.1	-
chr5A	577799091	577801286	TraesCS5A02G528400LC.1	+
chr5A	577802937	577803507	TraesCS5A02G380000.1	+
chr5A	577821088	577821496	TraesCS5A02G528500LC.1	+
chr5A	577825919	577826180	TraesCS5A02G528600LC.1	-
chr5A	577829253	577829637	TraesCS5A02G528700LC.1	+
chr5A	577887116	577904798	TraesCS5A02G380100.2	+
chr5A	577887116	577890044	TraesCS5A02G380100.1	+
chr5A	577928811	577932053	TraesCS5A02G380200.1	-
chr5A	577932148	577935951	TraesCS5A02G380300.1	+
chr5A	577932148	577935951	TraesCS5A02G380300.2	+
chr5A	577938283	577943045	TraesCS5A02G380400.2	+
chr5A	577938283	577943045	TraesCS5A02G380400.1	+
chr5A	577945951	577949421	TraesCS5A02G380500.1	-
chr5A	577950700	577964303	TraesCS5A02G380600.2	-
chr5A	577950700	577962930	TraesCS5A02G380600.1	-
chr5A	578043409	578047137	TraesCS5A02G380700.1	+
chr5A	578051714	578055088	TraesCS5A02G380800.1	+
chr5A	578055257	578056966	TraesCS5A02G528800LC.1	+
chr5A	578060575	578061157	TraesCS5A02G528900LC.1	+
chr5A	578061852	578067290	TraesCS5A02G380900.3	+
chr5A	578061852	578067290	TraesCS5A02G380900.2	+
chr5A	578061852	578067290	TraesCS5A02G380900.1	+
chr5A	578068480	578069696	TraesCS5A02G529000LC.1	-
chr5A	578446504	578449774	TraesCS5A02G381000.1	+
chr5A	578452673	578452802	TraesCS5A02G529100LC.1	-
chr5A	578481285	578481549	TraesCS5A02G529200LC.1	-
chr5A	578572142	578572271	TraesCS5A02G529300LC.1	-
chr5A	578680946	578684086	TraesCS5A02G529400LC.1	+
chr5A	578684135	578685273	TraesCS5A02G529500LC.1	+
chr5A	578688253	578692674	TraesCS5A02G529600LC.1	-
chr5A	578836064	578838464	TraesCS5A02G381100.1	+
chr5A	578859258	578860802	TraesCS5A02G529700LC.1	-
chr5A	578878320	578879735	TraesCS5A02G529800LC.1	+
chr5A	578907642	578908416	TraesCS5A02G529900LC.1	+
chr5A	578908909	578909794	TraesCS5A02G530000LC.1	+
chr5A	578934631	578935015	TraesCS5A02G530100LC.1	+
chr5A	578955805	578956597	TraesCS5A02G381200.1	+
chr5A	578957261	578957827	TraesCS5A02G530200LC.1	+
chr5A	579151235	579153364	TraesCS5A02G530300LC.1	-
chr5A	579211433	579212348	TraesCS5A02G530400LC.1	+
chr5A	579242639	579243506	TraesCS5A02G381300.1	+
chr5A	579274924	579275224	TraesCS5A02G381400.1	-
chr5A	579287706	579288071	TraesCS5A02G530500LC.1	-
chr5A	579313836	579314253	TraesCS5A02G530600LC.1	+
chr5A	579320302	579320857	TraesCS5A02G381500.1	+
chr5A	579325742	579327152	TraesCS5A02G530700LC.1	+
chr5A	579393174	579393558	TraesCS5A02G530800LC.1	+
chr5A	579394774	579395392	TraesCS5A02G530900LC.1	-
chr5A	579395721	579396666	TraesCS5A02G531000LC.1	-
chr5A	579396682	579396985	TraesCS5A02G531100LC.1	-
chr5A	579397305	579397941	TraesCS5A02G531200LC.1	-
chr5A	579400043	579400286	TraesCS5A02G531300LC.1	+
chr5A	579400498	579400825	TraesCS5A02G531400LC.1	-
chr5A	579400707	579400992	TraesCS5A02G531500LC.1	+
chr5A	579404243	579408267	TraesCS5A02G531600LC.1	+
chr5A	579409333	579410364	TraesCS5A02G381600.1	-
chr5A	579411595	579412453	TraesCS5A02G381700.1	+
chr5A	579435594	579441101	TraesCS5A02G381800.1	+
chr5A	579843247	579843500	TraesCS5A02G381900.1	-
chr5A	579876815	579878134	TraesCS5A02G531700LC.1	-
chr5A	579967169	579968960	TraesCS5A02G531800LC.1	-
chr5A	580101902	580103570	TraesCS5A02G531900LC.1	+
chr5A	580200090	580201014	TraesCS5A02G382000.1	-
chr5A	580202918	580203438	TraesCS5A02G382100.1	+
chr5A	580211955	580212291	TraesCS5A02G382200.1	-
chr5A	580223840	580224353	TraesCS5A02G382300.1	-
chr5A	580274152	580276862	TraesCS5A02G532000LC.1	-
chr5A	580275197	580275503	TraesCS5A02G532100LC.1	-
chr5A	580275856	580276178	TraesCS5A02G532200LC.1	-
chr5A	580278694	580279168	TraesCS5A02G532300LC.1	+
chr5A	580282072	580288080	TraesCS5A02G382400.1	-
chr5A	580452561	580454352	TraesCS5A02G532400LC.1	-
chr5A	580459173	580459575	TraesCS5A02G532500LC.1	+
chr5A	580460017	580466251	TraesCS5A02G382500.2	+
chr5A	580460017	580464300	TraesCS5A02G382500.1	+
chr5A	580464946	580467685	TraesCS5A02G382600.1	-
chr5A	580478962	580479259	TraesCS5A02G532600LC.1	-
chr5A	580483269	580484974	TraesCS5A02G532700LC.1	+
chr5A	580483485	580487454	TraesCS5A02G532800LC.1	-
chr5A	580484855	580487794	TraesCS5A02G532800LC.2	-
chr5A	580484855	580487454	TraesCS5A02G532800LC.3	-
chr5A	580560348	580560822	TraesCS5A02G532900LC.1	+
chr5A	580751079	580751418	TraesCS5A02G533000LC.1	+
chr5A	580794355	580798659	TraesCS5A02G382700.1	+
chr5A	580799814	580801875	TraesCS5A02G382800.1	+
chr5A	580800822	580801875	TraesCS5A02G382800.2	+
chr5A	580802615	580806190	TraesCS5A02G382900.1	-
chr5A	580807456	580807834	TraesCS5A02G533100LC.1	+
chr5A	580862991	580863648	TraesCS5A02G533200LC.1	-
chr5A	580930201	580931128	TraesCS5A02G533300LC.1	-
chr5A	580935252	580943987	TraesCS5A02G383000.1	-
chr5A	580935252	580943987	TraesCS5A02G383000.2	-
chr5A	580944042	580947242	TraesCS5A02G383100.1	+
chr5A	580944042	580947242	TraesCS5A02G383100.2	+
chr5A	580944220	580945123	TraesCS5A02G533400LC.1	-
chr5A	580947324	580950214	TraesCS5A02G383200.1	-
chr5A	581099701	581116582	TraesCS5A02G383300.1	-
chr5A	581124341	581124688	TraesCS5A02G533500LC.1	-
chr5A	581137112	581140512	TraesCS5A02G383400.1	+
chr5A	581138694	581138958	TraesCS5A02G383500.1	-
chr5A	581299628	581301603	TraesCS5A02G383600.1	+
chr5A	581301955	581305967	TraesCS5A02G383700.1	-
chr5A	581476813	581479012	TraesCS5A02G533600LC.1	+
chr5A	581479017	581479935	TraesCS5A02G533700LC.1	+
chr5A	581481068	581481392	TraesCS5A02G533800LC.1	+
chr5A	581486718	581488859	TraesCS5A02G383800.1	-
chr5A	581486767	581487937	TraesCS5A02G533900LC.1	+
chr5A	581491324	581491827	TraesCS5A02G534000LC.1	-
chr5A	581572706	581574621	TraesCS5A02G383900.1	-
chr5A	581620626	581622567	TraesCS5A02G384000.1	-
chr5A	581623845	581624427	TraesCS5A02G534100LC.1	+
chr5A	581624634	581624952	TraesCS5A02G534200LC.1	+
chr5A	581716769	581717024	TraesCS5A02G534300LC.1	-
chr5A	581917151	581917484	TraesCS5A02G534400LC.1	+
chr5A	581926132	581927339	TraesCS5A02G384100.1	+
chr5A	581926607	581927171	TraesCS5A02G534500LC.1	-
chr5A	581928231	581928579	TraesCS5A02G534600LC.1	+
chr5A	582096997	582098142	TraesCS5A02G534700LC.1	-
chr5A	582099387	582104496	TraesCS5A02G384200.1	+
chr5A	582106946	582107732	TraesCS5A02G384300.1	-
chr5A	582110213	582110492	TraesCS5A02G534800LC.1	-
chr5A	582111634	582111892	TraesCS5A02G534900LC.1	-
chr5A	582363555	582363765	TraesCS5A02G535000LC.1	-
chr5A	582363816	582364220	TraesCS5A02G535100LC.1	-
chr5A	582379855	582380125	TraesCS5A02G535200LC.1	-
chr5A	582381344	582383748	TraesCS5A02G384400.1	+
chr5A	582384025	582395120	TraesCS5A02G384500.1	-

## Sheet: Qchl.saw-5A.3
Chr.	Start	Stop	Gene ID	Ori.
chr5A	591649084	591653013	TraesCS5A02G547700LC.1	+
chr5A	591653581	591655894	TraesCS5A02G547800LC.1	-
chr5A	591673060	591674217	TraesCS5A02G547900LC.1	+
chr5A	591678656	591680541	TraesCS5A02G547910LC.1	+
chr5A	591689565	591748257	TraesCS5A02G548000LC.1	+
chr5A	591750739	591751278	TraesCS5A02G548100LC.1	+
chr5A	591752248	591754876	TraesCS5A02G548200LC.1	-
chr5A	591817852	591818116	TraesCS5A02G397400.1	+
chr5A	591866275	591866833	TraesCS5A02G548300LC.1	+
chr5A	591868021	591868822	TraesCS5A02G397500.1	+
chr5A	591975971	591977819	TraesCS5A02G397600.1	+
chr5A	591983919	591984243	TraesCS5A02G548400LC.1	-
chr5A	591992401	591994192	TraesCS5A02G397700.1	-
chr5A	592021458	592021896	TraesCS5A02G548500LC.1	-
chr5A	592034006	592036417	TraesCS5A02G397800.1	+
chr5A	592122204	592125380	TraesCS5A02G397900.1	+
chr5A	592198185	592200059	TraesCS5A02G398000.1	+
chr5A	592205166	592208259	TraesCS5A02G398100.1	-
chr5A	592205166	592208258	TraesCS5A02G398100.2	-
chr5A	592276243	592281237	TraesCS5A02G398200.1	-
chr5A	592283164	592285406	TraesCS5A02G548600LC.1	+
chr5A	592289531	592292881	TraesCS5A02G398300.1	+
chr5A	592294053	592297088	TraesCS5A02G398400.1	-
chr5A	592302219	592302990	TraesCS5A02G398500.1	-
chr5A	592305591	592305876	TraesCS5A02G548700LC.1	-
chr5A	592306296	592307140	TraesCS5A02G548800LC.1	-
chr5A	592308811	592309186	TraesCS5A02G548900LC.1	-
chr5A	592474180	592474678	TraesCS5A02G398600.1	-
chr5A	592518736	592520426	TraesCS5A02G398700.1	-
chr5A	592617983	592620830	TraesCS5A02G549000LC.1	+
chr5A	592621871	592623611	TraesCS5A02G398800.1	-
chr5A	592636652	592638925	TraesCS5A02G398900.1	-
chr5A	592638941	592643979	TraesCS5A02G549100LC.1	-
chr5A	592640687	592642196	TraesCS5A02G549200LC.1	+
chr5A	592681432	592687421	TraesCS5A02G399000.1	-
chr5A	592832476	592833646	TraesCS5A02G399100.1	+
chr5A	592833977	592834289	TraesCS5A02G399200.1	+
chr5A	592846898	592847213	TraesCS5A02G549300LC.1	+
chr5A	592847261	592847834	TraesCS5A02G549400LC.1	+
chr5A	592848232	592848472	TraesCS5A02G549500LC.1	+
chr5A	592848652	592850164	TraesCS5A02G549600LC.1	+
chr5A	592850366	592850630	TraesCS5A02G549700LC.1	+
chr5A	592850947	592851196	TraesCS5A02G549800LC.1	+
chr5A	593035250	593035562	TraesCS5A02G399300.1	-
chr5A	593035724	593037112	TraesCS5A02G399400.1	-
chr5A	593054562	593055863	TraesCS5A02G399500.1	-
chr5A	593078171	593080923	TraesCS5A02G399600.1	+
chr5A	593078286	593079342	TraesCS5A02G549900LC.1	-
chr5A	593082801	593083167	TraesCS5A02G550000LC.1	+
chr5A	593087671	593090332	TraesCS5A02G399700.1	+
chr5A	593087977	593090275	TraesCS5A02G399800.1	-
chr5A	593097731	593098282	TraesCS5A02G550100LC.1	+
chr5A	593119752	593124992	TraesCS5A02G399900.1	+
chr5A	594321536	594326967	TraesCS5A02G401500.1	+
chr5A	594338859	594339255	TraesCS5A02G551900LC.1	-
chr5A	594350558	594352963	TraesCS5A02G401600.1	+
chr5A	594352127	594353167	TraesCS5A02G552000LC.1	-
chr5A	594570843	594577495	TraesCS5A02G401700.1	+
chr5A	594573485	594577495	TraesCS5A02G401700.2	+
chr5A	594573818	594577495	TraesCS5A02G401700.3	+
chr5A	594673920	594674232	TraesCS5A02G552100LC.1	+
chr5A	594770621	594772285	TraesCS5A02G401800.1	+
chr5A	594953136	594957074	TraesCS5A02G401900.1	+
chr5A	594953136	594957074	TraesCS5A02G401900.2	+
chr5A	594953136	594957074	TraesCS5A02G401900.3	+
chr5A	594957997	594960865	TraesCS5A02G402000.1	+
chr5A	594961043	594961457	TraesCS5A02G552200LC.1	+
chr5A	594961395	594964746	TraesCS5A02G402100.2	-
chr5A	594961395	594964746	TraesCS5A02G402100.1	-
chr5A	594965773	594970482	TraesCS5A02G402200.1	-
chr5A	595030900	595037093	TraesCS5A02G552300LC.1	+
chr5A	595037146	595038924	TraesCS5A02G402300.1	-
chr5A	595037572	595037749	TraesCS5A02G402400.1	+
chr5A	595143766	595147549	TraesCS5A02G402500.1	+
chr5A	595230511	595230830	TraesCS5A02G552400LC.1	+
chr5A	595371690	595372650	TraesCS5A02G402600.1	+
chr5A	595372863	595378390	TraesCS5A02G402700.1	-
chr5A	595393212	595399063	TraesCS5A02G402800.1	+
chr5A	595401445	595401695	TraesCS5A02G552500LC.1	-
chr5A	595408043	595408325	TraesCS5A02G402900.1	+
chr5A	595409039	595410157	TraesCS5A02G552510LC.1	+
chr5A	595417968	595423396	TraesCS5A02G403100.2	+
chr5A	595417968	595421761	TraesCS5A02G403100.1	+
chr5A	595540655	595542672	TraesCS5A02G403200.1	-
chr5A	595551222	595554319	TraesCS5A02G403300.1	-
chr5A	595551224	595554319	TraesCS5A02G403300.2	-
chr5A	595562270	595563006	TraesCS5A02G552600LC.1	-
chr5A	595563150	595563801	TraesCS5A02G552700LC.1	-
chr5A	595733687	595735958	TraesCS5A02G552800LC.1	-
chr5A	595894022	595898129	TraesCS5A02G403400.1	+
chr5A	595894022	595896203	TraesCS5A02G403400.2	+
chr5A	595897059	595897971	TraesCS5A02G403500.1	-
chr5A	595917962	595921769	TraesCS5A02G552900LC.1	-
chr5A	596008251	596010717	TraesCS5A02G403600.1	+
chr5A	596011308	596013853	TraesCS5A02G403700.1	+
chr5A	596019397	596021191	TraesCS5A02G403800.1	+
chr5A	596032462	596033539	TraesCS5A02G403900.1	+
chr5A	596038521	596038908	TraesCS5A02G553000LC.1	+
chr5A	596044398	596045303	TraesCS5A02G404000.1	+
chr5A	596045775	596046837	TraesCS5A02G553100LC.1	-
chr5A	596046945	596054463	TraesCS5A02G553200LC.1	-
chr5A	596054800	596055712	TraesCS5A02G404100.1	+
chr5A	596086692	596087898	TraesCS5A02G404200.1	+
chr5A	596088025	596088241	TraesCS5A02G553300LC.1	-
chr5A	596089608	596090556	TraesCS5A02G553400LC.1	-
chr5A	596326212	596326707	TraesCS5A02G553500LC.1	-
chr5A	596327065	596328190	TraesCS5A02G553600LC.1	-
chr5A	596366599	596371039	TraesCS5A02G404300.1	-
chr5A	596447238	596451030	TraesCS5A02G404400.1	-
chr5A	596451972	596453971	TraesCS5A02G404500.1	-
chr5A	596461246	596465596	TraesCS5A02G404600.1	+
chr5A	596486671	596487232	TraesCS5A02G404700.1	-
chr5A	596520926	596523666	TraesCS5A02G404800.1	-
chr5A	596522105	596523666	TraesCS5A02G404800.2	-
chr5A	596552838	596553578	TraesCS5A02G404900.1	+
chr5A	596554933	596555089	TraesCS5A02G553700LC.1	-
chr5A	596560005	596561620	TraesCS5A02G405000.2	+
chr5A	596560045	596561607	TraesCS5A02G405000.1	+
chr5A	596565200	596567266	TraesCS5A02G405100.1	+
chr5A	596568373	596569009	TraesCS5A02G553800LC.1	+
chr5A	596571294	596571732	TraesCS5A02G553900LC.1	+
chr5A	596580349	596581303	TraesCS5A02G405200.1	-
chr5A	596591318	596591864	TraesCS5A02G554000LC.1	+
chr5A	596660296	596664501	TraesCS5A02G405300.1	+
chr5A	596891812	596892172	TraesCS5A02G554100LC.1	+
chr5A	597066249	597066477	TraesCS5A02G554200LC.1	+
chr5A	597068766	597069444	TraesCS5A02G554300LC.1	-
chr5A	597250128	597250419	TraesCS5A02G554400LC.1	+
chr5A	597250581	597250845	TraesCS5A02G554500LC.1	+
chr5A	597254002	597257922	TraesCS5A02G405400.1	+
chr5A	597264420	597265648	TraesCS5A02G405500.1	-
chr5A	597278859	597280100	TraesCS5A02G405600.1	-
chr5A	597288841	597292786	TraesCS5A02G405700.1	-
chr5A	597288841	597292786	TraesCS5A02G405700.2	-
chr5A	597315770	597316130	TraesCS5A02G554600LC.1	+
chr5A	597328599	597330268	TraesCS5A02G405800.1	-
chr5A	597338092	597338656	TraesCS5A02G554700LC.1	+
chr5A	597498966	597505578	TraesCS5A02G405900.1	+
chr5A	597659962	597664475	TraesCS5A02G406000.1	-
chr5A	597663082	597663457	TraesCS5A02G554800LC.1	+
chr5A	597686219	597687581	TraesCS5A02G554900LC.1	+
chr5A	597686222	597688271	TraesCS5A02G406100.1	-
chr5A	597736400	597736757	TraesCS5A02G555000LC.1	+
chr5A	597741474	597743353	TraesCS5A02G406200.1	+
chr5A	597745886	597748434	TraesCS5A02G555010LC.1	-
chr5A	597750882	597751473	TraesCS5A02G406400.1	+
chr5A	597752751	597755677	TraesCS5A02G555020LC.1	-
chr5A	597781225	597785105	TraesCS5A02G406600.1	+
chr5A	597788289	597790765	TraesCS5A02G406700.1	+
chr5A	597793299	597797032	TraesCS5A02G406800.1	-
chr5A	597798830	597809077	TraesCS5A02G406900.1	-
chr5A	597800139	597800682	TraesCS5A02G555100LC.1	-
chr5A	597802953	597804397	TraesCS5A02G555200LC.1	+
chr5A	597804540	597805839	TraesCS5A02G555300LC.1	-
chr5A	597806199	597807264	TraesCS5A02G555400LC.1	-
chr5A	597807489	597808014	TraesCS5A02G555500LC.1	-
chr5A	597808035	597808365	TraesCS5A02G555600LC.1	-
chr5A	597814832	597815921	TraesCS5A02G555700LC.1	-
chr5A	597829339	597829831	TraesCS5A02G555800LC.1	+
chr5A	597840356	597841682	TraesCS5A02G407000.1	-
chr5A	597840852	597841359	TraesCS5A02G555900LC.1	+
chr5A	597848835	597850386	TraesCS5A02G407100.1	-
chr5A	597940722	597942003	TraesCS5A02G407200.1	+
chr5A	597941297	597941579	TraesCS5A02G556000LC.1	-
chr5A	598005865	598010268	TraesCS5A02G407300.2	-
chr5A	598005865	598010268	TraesCS5A02G407300.1	-
chr5A	598070789	598079866	TraesCS5A02G407400.1	+
chr5A	598070789	598079866	TraesCS5A02G407400.2	+
chr5A	598241674	598246041	TraesCS5A02G407500.2	+
chr5A	598241674	598246041	TraesCS5A02G407500.1	+
chr5A	598249219	598250594	TraesCS5A02G556100LC.1	-
chr5A	598252520	598252879	TraesCS5A02G556200LC.1	+
chr5A	598255376	598255651	TraesCS5A02G556300LC.1	-
chr5A	598262915	598265047	TraesCS5A02G556400LC.2	-
chr5A	598262915	598265047	TraesCS5A02G556400LC.3	-
chr5A	598262915	598264615	TraesCS5A02G556400LC.1	-
chr5A	598263608	598265047	TraesCS5A02G556400LC.4	-
chr5A	598265241	598266597	TraesCS5A02G556500LC.1	-
chr5A	598304029	598304245	TraesCS5A02G556600LC.1	+
chr5A	598306301	598307648	TraesCS5A02G407600.1	-
chr5A	598309348	598309576	TraesCS5A02G556700LC.1	+
chr5A	598313734	598313965	TraesCS5A02G556800LC.1	-
chr5A	598314008	598314686	TraesCS5A02G556900LC.1	-
chr5A	598389121	598393155	TraesCS5A02G407700.3	-
chr5A	598389121	598391741	TraesCS5A02G407700.2	-
chr5A	598389422	598393155	TraesCS5A02G407700.1	-
chr5A	598517714	598520259	TraesCS5A02G407800.1	+
chr5A	598520551	598523102	TraesCS5A02G407900.2	+
chr5A	598520551	598523102	TraesCS5A02G407900.1	+
chr5A	598525964	598529586	TraesCS5A02G408000.1	+
chr5A	598531803	598535258	TraesCS5A02G408100.1	-
chr5A	598580196	598580580	TraesCS5A02G557000LC.1	+
chr5A	598632826	598634515	TraesCS5A02G408200.1	+
chr5A	598637275	598638528	TraesCS5A02G408300.1	-
chr5A	598661669	598662071	TraesCS5A02G557100LC.1	-
chr5A	598666195	598676206	TraesCS5A02G408400.1	-
chr5A	598672428	598676206	TraesCS5A02G408400.2	-
chr5A	598809780	598811241	TraesCS5A02G557200LC.1	+
chr5A	598812906	598813011	TraesCS5A02G557300LC.1	+
chr5A	598815409	598817285	TraesCS5A02G408500.1	+
chr5A	598817508	598822177	TraesCS5A02G408600.1	-
chr5A	598819841	598820168	TraesCS5A02G557400LC.1	-
chr5A	598850553	598854661	TraesCS5A02G408700.1	+
chr5A	598854797	598859202	TraesCS5A02G408800.1	+
chr5A	598861830	598864239	TraesCS5A02G408900.1	-
chr5A	598864329	598866960	TraesCS5A02G409000.1	+
chr5A	598869781	598873654	TraesCS5A02G409100.1	+
chr5A	598874722	598879371	TraesCS5A02G409200.2	+
chr5A	598874953	598879371	TraesCS5A02G409200.1	+
chr5A	598891957	598899131	TraesCS5A02G409300.1	+
chr5A	598892709	598898804	TraesCS5A02G409300.2	+
chr5A	598900693	598901337	TraesCS5A02G409400.1	+
chr5A	599159288	599160715	TraesCS5A02G409500.1	-
chr5A	599204894	599208619	TraesCS5A02G409600.1	-
chr5A	599215684	599217197	TraesCS5A02G557500LC.1	+
chr5A	599218621	599220121	TraesCS5A02G409700.1	-
chr5A	599222091	599226114	TraesCS5A02G409800.1	-
chr5A	599227206	599228163	TraesCS5A02G557600LC.1	+
chr5A	599251330	599258095	TraesCS5A02G409900.1	-
chr5A	599263428	599263683	TraesCS5A02G557700LC.1	-
chr5A	599371845	599375228	TraesCS5A02G557800LC.1	+
chr5A	599373199	599373391	TraesCS5A02G557900LC.1	+
chr5A	599388358	599390487	TraesCS5A02G410000.1	-
chr5A	599390818	599392871	TraesCS5A02G410100.1	+
chr5A	599391269	599394523	TraesCS5A02G410200.1	-
chr5A	599396083	599396563	TraesCS5A02G558000LC.1	+
chr5A	599446865	599449068	TraesCS5A02G410300.1	-
chr5A	599451242	599453537	TraesCS5A02G410400.1	+
chr5A	599472583	599485085	TraesCS5A02G558100LC.1	-
chr5A	599541668	599548445	TraesCS5A02G558200LC.1	+
chr5A	599551412	599551844	TraesCS5A02G558300LC.1	+
chr5A	599554197	599557103	TraesCS5A02G410500.1	-
chr5A	599585149	599585377	TraesCS5A02G558400LC.1	+
chr5A	599629171	599629681	TraesCS5A02G558500LC.1	+
chr5A	599630182	599630518	TraesCS5A02G558600LC.1	+
chr5A	599643223	599644531	TraesCS5A02G410600.1	+
chr5A	599650217	599652451	TraesCS5A02G410700.2	+
chr5A	599650719	599652451	TraesCS5A02G410700.1	+
chr5A	599726504	599726702	TraesCS5A02G558700LC.1	-
chr5A	599764006	599768108	TraesCS5A02G558800LC.1	+
chr5A	599768225	599769395	TraesCS5A02G410800.1	-
chr5A	599779259	599783390	TraesCS5A02G410900.1	-
chr5A	599797393	599799124	TraesCS5A02G411000.1	+
chr5A	599799096	599799447	TraesCS5A02G558900LC.1	-
chr5A	599800681	599801316	TraesCS5A02G559000LC.1	-
chr5A	599802300	599804198	TraesCS5A02G411100.1	-
chr5A	599809089	599814381	TraesCS5A02G411200.1	-
chr5A	599978047	599980773	TraesCS5A02G411300.1	-
chr5A	600041662	600042025	TraesCS5A02G559100LC.1	-
chr5A	600042126	600042983	TraesCS5A02G559200LC.1	-
chr5A	600051351	600052955	TraesCS5A02G411400.1	-
chr5A	600065632	600070581	TraesCS5A02G411500.1	-
chr5A	600065632	600070581	TraesCS5A02G411500.2	-
chr5A	600139107	600141022	TraesCS5A02G411600.1	-
chr5A	600175124	600175781	TraesCS5A02G559300LC.1	+
chr5A	600184882	600185227	TraesCS5A02G559400LC.1	-
chr5A	600185468	600185729	TraesCS5A02G559500LC.1	-
chr5A	600197090	600198096	TraesCS5A02G559600LC.1	+
chr5A	600204489	600204753	TraesCS5A02G559700LC.1	-
chr5A	600210483	600210956	TraesCS5A02G559800LC.1	+
chr5A	600236803	600238680	TraesCS5A02G411700.1	+
chr5A	600268623	600269466	TraesCS5A02G559900LC.1	-
chr5A	600274176	600274492	TraesCS5A02G560000LC.1	+
chr5A	600274765	600274951	TraesCS5A02G560100LC.1	+
chr5A	600276678	600277236	TraesCS5A02G560200LC.1	-
chr5A	600278417	600278582	TraesCS5A02G560300LC.1	-
chr5A	586594492	586599825	TraesCS5A02G391300.2	+
chr5A	586594492	586599825	TraesCS5A02G391300.1	+
chr5A	586599173	586599362	TraesCS5A02G541300LC.1	-
chr5A	586599935	586604200	TraesCS5A02G391400.2	+
chr5A	586599935	586603991	TraesCS5A02G391400.1	+
chr5A	586603386	586607009	TraesCS5A02G541400LC.1	-
chr5A	586668111	586670038	TraesCS5A02G391500.1	-
chr5A	586723308	586726673	TraesCS5A02G391600.1	+
chr5A	587411453	587423416	TraesCS5A02G391700.1	-
chr5A	587412125	587423416	TraesCS5A02G391700.2	-
chr5A	588017832	588024080	TraesCS5A02G391800.1	-
chr5A	588159137	588159574	TraesCS5A02G541500LC.1	-
chr5A	588371643	588372999	TraesCS5A02G391900.1	+
chr5A	588375576	588379139	TraesCS5A02G392000.1	-
chr5A	588377317	588377677	TraesCS5A02G541600LC.1	+
chr5A	588378637	588379345	TraesCS5A02G541700LC.1	+
chr5A	588383395	588384199	TraesCS5A02G541800LC.1	-
chr5A	588384430	588384985	TraesCS5A02G541900LC.1	-
chr5A	588411821	588412735	TraesCS5A02G542000LC.1	+
chr5A	588416057	588416970	TraesCS5A02G392100.1	-
chr5A	588453705	588453864	TraesCS5A02G542100LC.1	+
chr5A	588454621	588454885	TraesCS5A02G392200.1	-
chr5A	588507554	588507737	TraesCS5A02G542200LC.1	-
chr5A	590678305	590679413	TraesCS5A02G395400.2	-
chr5A	590682577	590686254	TraesCS5A02G395500.1	+
chr5A	590694896	590696013	TraesCS5A02G395600.1	-
chr5A	590842493	590849172	TraesCS5A02G395700.1	+
chr5A	590849790	590850676	TraesCS5A02G395800.1	-
chr5A	591005951	591006473	TraesCS5A02G546200LC.1	+
chr5A	591007567	591008383	TraesCS5A02G546300LC.1	+
chr5A	591012792	591020864	TraesCS5A02G395900.1	+
chr5A	591022283	591022622	TraesCS5A02G546400LC.1	-
chr5A	591081679	591082672	TraesCS5A02G546500LC.1	-
chr5A	591081865	591082624	TraesCS5A02G396000.1	+
chr5A	591089100	591095782	TraesCS5A02G396100.1	-
chr5A	591124957	591128001	TraesCS5A02G396200.1	+
chr5A	591124957	591128001	TraesCS5A02G396200.2	+
chr5A	591128533	591130551	TraesCS5A02G546600LC.1	+
chr5A	591128855	591131252	TraesCS5A02G546600LC.2	+
chr5A	591133077	591142446	TraesCS5A02G396300.3	+
chr5A	591133077	591141142	TraesCS5A02G396300.2	+
chr5A	591133116	591138989	TraesCS5A02G396300.1	+
chr5A	591151304	591156891	TraesCS5A02G396400.1	+
chr5A	591305413	591306153	TraesCS5A02G546700LC.1	+
chr5A	591307087	591307359	TraesCS5A02G546800LC.1	+
chr5A	591313845	591320402	TraesCS5A02G396500.1	+
chr5A	591432890	591438705	TraesCS5A02G396600.1	+
chr5A	591438801	591441179	TraesCS5A02G396700.1	+
chr5A	591438930	591441179	TraesCS5A02G396700.2	+
chr5A	591442650	591446929	TraesCS5A02G396800.1	+
chr5A	591463334	591466173	TraesCS5A02G396900.1	-
chr5A	591471544	591472066	TraesCS5A02G546900LC.1	+
chr5A	591478118	591478690	TraesCS5A02G547000LC.1	-
chr5A	591486433	591488616	TraesCS5A02G397000.1	+
chr5A	591490659	591493200	TraesCS5A02G397100.1	-
chr5A	591491758	591492097	TraesCS5A02G547100LC.1	+
chr5A	591605194	591605974	TraesCS5A02G547200LC.1	-
chr5A	591606190	591606373	TraesCS5A02G547300LC.1	-
chr5A	591635314	591637834	TraesCS5A02G397200.1	+
chr5A	591640018	591640435	TraesCS5A02G547400LC.1	-
chr5A	591643299	591643575	TraesCS5A02G547500LC.1	+
chr5A	591643596	591644196	TraesCS5A02G547600LC.1	+
chr5A	588548724	588552987	TraesCS5A02G392300.1	+
chr5A	588553922	588558813	TraesCS5A02G392400.1	+
chr5A	588707276	588707609	TraesCS5A02G542300LC.1	+
chr5A	588731001	588738966	TraesCS5A02G392500.1	+
chr5A	588740100	588746176	TraesCS5A02G392600.1	+
chr5A	588756225	588762195	TraesCS5A02G392700.1	+
chr5A	588844633	588849446	TraesCS5A02G392800.2	+
chr5A	588844633	588848826	TraesCS5A02G392800.1	+
chr5A	588846333	588849446	TraesCS5A02G392800.3	+
chr5A	588852081	588854720	TraesCS5A02G392900.1	+
chr5A	588858680	588862129	TraesCS5A02G542400LC.1	+
chr5A	588871830	588876487	TraesCS5A02G393000.1	-
chr5A	588880800	588882778	TraesCS5A02G542500LC.1	-
chr5A	589024534	589027088	TraesCS5A02G542600LC.3	+
chr5A	589024534	589026952	TraesCS5A02G542600LC.2	+
chr5A	589024534	589026388	TraesCS5A02G542600LC.1	+
chr5A	589028983	589031100	TraesCS5A02G393100.1	+
chr5A	589060541	589062388	TraesCS5A02G393200.1	-
chr5A	589219708	589222558	TraesCS5A02G393300.1	-
chr5A	589227162	589233276	TraesCS5A02G393400.1	-
chr5A	589233348	589234680	TraesCS5A02G542700LC.1	-
chr5A	589240693	589244001	TraesCS5A02G393500.1	-
chr5A	589284115	589285506	TraesCS5A02G542710LC.1	-
chr5A	589287681	589295519	TraesCS5A02G393700.1	-
chr5A	589295215	589298817	TraesCS5A02G393800.1	+
chr5A	589308451	589308838	TraesCS5A02G542800LC.1	+
chr5A	589311479	589313622	TraesCS5A02G393900.1	+
chr5A	589315609	589316469	TraesCS5A02G542900LC.1	+
chr5A	593162220	593171513	TraesCS5A02G400000.1	+
chr5A	593167577	593168608	TraesCS5A02G550200LC.1	-
chr5A	593172105	593179245	TraesCS5A02G400100.1	-
chr5A	593233599	593236221	TraesCS5A02G400200.1	-
chr5A	593240870	593242447	TraesCS5A02G400300.1	-
chr5A	593278326	593278704	TraesCS5A02G550300LC.1	-
chr5A	593324240	593334490	TraesCS5A02G400400.1	+
chr5A	593324240	593334490	TraesCS5A02G400400.3	+
chr5A	593324240	593334490	TraesCS5A02G400400.2	+
chr5A	593339714	593341450	TraesCS5A02G400500.1	+
chr5A	593347778	593348982	TraesCS5A02G550400LC.1	-
chr5A	593351926	593354583	TraesCS5A02G400600.1	+
chr5A	593355136	593355762	TraesCS5A02G550500LC.1	-
chr5A	593394785	593395765	TraesCS5A02G400700.1	+
chr5A	593439460	593439790	TraesCS5A02G550600LC.1	+
chr5A	593449498	593451072	TraesCS5A02G550700LC.1	-
chr5A	593451162	593451576	TraesCS5A02G550800LC.1	-
chr5A	593455890	593460036	TraesCS5A02G550900LC.1	+
chr5A	593463055	593467818	TraesCS5A02G400800.1	-
chr5A	593467978	593474457	TraesCS5A02G400900.1	+
chr5A	593506908	593507133	TraesCS5A02G551000LC.1	+
chr5A	593507382	593507783	TraesCS5A02G551100LC.1	+
chr5A	593530887	593531325	TraesCS5A02G551200LC.1	-
chr5A	593597589	593598261	TraesCS5A02G551300LC.1	-
chr5A	593748539	593749007	TraesCS5A02G401000.1	+
chr5A	593760017	593762271	TraesCS5A02G401100.1	+
chr5A	594080816	594081758	TraesCS5A02G551400LC.1	+
chr5A	594080963	594081956	TraesCS5A02G401200.1	-
chr5A	594083424	594084060	TraesCS5A02G551500LC.1	-
chr5A	594089529	594089862	TraesCS5A02G551600LC.1	-
chr5A	594130772	594131033	TraesCS5A02G551700LC.1	+
chr5A	594132649	594134217	TraesCS5A02G401300.1	+
chr5A	594136847	594145296	TraesCS5A02G401400.1	-
chr5A	594140406	594145296	TraesCS5A02G401400.2	-
chr5A	594221192	594221813	TraesCS5A02G551800LC.1	+
chr5A	594321536	594326967	TraesCS5A02G401500.2	+
chr5A	589328187	589329900	TraesCS5A02G394000.1	+
chr5A	589337444	589338368	TraesCS5A02G394100.1	+
chr5A	589360378	589365362	TraesCS5A02G543000LC.1	-
chr5A	589361812	589362209	TraesCS5A02G543100LC.1	-
chr5A	589370599	589373630	TraesCS5A02G394200.1	+
chr5A	589379532	589383918	TraesCS5A02G394300.1	+
chr5A	589579012	589581070	TraesCS5A02G394400.1	+
chr5A	589583882	589585788	TraesCS5A02G394500.1	+
chr5A	589661575	589662125	TraesCS5A02G543200LC.1	-
chr5A	589882407	589882694	TraesCS5A02G543300LC.1	+
chr5A	589890941	589891315	TraesCS5A02G543400LC.1	+
chr5A	590056910	590057258	TraesCS5A02G543500LC.1	+
chr5A	590080818	590082643	TraesCS5A02G543600LC.1	+
chr5A	590083212	590089793	TraesCS5A02G543700LC.1	-
chr5A	590084655	590085183	TraesCS5A02G543800LC.1	-
chr5A	590091200	590091509	TraesCS5A02G543900LC.1	-
chr5A	590093884	590094525	TraesCS5A02G544000LC.1	-
chr5A	590093884	590094525	TraesCS5A02G544000LC.2	-
chr5A	590239879	590241460	TraesCS5A02G544100LC.1	+
chr5A	590242947	590245196	TraesCS5A02G544200LC.1	+
chr5A	590281910	590282871	TraesCS5A02G544300LC.1	-
chr5A	590285817	590286645	TraesCS5A02G544400LC.1	-
chr5A	590294027	590295164	TraesCS5A02G394600.1	-
chr5A	590297588	590298194	TraesCS5A02G544500LC.1	+
chr5A	590346140	590346437	TraesCS5A02G544600LC.1	-
chr5A	590378539	590379656	TraesCS5A02G544700LC.1	-
chr5A	590379810	590380122	TraesCS5A02G544800LC.1	-
chr5A	590380173	590381616	TraesCS5A02G544900LC.1	-
chr5A	590452868	590453582	TraesCS5A02G394700.1	+
chr5A	590455376	590456144	TraesCS5A02G545000LC.1	+
chr5A	590456531	590457599	TraesCS5A02G545100LC.1	+
chr5A	590526334	590526661	TraesCS5A02G545200LC.1	+
chr5A	590526675	590527764	TraesCS5A02G394800.1	+
chr5A	590526787	590527764	TraesCS5A02G394800.2	+
chr5A	590539477	590541797	TraesCS5A02G394900.1	+
chr5A	590539931	590541542	TraesCS5A02G545300LC.1	-
chr5A	590560021	590560990	TraesCS5A02G545400LC.1	+
chr5A	590561585	590562033	TraesCS5A02G545500LC.1	+
chr5A	590566729	590566993	TraesCS5A02G395000.1	+
chr5A	590569916	590571869	TraesCS5A02G545600LC.1	+
chr5A	590570149	590575160	TraesCS5A02G545600LC.2	+
chr5A	590576167	590579961	TraesCS5A02G395100.1	-
chr5A	590576167	590579961	TraesCS5A02G395100.2	-
chr5A	590591458	590591866	TraesCS5A02G545700LC.1	-
chr5A	590591920	590592259	TraesCS5A02G545800LC.1	-
chr5A	590596856	590605306	TraesCS5A02G395200.1	-
chr5A	590596856	590605281	TraesCS5A02G395200.2	-
chr5A	590661980	590662298	TraesCS5A02G545900LC.1	-
chr5A	590662502	590663125	TraesCS5A02G546000LC.1	-
chr5A	590664251	590669685	TraesCS5A02G395300.1	+
chr5A	590664251	590669685	TraesCS5A02G395300.2	+
chr5A	590675120	590677315	TraesCS5A02G546100LC.1	-
chr5A	590677896	590679389	TraesCS5A02G395400.1	-
chr5A	600286663	600286909	TraesCS5A02G560400LC.1	+
chr5A	600289033	600289345	TraesCS5A02G560500LC.1	-
chr5A	600291113	600292360	TraesCS5A02G560600LC.1	+
chr5A	600358777	600359047	TraesCS5A02G560700LC.1	+
chr5A	600361474	600363246	TraesCS5A02G411800.1	+
chr5A	600438171	600439738	TraesCS5A02G411900.1	+
chr5A	600441711	600444746	TraesCS5A02G412000.1	-
chr5A	600453390	600459413	TraesCS5A02G412100.1	+
chr5A	600455474	600459413	TraesCS5A02G412100.2	+
chr5A	600502665	600504903	TraesCS5A02G412200.1	-
chr5A	600607054	600607375	TraesCS5A02G560800LC.1	-
chr5A	600956522	600957170	TraesCS5A02G560900LC.1	+
chr5A	600957788	600958538	TraesCS5A02G561000LC.1	+
chr5A	601000380	601000530	TraesCS5A02G561100LC.1	+
chr5A	601013424	601015892	TraesCS5A02G561200LC.1	+
chr5A	601069900	601070122	TraesCS5A02G412300.1	+
chr5A	601098161	601099011	TraesCS5A02G561300LC.1	-
chr5A	601166610	601166961	TraesCS5A02G412400.1	-
chr5A	601190557	601191029	TraesCS5A02G561400LC.1	-
chr5A	601192555	601193127	TraesCS5A02G561500LC.1	-
chr5A	601197456	601197891	TraesCS5A02G561600LC.1	-
chr5A	601201793	601202672	TraesCS5A02G561700LC.1	-
chr5A	601208144	601209215	TraesCS5A02G412500.1	-
chr5A	601209644	601215434	TraesCS5A02G561800LC.1	-
chr5A	601233419	601233773	TraesCS5A02G561900LC.1	-
chr5A	601235481	601236011	TraesCS5A02G412600.1	+
chr5A	601255453	601258402	TraesCS5A02G412700.1	-
chr5A	601341076	601343656	TraesCS5A02G412800.1	-
chr5A	601426406	601426661	TraesCS5A02G562000LC.1	+
chr5A	601426692	601426965	TraesCS5A02G562100LC.1	+
chr5A	601427752	601428088	TraesCS5A02G562200LC.1	-
chr5A	601430777	601433626	TraesCS5A02G412900.1	+
chr5A	601466399	601466993	TraesCS5A02G562300LC.1	-
chr5A	601467039	601467557	TraesCS5A02G562400LC.1	-
chr5A	601468736	601472878	TraesCS5A02G413000.1	+
chr5A	601468736	601472878	TraesCS5A02G413000.2	+
chr5A	601472926	601481240	TraesCS5A02G562500LC.1	-
chr5A	601473880	601474868	TraesCS5A02G562600LC.1	-
chr5A	601477434	601478412	TraesCS5A02G562700LC.1	-
chr5A	601498473	601498812	TraesCS5A02G562800LC.1	-
chr5A	601503936	601504446	TraesCS5A02G562900LC.1	+
chr5A	601598181	601601912	TraesCS5A02G563000LC.1	-
chr5A	601601817	601603317	TraesCS5A02G563000LC.2	-
chr5A	601603562	601608114	TraesCS5A02G413100.1	+
chr5A	601603562	601608114	TraesCS5A02G413100.2	+
chr5A	601612666	601618947	TraesCS5A02G563010LC.2	-
chr5A	601612666	601618947	TraesCS5A02G563010LC.3	-
chr5A	601612666	601618947	TraesCS5A02G563010LC.4	-
chr5A	601612666	601618947	TraesCS5A02G563010LC.5	-
chr5A	601612666	601618770	TraesCS5A02G563010LC.1	-
chr5A	601622140	601629339	TraesCS5A02G413300.1	+
chr5A	601637511	601637844	TraesCS5A02G563100LC.1	+
chr5A	601640592	601641117	TraesCS5A02G563200LC.1	+
chr5A	601641139	601641705	TraesCS5A02G563300LC.1	+
chr5A	601641897	601642328	TraesCS5A02G563400LC.1	+
chr5A	601643001	601644420	TraesCS5A02G563410LC.1	+
chr5A	601678854	601683215	TraesCS5A02G413500.1	+
chr5A	601720819	601721503	TraesCS5A02G413600.1	-
chr5A	601724052	601724412	TraesCS5A02G563500LC.1	-
chr5A	601725970	601731140	TraesCS5A02G413700.1	+
chr5A	601725970	601731030	TraesCS5A02G413700.2	+
chr5A	601976233	601977855	TraesCS5A02G413800.1	+
chr5A	601992247	601994709	TraesCS5A02G413900.1	+
chr5A	601993423	601994732	TraesCS5A02G413900.2	+
chr5A	602003600	602004881	TraesCS5A02G414000.1	+
chr5A	602093212	602094106	TraesCS5A02G563600LC.1	-
chr5A	602190997	602191201	TraesCS5A02G563700LC.1	+
chr5A	602192796	602193252	TraesCS5A02G563800LC.1	+
chr5A	602193251	602193833	TraesCS5A02G563800LC.2	+
chr5A	602238010	602238229	TraesCS5A02G563900LC.1	+
chr5A	602239656	602239998	TraesCS5A02G564000LC.1	+
chr5A	602241121	602241469	TraesCS5A02G564100LC.1	+
chr5A	602246164	602250366	TraesCS5A02G414100.1	+
chr5A	602262883	602263153	TraesCS5A02G564200LC.1	-
chr5A	602329514	602335880	TraesCS5A02G414200.1	+
chr5A	602341596	602347112	TraesCS5A02G414300.1	+
chr5A	602341596	602347112	TraesCS5A02G414300.2	+
chr5A	602355957	602357166	TraesCS5A02G414400.1	-
chr5A	602441869	602442088	TraesCS5A02G564300LC.1	-
chr5A	602448551	602450234	TraesCS5A02G414500.1	-
chr5A	602452398	602452752	TraesCS5A02G414600.1	+
chr5A	602489052	602499087	TraesCS5A02G564400LC.1	+
chr5A	602769630	602769972	TraesCS5A02G564500LC.1	+
chr5A	602770118	602770454	TraesCS5A02G564600LC.1	+
chr5A	602784588	602786375	TraesCS5A02G564700LC.1	+
chr5A	602786393	602786759	TraesCS5A02G564800LC.1	-
chr5A	602793913	602796306	TraesCS5A02G414700.1	-
chr5A	602810633	602811505	TraesCS5A02G564900LC.1	-
chr5A	602818091	602818646	TraesCS5A02G414800.1	-
chr5A	602830315	602833127	TraesCS5A02G565000LC.1	-
chr5A	602830315	602833127	TraesCS5A02G565000LC.2	-
chr5A	602831199	602833127	TraesCS5A02G565000LC.3	-
chr5A	602836471	602840062	TraesCS5A02G565100LC.1	-
chr5A	602838716	602839342	TraesCS5A02G565200LC.1	+
chr5A	602905179	602905815	TraesCS5A02G565300LC.1	+
chr5A	602972931	602973297	TraesCS5A02G565400LC.1	+
chr5A	603005947	603006526	TraesCS5A02G565500LC.1	+
chr5A	603007256	603007466	TraesCS5A02G565600LC.1	-
chr5A	603009755	603010073	TraesCS5A02G565700LC.1	-
chr5A	603019636	603020112	TraesCS5A02G565800LC.1	+
chr5A	603052403	603052784	TraesCS5A02G414900.1	+
chr5A	603061409	603061811	TraesCS5A02G565900LC.1	-
chr5A	603366784	603369304	TraesCS5A02G566000LC.1	+
chr5A	603369272	603369748	TraesCS5A02G566000LC.2	+
chr5A	603369843	603371160	TraesCS5A02G566100LC.1	+
chr5A	603374764	603375355	TraesCS5A02G566200LC.1	+
chr5A	603379358	603383153	TraesCS5A02G566210LC.1	-
chr5A	603383701	603384161	TraesCS5A02G415100.1	-
chr5A	603411774	603412128	TraesCS5A02G566300LC.1	+
chr5A	603412439	603413270	TraesCS5A02G566400LC.1	+
chr5A	603428898	603429396	TraesCS5A02G566500LC.1	+
chr5A	603503480	603503997	TraesCS5A02G415200.1	+
chr5A	603506886	603507100	TraesCS5A02G566600LC.1	-
chr5A	603508963	603509475	TraesCS5A02G566700LC.1	-
chr5A	603524661	603524889	TraesCS5A02G566800LC.1	-
chr5A	603529521	603530160	TraesCS5A02G415300.1	+
chr5A	603610073	603610409	TraesCS5A02G566900LC.1	+
chr5A	603793116	603796043	TraesCS5A02G415400.1	-
chr5A	604230779	604231067	TraesCS5A02G415500.1	-
chr5A	604239564	604239894	TraesCS5A02G567000LC.1	-
chr5A	604241276	604241603	TraesCS5A02G567100LC.1	-
chr5A	604310425	604313538	TraesCS5A02G415600.1	-
chr5A	604372964	604374082	TraesCS5A02G567200LC.1	-
chr5A	604374407	604374608	TraesCS5A02G567300LC.1	-
chr5A	604745703	604746240	TraesCS5A02G567400LC.1	-
chr5A	604750458	604750767	TraesCS5A02G567500LC.1	-
chr5A	604808015	604808417	TraesCS5A02G567600LC.1	+
chr5A	604811114	604815252	TraesCS5A02G415700.1	-
chr5A	604985622	604986087	TraesCS5A02G567700LC.1	+
chr5A	604994083	604994374	TraesCS5A02G567800LC.1	+
chr5A	604995777	604996068	TraesCS5A02G415800.1	+
chr5A	604996274	604996714	TraesCS5A02G567900LC.1	+
chr5A	605025868	605026897	TraesCS5A02G568000LC.1	+
chr5A	605037134	605038546	TraesCS5A02G568100LC.1	+
chr5A	605039705	605040410	TraesCS5A02G568200LC.1	-
chr5A	605043146	605044427	TraesCS5A02G568300LC.1	-
chr5A	605044933	605045278	TraesCS5A02G568400LC.1	-
chr5A	605096083	605097179	TraesCS5A02G415900.1	+
chr5A	605098171	605098710	TraesCS5A02G416000.1	-
chr5A	605100340	605103635	TraesCS5A02G416100.1	-
chr5A	605143706	605143973	TraesCS5A02G416200.1	-
chr5A	605146633	605151699	TraesCS5A02G416300.1	+
chr5A	605152877	605156030	TraesCS5A02G416400.1	+
chr5A	605152877	605156030	TraesCS5A02G416400.2	+
chr5A	605155099	605155417	TraesCS5A02G568500LC.1	-
chr5A	605157544	605160405	TraesCS5A02G416500.1	+
chr5A	605158236	605160405	TraesCS5A02G416500.2	+
chr5A	605160709	605163413	TraesCS5A02G416600.1	-
chr5A	605160709	605163413	TraesCS5A02G416600.2	-
chr5A	605224001	605227370	TraesCS5A02G416700.1	-
chr5A	605224001	605227370	TraesCS5A02G416700.2	-
chr5A	605227382	605230723	TraesCS5A02G416800.2	+
chr5A	605227382	605230580	TraesCS5A02G416800.1	+
chr5A	605232015	605233025	TraesCS5A02G416900.1	-
chr5A	605233426	605235813	TraesCS5A02G417000.1	-
chr5A	605241442	605242105	TraesCS5A02G568600LC.1	-
chr5A	605244760	605245727	TraesCS5A02G417100.1	-
chr5A	605248704	605250592	TraesCS5A02G417200.1	+
chr5A	605248909	605249485	TraesCS5A02G568700LC.1	-
chr5A	605321231	605321588	TraesCS5A02G568800LC.1	-
chr5A	605324460	605324862	TraesCS5A02G568900LC.1	+
chr5A	605325760	605326535	TraesCS5A02G569000LC.1	-
chr5A	605332964	605333744	TraesCS5A02G569100LC.1	-
chr5A	605333867	605334050	TraesCS5A02G569200LC.1	-
chr5A	605334798	605335281	TraesCS5A02G569300LC.1	-
chr5A	605340049	605340328	TraesCS5A02G569400LC.1	+
chr5A	605341156	605341988	TraesCS5A02G569500LC.1	+
chr5A	605342019	605344053	TraesCS5A02G569600LC.1	+
chr5A	605349572	605350223	TraesCS5A02G569700LC.1	-
chr5A	605356112	605358817	TraesCS5A02G569800LC.1	+
chr5A	605365902	605366139	TraesCS5A02G417300.1	-
chr5A	605575149	605575630	TraesCS5A02G569900LC.1	+
chr5A	605593966	605594605	TraesCS5A02G570000LC.1	-
chr5A	605595178	605595586	TraesCS5A02G570100LC.1	-
chr5A	605596756	605596996	TraesCS5A02G570200LC.1	-
chr5A	605597053	605597353	TraesCS5A02G570300LC.1	-
chr5A	605597973	605598430	TraesCS5A02G570400LC.1	-
chr5A	605598951	605599416	TraesCS5A02G570500LC.1	-
chr5A	605675768	605676755	TraesCS5A02G570600LC.1	-
chr5A	605685439	605688954	TraesCS5A02G570700LC.1	-
chr5A	605749072	605749309	TraesCS5A02G417400.1	-
chr5A	605760105	605760432	TraesCS5A02G570800LC.1	-
chr5A	605768065	605771693	TraesCS5A02G417500.1	-
chr5A	605801264	605804119	TraesCS5A02G570900LC.1	-
chr5A	606010649	606010802	TraesCS5A02G571000LC.1	-
chr5A	606011939	606012440	TraesCS5A02G571100LC.1	+
chr5A	606017980	606019201	TraesCS5A02G571200LC.1	+
chr5A	606020342	606023563	TraesCS5A02G571300LC.1	+
chr5A	606049717	606053096	TraesCS5A02G417600.1	-
chr5A	606053296	606057248	TraesCS5A02G417700.2	+
chr5A	606053296	606056142	TraesCS5A02G417700.1	+
chr5A	606058175	606060898	TraesCS5A02G417800.1	-
chr5A	606153436	606155624	TraesCS5A02G417900.1	+
chr5A	606158022	606160485	TraesCS5A02G418000.1	+
chr5A	606161144	606161864	TraesCS5A02G418100.1	-
chr5A	606162427	606164951	TraesCS5A02G418200.1	-
chr5A	606173510	606173870	TraesCS5A02G571400LC.1	-
chr5A	606190738	606191173	TraesCS5A02G571500LC.1	+
chr5A	606195259	606195511	TraesCS5A02G418300.1	+
chr5A	606257098	606264883	TraesCS5A02G571600LC.1	+
chr5A	606294761	606295451	TraesCS5A02G571700LC.1	-
chr5A	606305336	606309672	TraesCS5A02G571800LC.1	-
chr5A	606306880	606308198	TraesCS5A02G418400.1	+
chr5A	606329302	606329917	TraesCS5A02G571900LC.1	+
chr5A	606340311	606341457	TraesCS5A02G572000LC.1	-
chr5A	606349588	606354907	TraesCS5A02G418500.1	-
chr5A	606395271	606395454	TraesCS5A02G572100LC.1	-
chr5A	606395971	606396325	TraesCS5A02G572200LC.1	-
chr5A	606396991	606397303	TraesCS5A02G572300LC.1	-
chr5A	606405551	606405749	TraesCS5A02G572400LC.1	-
chr5A	606429711	606430212	TraesCS5A02G572500LC.1	-
chr5A	606460769	606461708	TraesCS5A02G572600LC.1	-
chr5A	606474163	606474664	TraesCS5A02G572700LC.1	+
chr5A	606479246	606479600	TraesCS5A02G572800LC.1	+
chr5A	606526281	606526956	TraesCS5A02G572900LC.1	-
chr5A	606526297	606526906	TraesCS5A02G418600.1	+
chr5A	606531589	606532504	TraesCS5A02G418700.1	+
chr5A	606538240	606539038	TraesCS5A02G418800.1	+
chr5A	606541745	606542901	TraesCS5A02G573000LC.1	+
chr5A	606546080	606546522	TraesCS5A02G418900.1	-
chr5A	606550544	606550847	TraesCS5A02G573100LC.1	-
chr5A	606627249	606628017	TraesCS5A02G419000.1	+
chr5A	606658283	606658850	TraesCS5A02G573200LC.1	-
chr5A	606659813	606660193	TraesCS5A02G573300LC.1	-
chr5A	606660350	606662061	TraesCS5A02G573400LC.1	-
chr5A	606685235	606686321	TraesCS5A02G573500LC.1	+
chr5A	606688801	606689110	TraesCS5A02G419100.1	+
chr5A	606692706	606693011	TraesCS5A02G419200.1	-
chr5A	606693111	606693704	TraesCS5A02G573600LC.1	-
chr5A	606696162	606700571	TraesCS5A02G419300.1	+
chr5A	606769194	606769849	TraesCS5A02G419400.1	+
chr5A	606776719	606777076	TraesCS5A02G573700LC.1	-
chr5A	606782241	606783958	TraesCS5A02G419500.1	-
chr5A	606783425	606783905	TraesCS5A02G419600.1	+
chr5A	606786880	606787294	TraesCS5A02G419800.1	-
chr5A	606786893	606787379	TraesCS5A02G419700.1	+
chr5A	606810993	606811710	TraesCS5A02G419900.1	+
chr5A	606841070	606842451	TraesCS5A02G420000.1	+
chr5A	606885195	606885417	TraesCS5A02G420100.1	-
chr5A	606893056	606895728	TraesCS5A02G420200.2	+
chr5A	606893056	606895469	TraesCS5A02G420200.1	+
chr5A	606900986	606902883	TraesCS5A02G573800LC.2	+
chr5A	606900986	606901572	TraesCS5A02G573800LC.1	+
chr5A	606901573	606901903	TraesCS5A02G573900LC.1	+
chr5A	606902039	606905343	TraesCS5A02G420300.1	-
chr5A	606902039	606905343	TraesCS5A02G420300.2	-
chr5A	606929113	606930320	TraesCS5A02G420400.1	-
chr5A	606958983	606960564	TraesCS5A02G420500.1	-
chr5A	606960646	606966808	TraesCS5A02G420600.1	+
chr5A	607197251	607198028	TraesCS5A02G574000LC.1	-
chr5A	607197945	607198213	TraesCS5A02G574100LC.1	+
chr5A	607199070	607199166	TraesCS5A02G574200LC.1	-
chr5A	607199244	607199355	TraesCS5A02G420700.1	-
chr5A	607199690	607199940	TraesCS5A02G420800.1	-
chr5A	607201096	607202092	TraesCS5A02G574300LC.1	+
chr5A	607203329	607216692	TraesCS5A02G574400LC.1	+
chr5A	607271907	607272860	TraesCS5A02G420900.1	+
chr5A	607272999	607273215	TraesCS5A02G421000.1	-
chr5A	607273305	607273526	TraesCS5A02G421100.1	-
chr5A	607273573	607274659	TraesCS5A02G421200.1	-
chr5A	607273649	607274750	TraesCS5A02G421300.1	+
chr5A	607274888	607275050	TraesCS5A02G421400.1	+
chr5A	607275165	607275327	TraesCS5A02G574500LC.1	-
chr5A	607275639	607275780	TraesCS5A02G574600LC.1	+
chr5A	607292830	607293826	TraesCS5A02G574700LC.1	+
chr5A	607387383	607388178	TraesCS5A02G574800LC.1	+
chr5A	607388888	607389212	TraesCS5A02G574900LC.1	+
chr5A	607389749	607390499	TraesCS5A02G575000LC.1	+
chr5A	607391728	607392259	TraesCS5A02G575100LC.1	+
chr5A	607479839	607480371	TraesCS5A02G575200LC.1	+
chr5A	607509456	607509888	TraesCS5A02G575300LC.1	-
chr5A	607533537	607533918	TraesCS5A02G575400LC.1	-
chr5A	607546095	607546506	TraesCS5A02G575500LC.1	-
chr5A	607564273	607573928	TraesCS5A02G575600LC.1	-
chr5A	607577804	607596537	TraesCS5A02G575700LC.1	-
chr5A	607593972	607594791	TraesCS5A02G575800LC.1	-
chr5A	607679457	607680029	TraesCS5A02G421500.1	-
chr5A	607680293	607684688	TraesCS5A02G421600.1	-
chr5A	607680293	607683318	TraesCS5A02G421600.2	-
chr5A	607807987	607809685	TraesCS5A02G575900LC.1	+
chr5A	607809835	607811092	TraesCS5A02G576000LC.1	+
chr5A	607812662	607813389	TraesCS5A02G576100LC.1	+
chr5A	607812742	607813354	TraesCS5A02G576100LC.2	+
chr5A	607812959	607832835	TraesCS5A02G576100LC.3	+
chr5A	607835167	607837074	TraesCS5A02G576200LC.1	-
chr5A	607841060	607841549	TraesCS5A02G576300LC.1	-
chr5A	607949831	607951125	TraesCS5A02G421700.1	+
chr5A	607954085	607961426	TraesCS5A02G576400LC.1	+
chr5A	608031536	608034219	TraesCS5A02G421800.1	+
chr5A	608056998	608057613	TraesCS5A02G576500LC.1	+

## Sheet: Qchl.saw-5B.2
Chr.	Start	Stop	Gene ID	Ori.
chr5B	536045678	536052111	TraesCS5B02G356300.2	+
chr5B	536045678	536052111	TraesCS5B02G356300.1	+
chr5B	536052558	536055652	TraesCS5B02G356400.1	-
chr5B	536053629	536055652	TraesCS5B02G356400.2	-
chr5B	536183532	536183931	TraesCS5B02G535900LC.1	-
chr5B	536233333	536241913	TraesCS5B02G356500.1	-
chr5B	536314991	536315271	TraesCS5B02G536000LC.1	-
chr5B	536316815	536317971	TraesCS5B02G356600.1	+
chr5B	536322670	536326028	TraesCS5B02G356700.1	-
chr5B	536322670	536325859	TraesCS5B02G356700.2	-
chr5B	536384211	536385111	TraesCS5B02G356800.1	+
chr5B	536401143	536401500	TraesCS5B02G536100LC.1	+
chr5B	536425690	536426359	TraesCS5B02G536200LC.1	+
chr5B	536451400	536451595	TraesCS5B02G536300LC.1	-
chr5B	536476276	536477254	TraesCS5B02G536400LC.1	-
chr5B	536476322	536476925	TraesCS5B02G356900.1	+
chr5B	536505514	536509118	TraesCS5B02G357000.1	+
chr5B	536510010	536512613	TraesCS5B02G536500LC.1	+
chr5B	536510299	536512613	TraesCS5B02G536500LC.2	+
chr5B	536512640	536515602	TraesCS5B02G536600LC.1	+
chr5B	536516347	536516704	TraesCS5B02G536700LC.1	+
chr5B	536521887	536522289	TraesCS5B02G536800LC.1	+
chr5B	536524288	536524417	TraesCS5B02G536900LC.1	-
chr5B	536524710	536524908	TraesCS5B02G537000LC.1	-
chr5B	536570948	536571740	TraesCS5B02G537100LC.1	+
chr5B	536583476	536586739	TraesCS5B02G357100.1	+
chr5B	536586805	536590135	TraesCS5B02G357200.1	-
chr5B	536587001	536588219	TraesCS5B02G537200LC.1	+
chr5B	536591015	536592976	TraesCS5B02G357300.1	-
chr5B	536593468	536594058	TraesCS5B02G537300LC.1	+
chr5B	536656431	536658003	TraesCS5B02G357400.1	+
