# Supplementary material for: Identification of Genetic Loci Affecting Flag Leaf Chlorophyll in Wheat Grown under Different Water Regimes
Source: Front Genet. 2022 Mar 15;13:832898. doi: 10.3389/fgene.2022.832898 (PMC8965356; doi:10.3389/fgene.2022.832898)
Supplement: Supplementary file 2 [file Table3.XLS]

## Sheet: Supplementary Table S5
Supplementary Table S5. Functional annotation and enrichment of chlorophyll content QTL on Chromosome 3B, 5A and 5B
Chr.		Start	Stop	Ori	Name	Function
chr3B	gene	52835400	52839466	-	TraesCS3B02G083700	ADP binding
chr3B	gene	52850349	52852730	-	TraesCS3B02G083800	ADP binding
chr3B	gene	52890219	52892986	-	TraesCS3B02G084000	integral component of membrane
chr3B	gene	52916104	52923537	-	TraesCS3B02G084100	ADP binding
chr3B	gene	53208938	53211361	+	TraesCS3B02G084400	plasma membrane
chr3B	gene	53812725	53815464	+	TraesCS3B02G085300	peptidase activity
chr3B	gene	53955092	53955877	+	TraesCS3B02G085500	membrane
chr5A	gene	570937773	570941462	-	TraesCS5A02G372900	metal ion binding
chr5A	gene	570937139	570937626	+	TraesCS5A02G372800	electron transfer activity
chr5A	gene	578043409	578047137	+	TraesCS5A02G380700	ADP binding
chr5A	gene	576596181	576611045	+	TraesCS5A02G379400	biosynthetic process
chr5A	gene	575522381	575525543	+	TraesCS5A02G377700	G protein-coupled receptor signaling pathway
chr5A	gene	582384025	582395120	-	TraesCS5A02G384500	ATPase activity
chr5A	gene	574489917	574493061	-	TraesCS5A02G377000	integral component of membrane
chr5A	gene	575594326	575595945	+	TraesCS5A02G377900	ATP binding
chr5A	gene	569677388	569678193	+	TraesCS5A02G369800	response to water
chr5A	gene	573673544	573676164	-	TraesCS5A02G375900	ATP binding
chr5A	gene	577945951	577949421	-	TraesCS5A02G380500	integral component of membrane
chr5A	gene	580464946	580467685	-	TraesCS5A02G382600	auxin-activated signaling pathway
chr5A	gene	573809355	573814140	+	TraesCS5A02G376100	ATP binding
chr5A	gene	574343360	574348079	+	TraesCS5A02G376700	ATP binding
chr5A	gene	577432392	577433493	+	TraesCS5A02G379700	biosynthetic process
chr5A	gene	580799814	580801875	+	TraesCS5A02G382800	calcium ion binding
chr5A	gene	569793012	569794764	+	TraesCS5A02G370200	chloroplast stroma
chr5A	gene	577078122	577079687	-	TraesCS5A02G379500	biosynthetic process
chr5A	gene	570175106	570175833	+	TraesCS5A02G371000	integral component of membrane
chr5A	gene	569650137	569651974	-	TraesCS5A02G369600	hydrolase activity
chr5A	gene	570722005	570722995	+	TraesCS5A02G372200	electron transfer activity
chr5A	gene	574482067	574485628	-	TraesCS5A02G376900	transmembrane transport
chr5A	gene	570788585	570789059	-	TraesCS5A02G372500	integral component of membrane
chr5A	gene	581572706	581574621	-	TraesCS5A02G383900	transferase activity, transferring hexosyl groups
chr5A	gene	573983739	573986255	+	TraesCS5A02G376300	proteolysis
chr5A	gene	573085291	573086998	-	TraesCS5A02G375200	ATP binding
chr5A	gene	580460017	580466251	+	TraesCS5A02G382500	zinc ion binding
chr5A	gene	575601386	575603460	+	TraesCS5A02G378000	plasma membrane
chr5A	gene	575612102	575613540	-	TraesCS5A02G378200	auxin-activated signaling pathway
chr5A	gene	575705508	575709396	-	TraesCS5A02G378700	metal ion binding
chr5A	gene	569654745	569656357	-	TraesCS5A02G369700	hydrolase activity
chr5A	gene	572837631	572841016	+	TraesCS5A02G374500	catalytic activity
chr5A	gene	570006376	570010312	-	TraesCS5A02G370800	GTPase activity
chr5A	gene	570508607	570510231	+	TraesCS5A02G372000	ATP binding
chr5A	gene	575900998	575904358	-	TraesCS5A02G378800	oxidoreductase activity, acting on single donors with incorporation of molecular oxygen, incorporation of two atoms of oxygen
chr5A	gene	580282072	580288080	-	TraesCS5A02G382400	metal ion transport
chr5A	gene	573050309	573053106	+	TraesCS5A02G375100	transferase activity, transferring glycosyl groups
chr5A	gene	572812550	572820695	+	TraesCS5A02G374300	metal ion binding
chr5A	gene	581137112	581140512	+	TraesCS5A02G383400	ion transmembrane transport
chr5A	gene	570504147	570508562	-	TraesCS5A02G371900	magnesium ion binding
chr5A	gene	579409333	579410364	-	TraesCS5A02G381600	phosphorelay signal transduction system
chr5A	gene	569546082	569550560	-	TraesCS5A02G369500	ATP binding
chr5A	gene	572021503	572023279	+	TraesCS5A02G374000	chloroplast stroma
chr5A	gene	571679887	571683736	+	TraesCS5A02G373600	GTP binding
chr5A	gene	577268624	577269779	+	TraesCS5A02G379600	biosynthetic process
chr5A	gene	576084593	576088278	-	TraesCS5A02G378900	metal ion binding
chr5A	gene	569874016	569876747	-	TraesCS5A02G370600	chloroplast
chr5A	gene	582099387	582104496	+	TraesCS5A02G384200	ATP binding
chr5A	gene	572696697	572699676	-	TraesCS5A02G374200	ion channel activity
chr5A	gene	572992696	572993806	+	TraesCS5A02G374800	glutathione metabolic process
chr5A	gene	571780120	571789960	+	TraesCS5A02G373900	brassinosteroid mediated signaling pathway
chr5A	gene	580935252	580943987	-	TraesCS5A02G383000	ATP binding
chr5A	gene	573039921	573045194	+	TraesCS5A02G375000	response to water deprivation
chr5A	gene	578836064	578838464	+	TraesCS5A02G381100	oxidoreductase activity, acting on paired donors, with incorporation or reduction of molecular oxygen
chr5A	gene	575657010	575659103	+	TraesCS5A02G378300	auxin-activated signaling pathway
chr5A	gene	569682832	569683707	+	TraesCS5A02G369900	response to water
chr5A	gene	576269074	576272554	+	TraesCS5A02G379000	oxidoreductase activity
chr5A	gene	597264420	597265648	-	TraesCS5A02G405500	carbohydrate metabolic process
chr5A	gene	613699487	613702073	+	TraesCS5A02G429600	hydrolase activity, hydrolyzing O-glycosyl compounds
chr5A	gene	607273649	607274750	+	TraesCS5A02G421300	chloroplast
chr5A	gene	612167876	612179175	+	TraesCS5A02G427500	photomorphogenesis
chr5A	gene	597686222	597688271	-	TraesCS5A02G406100	ATP binding
chr5A	gene	592198185	592200059	+	TraesCS5A02G398000	oxidoreductase activity, acting on paired donors, with incorporation or reduction of molecular oxygen
chr5A	gene	591490659	591493200	-	TraesCS5A02G397100	ATP binding
chr5A	gene	598070789	598079866	+	TraesCS5A02G407400	ATP binding
chr5A	gene	602355957	602357166	-	TraesCS5A02G414400	photosystem I
chr5A	gene	607271907	607272860	+	TraesCS5A02G420900	photosynthesis, light reaction
chr5A	gene	605749072	605749309	-	TraesCS5A02G417400	response to wounding
chr5A	gene	594136847	594145296	-	TraesCS5A02G401400	ATP binding
chr5A	gene	588548724	588552987	+	TraesCS5A02G392300	transmembrane transport
chr5A	gene	605158236	605160405	+	TraesCS5A02G416500	oxidation-reduction process
chr5A	gene	601992247	601994709	+	TraesCS5A02G413900	ATP binding
chr5A	gene	612178041	612188122	-	TraesCS5A02G427600	oxidoreductase activity
chr5A	gene	590539477	590541797	+	TraesCS5A02G394900	oxidoreductase activity, acting on the CH-OH group of donors, NAD or NADP as acceptor
chr5A	gene	613012129	613019664	-	TraesCS5A02G428200	electron transfer activity
chr5A	gene	594570843	594577495	+	TraesCS5A02G401700	ATP binding
chr5A	gene	613578380	613580013	+	TraesCS5A02G429200	oxidoreductase activity, acting on paired donors, with incorporation or reduction of molecular oxygen
chr5A	gene	608962974	608964772	+	TraesCS5A02G423000	chloroplast
chr5A	gene	590694896	590696013	-	TraesCS5A02G395600	electron transfer activity
chr5A	gene	599978047	599980773	-	TraesCS5A02G411300	ATP binding
chr5A	gene	599446865	599449068	-	TraesCS5A02G410300	oxidoreductase activity, acting on paired donors, with incorporation or reduction of molecular oxygen
chr5A	gene	607199244	607199355	-	TraesCS5A02G420700	chloroplast thylakoid membrane
chr5A	gene	590596856	590605306	-	TraesCS5A02G395200	chloroplast stroma
chr5A	gene	588756225	588762195	+	TraesCS5A02G392700	ATPase-coupled transmembrane transporter activity
chr5A	gene	614355344	614355985	+	TraesCS5A02G430500	electron transfer activity
chr5A	gene	611339186	611342238	+	TraesCS5A02G426100	ATP binding
chr5A	gene	613539450	613543349	+	TraesCS5A02G429000	ATP binding
chr5A	gene	612707014	612718508	-	TraesCS5A02G427700	oxidation-reduction process
chr5A	gene	614358837	614359415	+	TraesCS5A02G430600	electron transfer activity
chr5A	gene	595143766	595147549	+	TraesCS5A02G402500	catalytic activity
chr5A	gene	586594492	586599825	+	TraesCS5A02G391300	signal transduction
chr5A	gene	609812809	609814019	+	TraesCS5A02G424100	glutathione metabolic process
chr5A	gene	598815409	598817285	+	TraesCS5A02G408500	chloroplast thylakoid membrane
chr5A	gene	598389121	598391741	-	TraesCS5A02G407700	oxidoreductase activity
chr5A	gene	612968421	612980162	-	TraesCS5A02G428000	oxidoreductase activity
chr5A	gene	611629302	611633171	-	TraesCS5A02G426700	ATP binding
chr5A	gene	607273573	607274659	-	TraesCS5A02G421200	chloroplast
chr5A	gene	598854797	598859202	+	TraesCS5A02G408800	oxidation-reduction process
chr5A	gene	591992401	591994192	-	TraesCS5A02G397700	oxidoreductase activity, acting on paired donors, with incorporation or reduction of molecular oxygen
chr5A	gene	605160709	605163413	-	TraesCS5A02G416600	methyltransferase activity
chr5A	gene	591089100	591095782	-	TraesCS5A02G396100	ATP binding
chr5A	gene	590849790	590850676	-	TraesCS5A02G395800	electron transfer activity
chr5A	gene	592289531	592292881	+	TraesCS5A02G398300	chloroplast stroma
chr5A	gene	591133077	591142446	+	TraesCS5A02G396300	ATP binding
chr5A	gene	597741474	597743353	+	TraesCS5A02G406200	oxidoreductase activity, acting on paired donors, with incorporation or reduction of molecular oxygen
chr5A	gene	599809089	599814381	-	TraesCS5A02G411200	electron transport chain
chr5A	gene	613578380	613580013	+	TraesCS5A02G429300	photosystem II assembly
chr5A	gene	593467978	593474457	+	TraesCS5A02G400900	chloroplast-nucleus signaling pathway
chr5A	gene	612723411	612731975	-	TraesCS5A02G427800	oxidoreductase activity
chr5A	gene	586599935	586604200	+	TraesCS5A02G391400	ATP binding
chr5A	gene	609862738	609865710	+	TraesCS5A02G424400	oxidation-reduction process
chr5A	gene	592636652	592638925	-	TraesCS5A02G398900	phosphatase activity
chr5A	gene	595551222	595554319	-	TraesCS5A02G403300	cell redox homeostasis
chr5A	gene	594953136	594957074	+	TraesCS5A02G401900	ATP binding
chr5A	gene	592832476	592833646	+	TraesCS5A02G399100	oxidation-reduction process
chr5A	gene	607199690	607199940	-	TraesCS5A02G420800	photosynthesis
chr5A	gene	612910727	612919777	-	TraesCS5A02G427900	iron ion binding
chr5A	gene	614334023	614334619	+	TraesCS5A02G430300	respiratory electron transport chain
chr5A	gene	590664251	590669685	+	TraesCS5A02G395300	ion transport
chr5A	gene	596008251	596010717	+	TraesCS5A02G403600	membrane
chr5A	gene	614363520	614365135	+	TraesCS5A02G430700	oxidation-reduction process
chr5A	gene	611126732	611128224	-	TraesCS5A02G425600	intracellular protein transport
chr5A	gene	598241674	598246041	+	TraesCS5A02G407500	ATP binding
chr5A	gene	609258314	609259578	-	TraesCS5A02G423700	zinc ion binding
chr5A	gene	608337360	608340146	+	TraesCS5A02G421900	oxidation-reduction process
chr5A	gene	604811114	604815252	-	TraesCS5A02G415700	cysteine-type peptidase activity
chr5A	gene	588740100	588746176	+	TraesCS5A02G392600	ATPase activity
chr5A	gene	605224001	605227370	-	TraesCS5A02G416700	ATPase activity
chr5A	gene	614377808	614378298	-	TraesCS5A02G430900	electron transfer activity
chr5A	gene	610184778	610185696	-	TraesCS5A02G424800	response to water
chr5A	gene	588371643	588372999	+	TraesCS5A02G391900	chloroplast outer membrane
chr5A	gene	593035250	593035562	-	TraesCS5A02G399300	oxidation-reduction process
chr5A	gene	611564144	611567697	+	TraesCS5A02G426500	phosphorylation
chr5A	gene	593035724	593037112	-	TraesCS5A02G399400	oxidation-reduction process
chr5A	gene	597781225	597785105	+	TraesCS5A02G406600	response to biotic stimulus
chr5A	gene	605365902	605366139	-	TraesCS5A02G417300	response to wounding
chr5A	gene	593172105	593179245	-	TraesCS5A02G400100	ATP binding
chr5A	gene	592833977	592834289	+	TraesCS5A02G399200	oxidation-reduction process
chr5A	gene	593162220	593171513	+	TraesCS5A02G400000	oxidation-reduction process
chr5A	gene	592122204	592125380	+	TraesCS5A02G397900	oxidoreductase activity, acting on paired donors, with incorporation or reduction of molecular oxygen
chr5A	gene	598531803	598535258	-	TraesCS5A02G408100	oxidoreductase activity, acting on NAD(P)H
chr5A	gene	599388358	599390487	-	TraesCS5A02G410000	oxidoreductase activity, acting on paired donors, with incorporation or reduction of molecular oxygen
chr5A	gene	613470646	613471487	-	TraesCS5A02G428600	electron transfer activity
chr5A	gene	598005865	598010268	-	TraesCS5A02G407300	ATP binding
chr5A	gene	593339714	593341450	+	TraesCS5A02G400500	oxidation-reduction process
chr5A	gene	609258314	609259578	-	TraesCS5A02G423600	chloroplast
chr5A	gene	592034006	592036417	+	TraesCS5A02G397800	oxidoreductase activity, acting on paired donors, with incorporation or reduction of molecular oxygen
chr5A	gene	592276243	592281237	-	TraesCS5A02G398200	ATP binding
chr5A	gene	591012792	591020864	+	TraesCS5A02G395900	phosphorelay signal transduction system
chr5A	gene	605146633	605151699	+	TraesCS5A02G416300	oxidoreductase activity
chr5A	gene	610078219	610079136	-	TraesCS5A02G424700	response to water
chr5A	gene	613539450	613543349	+	TraesCS5A02G428900	ATP binding
chr5A	gene	588871830	588876487	-	TraesCS5A02G393000	ATP binding
chr5A	gene	593054562	593055863	-	TraesCS5A02G399500	hydrogen peroxide catabolic process
chr5A	gene	613476388	613476720	+	TraesCS5A02G428800	vesicle-mediated transport
chr5A	gene	602448551	602450234	-	TraesCS5A02G414500	oxidation-reduction process
chr5A	gene	613464819	613465717	-	TraesCS5A02G428500	electron transfer activity
chr5A	gene	603529521	603530160	+	TraesCS5A02G415300	electron transfer activity
chr5B	gene	536586805	536590135	-	TraesCS5B02G357200	chloroplast relocation
chr5B	gene	536679462	536683238	-	TraesCS5B02G357500	chloroplast
chr5B	gene	536052558	536055652	-	TraesCS5B02G356400	chloroplast
chr5B	gene	536045678	536052111	+	TraesCS5B02G356300	transferase activity
chr5B	gene	536233333	536241913	-	TraesCS5B02G356500	integral component of membrane
chr5B	gene	536322670	536325859	-	TraesCS5B02G356700	integral component of membrane
chr5B	gene	536384211	536385111	+	TraesCS5B02G356800	integral component of membrane
chr5B	gene	536476322	536476925	+	TraesCS5B02G356900	integral component of membrane
chr5B	gene	536583476	536586739	+	TraesCS5B02G357100	response to salt stress
