# Supplementary material for: Identification of Genetic Loci Affecting Flag Leaf Chlorophyll in Wheat Grown under Different Water Regimes
Source: Front Genet. 2022 Mar 15;13:832898. doi: 10.3389/fgene.2022.832898 (PMC8965356; doi:10.3389/fgene.2022.832898)
Supplement: Supplementary file 3 [file DataSheet1.xls]

## Sheet: Phenotypic Data
Appendix A: Chlorophyll contents of flag leaves in RIL lines in six environments
Line	2019YD	2020YD	2021YD	2019HC	2020HC	2021HC	Water_BLUP	Dry_BLUP	BLUP
1	48.02	51.42	48.68	56.44	51.26	54.34	50.2705	54.4536	52.0316
2	54.66	54.26	52	57.46	55.24	55.96	53.7274	56.2474	54.9588
3	51.56	52.58	51.68	58.78	53.24	52.88	52.35	55.2286	53.6234
4	53.7	52.66	55.08	57.02	52.02	52.96	53.8678	54.4428	54.0333
5	54.76	54.4	54.68	60.4	55.94	57.46	54.516	57.6402	56.1737
6	52.56	53.1	50.64	57.36	51.94	55.62	52.4796	55.234	53.6987
7	55.24	53.32	56.5	56.98	54.18	57.46	54.8454	56.2366	55.5768
8	54.2	50.74	52.74	55.64	51.1	54.02	52.8523	54.1068	53.2797
9	55.2	55.84	55.48	59.94	54.44	59.62	55.2397	57.6944	56.6078
10	55.82	55.4	54.58	60.52	54.26	57.04	55.0453	57.1037	56.1707
11	58.28	57.92	54.64	58.26	54.52	57.24	56.4064	56.616	56.6591
12	52.96	53.92	48.36	60.38	53.98	58.06	52.1934	57.2663	54.6694
13	*	55.98	52.56	*	56.6	56.88	53.163	56.4642	54.9233
14	56.64	54.96	54.94	62.54	58.74	61.3	55.2451	60.0193	57.9041
15	57.44	59.8	57.3	59.94	57.78	62.24	57.4057	59.3094	58.715
16	54.7	54.72	55.62	59.24	53.94	58.26	54.84	57.0007	55.9989
17	53.46	54.1	52.82	61.9	54.56	57.62	53.5815	57.7161	55.6944
18	55.6	54.84	55.22	56.5	54.56	59.74	55.0075	56.8273	55.9959
19	55.58	55.16	54.16	61.34	52.96	57.82	54.8022	57.185	56.0803
20	54.3	53.84	55.96	59.2	53.8	56.44	54.5862	56.4588	55.5557
21	58.6	60.54	58.38	65.58	58.46	61.7	58.2105	60.8756	60.0354
22	53.26	56.8	53.94	61.42	56	58.72	54.5592	58.2743	56.5505
23	58.16	56.28	58.66	62.46	57.94	62.02	57.0168	59.976	58.8688
24	52.96	53.08	54.12	57.94	54.52	58.2	53.5221	56.7894	55.1457
25	54.78	53.36	56.48	57.76	54.98	59.12	54.7266	57.1145	55.9989
26	51.46	53.06	51.6	58.5	53.38	56.8	52.431	56.2529	54.2383
27	52.32	52.52	52.88	60.48	52.6	52.48	52.8631	55.4074	54.0092
28	54.58	52.3	52.4	59.8	53.92	56.5	53.2844	56.6702	54.9468
29	54.42	57.94	53.1333	65.42	56.04	59.06	54.9625	59.4612	57.4358
30	52.94	55.7	53.32	59.64	53.42	53.5	54.0082	55.6784	54.7991
31	51.96	52.42	53.22	58.82	54.74	55.3	52.8307	56.3016	54.4886
32	54.74	54.36	53.46	61.16	58.98	61.04	54.1703	59.64	57.0932
33	54.28	54.82	52.82	60.42	56.62	59.26	53.9974	58.3177	56.2611
34	55.74	54.12	54.82	61.34	58.06	60.62	54.7428	59.3257	57.2379
35	53.62	51.64	56.16	58.48	56.28	56.42	53.8624	56.9303	55.414
36	52.12	52.28	51.76	60.04	55.6	57.28	52.4418	57.4018	54.8835
37	54.98	57.8	54.78	59.98	58.32	60.98	55.5206	59.1251	57.5604
38	54.98	57.56	57.12	56.7	57.2	61.28	56.0877	58.0142	57.259
39	53.9	52.54	55.1	59.04	52.46	53.16	53.8948	55.1636	54.4494
40	54.32	54.18	54.9	54.6	54.6	55.66	54.3971	55.2178	54.7599
41	49.42	51.4	51.62	56.78	53.64	53.2	51.4372	54.8818	52.921
42	56.34	55.94	57.44	57.64	53.86	53.92	56.1039	55.3695	55.7969
43	56.36	59.18	58	60.98	55.58	55.06	57.1356	57.0495	57.3072
44	55.74	53.14	54.04	58.96	54.64	55.2	54.2675	56.2854	55.2814
45	54.72	54.74	57	55.38	52.24	53.78	55.2235	54.2802	54.6996
46	52.52	51.74	52.5	59.62	52.08	52.9	52.6039	55.1473	53.7198
47	52.5	53.46	51.76	57.06	50.84	51.78	52.8631	53.8141	53.1229
48	49.8	51.98	51.34	58.02	51.5	53.74	51.6208	54.7842	52.9692
49	54.24	52.6	53.58	55.28	52.82	55.06	53.5923	54.7571	54.0544
50	53.84	53.54	54.02	57.96	52.58	53.24	53.857	54.9251	54.2956
51	52.22	52.7	52.14	58.36	52.2	54.32	52.6849	55.2232	53.8073
52	52.36	54.32	51.34	58.42	52.72	56.08	52.9442	55.8572	54.3047
53	53.88	53.44	52.76	60.54	52.14	55.38	53.5005	56.0849	54.7418
54	48.08	50.42	49.92	57.36	51.36	55.14	50.3515	54.9468	52.3512
55	51.94	50.38	49.02	56.1	50.64	54.98	51.1401	54.3669	52.4688
56	54.34	51.42	53.98	57.4	52.4	55.78	53.4087	55.4129	54.3167
57	55.44	54.76	54.3	60.66	53.2	57.9	54.6942	57.0875	55.9657
58	53.36	53.5	55.2	59	54.32	56.18	54.0352	56.4751	55.2573
59	54.08	57.04	58.98	58.32	52.88	55.74	56.2066	55.7814	56.0833
60	54.92	54.3	54.84	62.4667	56.2	58.28	54.5754	58.4929	56.6812
61	53.54	52.78	52.02	57.08	52.7	55.78	53.0306	55.4074	54.1027
62	54.66	54.7	53.34	58.74	54.42	59.1	54.2081	57.2229	55.7698
63	55.86	54.44	57.14	60.64	54.04	55.82	55.4882	56.746	56.2189
64	52.16	54.98	51.66	59.3	53.56	55.16	53.1548	56.074	54.5428
65	56.06	55.06	55.1	59.98	53.1	54.6	55.1587	55.9819	55.61
66	54.18	52.84	54.76	58.2	53.98	55.26	53.9596	55.9169	54.9046
67	55.58	53.9	55.4	59.9	54.68	56.12	54.7968	56.8002	55.8632
68	55	54.98	58.62	61.54	56.52	60.18	55.8015	58.8433	57.5604
69	51.98	50.76	54.06	57.02	53.46	56.2	52.6147	55.7109	54.0394
70	51.82	53.3	53.52	58.18	53.58	57.04	53.1116	56.2854	54.6363
71	55.36	58.2	58.02	63.32	59.5	61.5	56.6063	60.4908	58.9261
72	59.54	58.84	55.54	63.68	58.88	60.8	57.2382	60.2307	59.1341
73	53.76	56.38	54.14	57.46	51.52	55.34	54.6348	55.0714	54.8111
74	52.5	52.06	51.42	58.66	51.94	53.16	52.3932	54.9197	53.4756
75	50.7	50.44	50.82	57.56	48.88	53.34	51.3076	53.8412	52.2698
76	51.76	54.26	50.66	56.18	54.7	56.6	52.5823	55.9277	54.1419
77	51.54	53.36	50.26	57.84	56.86	56.16	52.1718	56.8436	54.4222
78	55.06	57.08	54.88	58.68	52.58	54.88	55.3748	55.5646	55.4984
79	52.3	53.12	54.04	59.04	53.04	54.44	53.3331	55.6676	54.4162
80	52	53.7	53.34	56.98	54.74	55.5	53.2196	55.8572	54.4584
81	53.4	50.86	53.42	59.74	53.54	55.42	52.8523	56.2583	54.4765
82	54.76	54.22	53.06	60.02	55.1	57.12	54.0298	57.2175	55.6673
83	53.28	54.82	53.82	57.4	54.54	57.64	53.9974	56.4967	55.2482
84	51.38	52.8	53.5	55.5	54.3	56	52.8523	55.4725	54.0394
85	51.96	55.78	55.96	59.34	54.8	57.16	54.4781	56.9628	55.7758
86	52.9	57.7	57.02	61.42	56.5	60.7	55.5368	58.9463	57.47
87	51.46	51.46	54.12	54.24	53.44	56.62	52.6795	55.066	53.7168
88	53.4	53.66	55.42	57.52	53.8	58.36	54.1487	56.5238	55.3477
89	54.88	57.16	58.22	57.02	52.5	54.86	56.2498	55.0877	55.7215
90	54.68	54.28	53.56	53.24	54.36	57.18	54.1595	55.1961	54.6152
91	52.24	52.82	53.72	58.16	54.36	58.16	53.1494	56.7948	54.9407
92	51.74	51.06	52.2	59.76	55.88	59.38	52.1286	57.9708	55.0252
93	54.36	54.5	56.38	57.16	53.56	58.72	54.894	56.4588	55.7276
94	58.64	56.6	57.8	60.08	54.26	61.46	57.0006	58.1822	57.8619
95	50.92	52.26	51.1	55.94	51.5	57.76	51.9341	55.3099	53.4365
96	53	52.18	54.82	58.26	54.96	60.74	53.4789	57.6836	55.619
97	54.36	56.32	58.9	60.68	56.68	62.68	56.0661	59.3311	57.9795
98	49.1	49	52.46	57.42	52.46	55.64	50.9295	55.3966	52.924
99	58.24	56.18	60.1	61.94	59.78	62.76	57.4003	60.5342	59.3933
100	56.18	54.98	54.2	58.2	52.58	60.24	54.9265	56.8869	55.9838
101	51.84	52.4	54.72	55.52	50.6	54.26	53.198	54.0038	53.4154
102	48.36	50.7	51.32	56.5	52.18	57.9	50.8809	55.6838	53.0566
103	53.22	52.32	55.38	57.06	52.82	55.68	53.7274	55.4074	54.4916
104	52.72	50.6	52.94	56.34	52.9	56.6	52.4688	55.4833	53.8314
105	54.72	51.62	54.98	56.54	53.16	55.78	53.8354	55.3858	54.5398
106	53.98	50.44	53.36	60.02	51.14	53.58	52.8793	55.1852	53.8947
107	55.28	55.92	55.9	59	56.46	57.5	55.3964	57.4126	56.5385
108	56.4	53.68	53.34	57.12	51.9	54.62	54.4025	54.8872	54.579
109	56.2	55.34	55.18	59.18	55.7	59.56	55.2937	57.8137	56.7043
110	53.56	52.2	52.68	56.54	55.32	57.08	53.0576	56.3233	54.6272
111	51.62	53.68	53.8	56.56	52.86	57.26	53.2358	55.7109	54.3861
112	54.56	52.94	54.76	59.6	55.36	58.44	54.0892	57.5318	55.8753
113	54.36	54.8	49.88	62.26	57.4	58.5	53.2196	58.8217	56.1074
114	48.72	47	47.5	56	45.4	51.16	48.9472	51.8848	49.8641
115	59.36	55.02	53.72	60.16	55.46	57.8	55.6664	57.5373	56.7586
116	48.3	50.08	50.74	53.26	49.02	48.32	50.5406	51.3537	50.458
117	57.72	55.68	51.76	61.02	55.66	55.56	54.8724	57.2175	56.1375
118	51.16	51.72	53.66	56.9	50.8	51.52	52.5445	53.6895	52.8757
119	57.7	53.66	50.7	53.66	50.56	52.6	54.0352	53.0392	53.346
120	50.66	52.22	54.78	56.58	50.34	52.5	52.8469	53.7437	53.0747
121	54.26	53.48	50.96	59.02	53.76	54.68	53.1278	55.9223	54.4433
122	55.78	53.66	54.3	61.8	55.36	56.72	54.4889	57.6619	56.1707
123	57.38	52.98	53.74	57.74	56.02	57.76	54.5862	57.0224	55.8692
124	55.52	52.34	56.38	55.34	52.1	55.34	54.624	54.6541	54.573
125	55.96	54.86	56.3	59.9	54.7	57.54	55.4018	57.1904	56.4179
126	60.16	55.78	59.16	59.72	58.18	60.38	57.5569	58.8542	58.5462
127	55.62	52.5	55.88	57.74	52.06	55.3	54.5592	55.2828	54.8865
128	56.16	53.12	58.98	55.04	55.34	56.02	55.7096	55.6351	55.7245
129	55.32	56.5	55.04	62.18	56.68	55.88	55.3316	57.8949	56.7706
130	58.68	56.92	55.6	57.06	56.46	56.5	56.5036	56.616	56.7133
131	*	57	56.94	59.98	54.98	56.1	56.2144	56.8978	56.6972
132	51.52	55.26	54.7	58.14	55.42	57.04	53.8786	56.7731	55.3357
133	54.98	54.64	51.76	56.44	54.48	56.08	53.8516	55.7976	54.778
134	54.12	54.66	*	58.62	53.42	55.88	54.3352	56.0469	55.1789
135	54.12	55.8	49.28	56.18	51.42	55.94	53.2628	54.8601	53.9278
136	49.08	51.68	53.98	52.84	50.28	53.68	52.0583	53.0337	52.2397
137	53.94	53.36	52.48	57.5	53.28	54.68	53.4195	55.3803	54.3047
138	51.26	54.92	51.96	57.46	53.72	53.96	52.9766	55.2936	54.0092
139	53.2	52.12	54.16	58.18	55	52.68	53.3385	55.4887	54.3197
140	60.04	57.54	59.12	63.3	57.78	58.42	57.989	59.1848	58.9713
141	53.52	52.76	54.04	57.36	54.84	53.42	53.5653	55.4237	54.4102
142	52.76	52.82	55.14	57.82	53.6	53.58	53.6733	55.2557	54.377
143	56.92	56.62	57.04	62.7	58.2	58.88	56.3362	59.2606	58.091
144	55.44	56.56	57.3	57.92	53.44	58.24	55.9905	56.5022	56.3636
145	57.22	55.24	56.78	59.4	54.76	55.86	55.9743	56.616	56.4179
146	55.94	55.22	53.88	59.64	54.48	56.64	54.84	56.8165	55.8964
147	54.48	51.52	55.46	58.92	54.3	52.24	53.8732	55.3803	54.5579
148	54.82	50.24	53.82	55.56	52.54	52.48	53.1764	54.058	53.4334
149	57.92	53.46	56.44	56.14	54.56	57.76	55.5908	56.1932	55.9687
150	56.06	57.42	57.52	63.5	55.78	59.74	56.4496	59.0547	58.0398
151	54.92	53.78	53.9	56.02	51.5	52.34	54.1811	53.8629	53.8856
152	53.2	55.14	52.88	56.24	54.38	57.42	53.8084	56.0794	54.9106
153	53.28	52.22	56.14	59.08	55.64	52.88	53.9218	55.9602	54.9076
154	55.4	56.84	55.54	58.52	55.4	55.54	55.58	56.4642	56.1134
155	55.66	53.92	56.22	57.72	53.48	52.68	55.0453	54.9522	54.9739
156	52.24	53.52	55.34	54.52	53.58	53.04	53.776	54.2097	53.8525
157	55.6	56.22	56.94	59.8	56.32	57.68	55.8447	57.6402	56.9153
158	52.84	54.92	55.96	57.64	53.24	57.58	54.4835	56.1932	55.3507
159	52.24	51.4	54.36	57.72	51.96	54.8	52.9388	55.1148	53.8886
160	52.24	54.96	56	56.9	55.02	57.06	54.3431	56.3342	55.3507
161	53.48	54	51.52	57.04	54.12	56.86	53.2088	56.074	54.573
162	51.78	55.66	53.02	55.26	54.66	54.96	53.6031	55.2232	54.3197
163	*	55.68	55.48	*	56.2	56.38	54.8779	56.1391	55.39
164	*	57.8	56.8	*	59.42	57.68	55.6531	57.9383	56.9365
165	*	55.28	55.64	*	58.34	55.28	54.9718	56.3125	55.4451

## Sheet: Map data
Appendix B: Genotypic data and genetic map of the RIL population
Marker	LGroup	cM_Kosambi	1	2	3	4	5	6	7	8	9	10	11	12	13	14	15	16	17	18	19	20	21	22	23	24	25	26	27	28	29	30	31	32	33	34	35	36	37	38	39	40	41	42	43	44	45	46	47
RAC875_c50810_78	1	0	A	A	A	B	A	A	A	A	A	B	B	A	B	A	B	-	A	B	A	A	B	B	A	A	B	A	A	B	B	B	A	A	B	B	B	A	A	B	A	A	A	B	B	B	A	B	A
BS00067280_51	1	3.338	A	B	-	B	A	A	A	A	A	B	B	A	B	A	B	B	A	B	A	A	B	B	A	A	B	A	A	B	B	B	A	A	B	B	B	A	A	B	A	B	A	B	B	B	B	B	A
Kukri_c3701_1980	1	6.362	A	B	-	B	A	A	A	A	A	B	B	A	B	A	B	B	A	B	A	A	A	A	A	A	B	A	A	B	B	-	A	A	B	B	B	A	A	B	A	B	-	B	B	B	B	A	A
Excalibur_c95579_465	1	10.085	A	A	B	B	A	A	A	A	A	B	B	A	B	A	B	A	A	B	A	A	A	A	A	A	B	B	B	B	B	B	A	A	B	B	B	A	A	B	A	B	A	B	B	B	B	A	A
Excalibur_c46841_718	1	10.4	A	A	-	B	A	A	A	A	A	B	B	A	B	A	B	-	A	B	A	A	A	A	A	A	B	B	B	B	B	B	A	A	B	B	B	A	A	B	A	B	A	B	B	B	B	A	A
RAC875_c13918_444	1	11.033	A	B	A	B	A	A	A	A	A	B	B	A	B	A	B	A	A	B	A	A	A	A	A	A	B	B	B	B	B	B	A	A	B	B	B	A	A	B	A	B	A	B	B	B	B	A	A
Excalibur_c39493_251	1	13.632	A	A	A	B	A	A	A	A	A	B	B	A	B	A	B	A	A	B	A	A	A	A	A	A	B	B	B	B	B	B	A	A	B	B	B	A	A	B	A	A	-	B	B	B	A	A	A
tplb0034e07_718	1	15.225	A	A	A	B	A	A	A	A	A	B	B	A	B	A	B	A	A	B	A	A	A	A	A	A	B	A	A	B	B	B	A	A	B	B	B	A	A	B	A	A	A	B	B	B	A	A	A
Excalibur_c17250_751	1	15.85	A	A	A	B	A	A	A	A	A	B	B	A	B	A	B	-	A	B	A	A	A	A	A	A	B	A	A	B	B	B	A	A	B	B	B	A	A	B	A	A	A	B	B	B	A	A	A
RAC875_c34512_493	1	18.139	A	A	A	B	A	A	A	A	A	B	B	A	B	A	B	B	A	B	A	A	A	A	A	A	B	A	A	B	B	B	A	A	B	B	B	A	A	B	A	A	B	B	B	B	A	A	A
wsnp_Ex_c326_636368	1	21.764	A	A	A	B	A	A	A	A	A	B	B	A	B	A	B	B	A	B	A	A	A	A	A	A	B	A	A	B	B	B	A	A	B	B	B	A	A	B	A	B	B	B	B	B	A	A	A
BS00084668_51	1	24.314	A	A	B	B	A	A	A	A	A	B	B	A	B	A	B	B	A	B	A	A	A	A	A	A	B	B	B	B	B	B	A	A	B	B	B	A	A	B	A	B	B	B	B	B	B	A	A
RAC875_rep_c115433_378	1	25.24	A	A	A	B	A	A	A	A	A	B	B	A	B	A	B	B	A	B	A	A	A	A	A	A	B	B	B	B	B	B	A	A	B	B	B	A	A	B	A	B	B	B	B	B	B	A	A
Ra_c11464_294	1	27.807	A	A	A	B	A	A	A	A	A	B	B	A	B	A	B	B	A	B	A	A	A	A	A	A	B	A	A	B	B	B	A	A	B	B	B	A	A	B	A	B	B	B	B	B	A	A	A
wsnp_Ra_c1660_3275687	1	30.373	A	A	A	B	A	A	A	A	A	B	B	A	B	A	B	A	A	B	A	A	A	A	A	A	B	A	A	B	B	B	A	A	B	B	B	A	A	B	A	B	A	B	B	B	A	A	A
wsnp_JD_c640_960796	1	33.261	A	A	A	B	A	A	A	A	A	B	B	A	B	A	B	A	A	B	A	A	A	A	A	A	B	B	B	B	B	B	A	A	B	B	B	A	A	B	A	B	A	B	B	B	B	A	A
Kukri_c23905_151	1	33.567	A	A	A	B	A	A	A	A	A	B	B	A	B	A	B	A	A	B	A	A	A	A	A	A	B	B	B	B	B	B	A	A	B	B	B	A	A	B	A	B	A	B	B	B	B	A	A
Kukri_c46542_414	1	35.14	A	A	A	B	A	A	A	A	A	B	B	A	B	A	B	A	A	B	A	A	A	A	A	A	B	B	B	B	B	B	A	A	B	B	B	A	A	B	A	B	A	B	B	B	B	A	A
Kukri_c12804_676	1	39.485	A	A	A	B	A	A	A	A	B	B	B	A	B	B	B	A	A	B	A	A	A	A	A	A	B	B	B	B	B	B	A	A	B	B	B	A	A	B	A	B	B	B	B	B	B	A	A
TA003865-0902	1	40.422	A	A	A	B	A	A	A	A	B	B	B	A	B	B	B	-	A	B	A	A	A	A	A	A	B	B	B	A	B	B	A	A	B	B	B	A	A	B	A	B	B	B	B	A	B	A	A
BobWhite_c930_401	1	41.047	A	A	-	B	A	A	A	A	B	B	B	A	B	B	B	B	A	B	A	A	A	A	A	A	B	B	B	A	B	B	A	A	B	B	B	A	A	B	A	B	B	B	B	A	B	A	A
wsnp_Ra_c10712_17572884	1	41.991	A	A	-	B	A	A	A	A	B	B	B	A	B	B	B	A	A	B	A	A	A	A	A	A	B	B	B	A	B	B	A	A	B	B	B	A	A	B	A	B	B	B	B	A	B	A	A
Ex_c19038_1581	1	43.902	A	A	B	B	A	A	A	A	B	B	B	A	B	B	B	-	A	B	A	A	B	B	A	A	B	B	B	A	B	B	A	A	B	B	B	A	A	B	A	B	B	B	B	A	B	B	A
Kukri_c30668_294	1	46.485	A	A	A	B	A	A	A	A	B	B	B	A	B	B	B	A	A	B	A	A	B	B	A	A	B	A	A	A	A	B	A	A	B	B	B	A	A	B	A	B	B	B	B	A	A	B	A
Tdurum_contig20262_440	1	47.744	A	A	A	B	A	A	A	A	B	B	B	A	B	B	B	-	A	B	A	A	B	B	A	A	B	A	A	A	A	B	A	A	B	B	B	A	A	B	A	B	B	B	B	A	A	B	A
RAC875_c2300_1021	1	50.995	A	A	A	B	A	A	A	A	B	B	B	B	B	B	B	B	A	B	A	A	A	A	A	A	B	A	A	A	A	B	A	A	B	B	B	A	A	B	A	B	B	B	B	A	A	A	A
BS00023831_51	1	51.608	A	A	A	B	A	A	A	A	B	B	B	B	B	B	B	B	A	B	A	A	A	A	A	A	B	A	A	A	A	B	A	A	B	B	B	A	A	B	A	B	B	B	B	A	A	A	A
Excalibur_c4748_360	1	52.54	A	A	A	B	A	A	A	A	B	B	B	B	B	B	B	B	A	B	A	A	A	A	A	A	B	A	A	A	A	B	A	A	B	B	B	A	A	B	A	B	B	B	B	A	A	A	A
Kukri_c52200_878	1	53.79	A	A	A	B	A	A	A	A	B	B	B	A	B	B	B	A	A	B	A	A	A	A	A	A	B	A	A	A	A	B	A	A	B	B	B	A	A	B	A	B	B	B	B	A	A	A	A
wsnp_Ex_c3685_6723631	1	54.095	A	A	A	B	A	A	A	A	B	B	B	A	B	B	B	A	A	B	A	A	A	A	A	A	B	A	A	A	A	B	A	A	B	B	B	A	A	B	A	B	B	B	B	A	A	A	A
Excalibur_c14396_1629	1	57.347	A	A	-	B	A	A	A	A	B	B	B	A	B	B	B	B	A	B	A	A	A	A	A	A	B	B	B	A	B	B	A	A	B	B	B	A	A	B	A	B	B	B	B	A	B	A	A
Tdurum_contig54649_915	1	59.308	A	A	A	B	A	A	A	A	B	B	B	A	B	B	B	A	A	B	A	A	A	A	A	A	B	B	B	B	B	B	A	A	B	-	B	A	A	B	A	B	B	B	B	B	B	A	A
wsnp_Ex_c18354_27181086	1	60.295	A	A	B	B	A	A	A	A	B	B	B	A	B	B	B	B	A	B	A	A	A	A	-	A	B	B	B	B	B	B	A	A	B	B	B	A	A	B	A	B	B	B	B	B	B	A	A
RAC875_c609_362	1	60.612	A	A	B	B	A	A	A	A	B	B	B	A	B	B	B	B	A	B	A	A	A	A	A	A	B	B	B	B	B	B	A	A	B	B	B	A	A	B	A	B	B	B	B	B	B	A	A
Kukri_c2912_2029	1	60.921	A	A	B	B	A	A	A	A	B	B	B	A	B	B	B	B	A	B	A	A	A	A	A	A	B	B	B	B	B	B	A	A	B	B	B	A	A	B	A	B	B	B	B	B	B	A	A
RAC875_rep_c89267_55	1	63.503	A	A	B	B	A	A	A	A	B	B	B	A	B	B	A	-	A	B	A	A	A	A	A	A	B	B	B	B	B	B	A	A	B	B	B	A	A	B	A	B	B	B	B	B	B	A	A
IAAV7308	1	65.749	A	A	B	B	A	A	A	A	B	B	B	B	B	B	A	B	A	B	A	A	A	A	A	A	B	B	B	A	B	B	A	A	B	B	B	A	A	B	A	B	B	B	B	A	B	A	A
Kukri_c27673_289	1	69.35	A	A	B	B	A	A	A	A	B	B	B	B	B	B	B	B	A	B	A	A	A	A	A	A	B	B	B	A	B	B	A	A	B	B	B	A	A	B	A	B	B	B	B	A	B	A	A
Tdurum_contig54254_423	1	78.509	A	A	B	B	A	A	A	A	B	B	B	B	B	B	B	B	A	B	B	A	A	A	A	A	B	B	B	A	B	A	A	A	A	B	B	A	B	A	A	B	B	B	B	A	B	A	A
BS00011466_51	1	80.102	A	A	B	B	A	A	A	A	B	B	B	B	B	B	B	B	A	B	B	A	A	A	A	A	B	B	B	A	B	A	A	A	A	B	B	A	B	A	A	B	B	B	B	A	B	A	A
RFL_Contig1863_250	1	80.734	A	A	B	B	A	A	A	A	B	B	B	B	B	B	B	B	A	B	B	A	A	A	A	A	B	B	B	A	B	A	A	A	A	B	B	A	B	A	A	B	B	B	B	A	B	A	A
CAP8_c5108_139	1	82.001	A	A	A	B	A	A	A	A	B	B	B	A	B	B	B	B	A	B	B	A	A	A	A	A	B	B	B	A	B	A	A	A	A	B	B	A	B	A	A	B	B	B	B	A	B	A	A
GENE-1676_57	1	83.9	A	A	A	B	A	A	A	A	B	B	B	A	B	B	B	B	A	B	B	A	A	A	A	A	B	B	B	A	B	A	A	A	A	B	B	A	B	A	A	B	B	B	B	A	B	A	A
IACX5750	1	84.529	A	A	-	B	A	A	A	A	B	B	B	B	B	B	B	B	A	B	B	A	A	A	A	A	B	B	B	A	B	A	A	A	A	B	B	A	B	A	A	B	B	B	B	A	B	A	A
BS00003613_51	1	87.146	A	A	A	B	A	A	A	A	B	B	B	-	B	B	A	B	A	B	B	A	A	A	A	A	B	B	B	A	B	A	A	A	A	B	B	A	B	A	A	B	B	B	B	A	B	A	A
BS00009263_51	1	89.513	A	A	A	B	A	A	A	A	B	B	B	-	B	B	B	B	A	-	B	A	A	A	A	A	-	B	B	A	B	A	A	A	A	B	B	A	B	A	A	-	B	B	B	A	B	A	A
BobWhite_c9843_117	1	94.929	A	A	A	B	A	A	A	A	B	B	B	-	B	B	A	B	A	B	B	A	A	A	A	A	B	A	A	A	A	A	A	A	A	B	B	A	B	A	A	B	B	B	B	A	A	A	A
BS00064164_51	1	102.013	A	A	B	-	A	A	A	A	B	B	B	-	B	B	A	B	A	B	B	A	A	A	A	A	B	B	A	A	A	A	A	A	A	B	B	A	B	A	A	B	B	B	B	A	A	A	A
GENE-1999_98	1	106.161	A	A	B	B	A	A	A	A	B	B	B	B	B	B	B	B	A	B	B	A	B	B	A	A	B	B	A	A	A	A	A	A	A	B	B	A	B	A	A	B	B	B	B	A	A	B	A
TA001874-1495	1	110.841	A	A	B	B	A	A	A	A	B	B	B	B	B	B	B	B	A	B	B	A	B	B	A	A	B	B	B	A	B	A	A	A	A	B	B	A	B	A	A	B	B	B	B	A	B	B	A
BobWhite_c2988_421	1	115.156	A	A	B	B	A	A	A	A	B	B	B	B	B	B	B	B	A	B	B	A	A	A	A	A	B	B	B	A	B	A	A	A	A	B	B	A	B	A	A	B	B	B	B	A	B	A	A
wsnp_Ra_c19083_28215239	1	116.094	A	A	B	B	A	A	A	A	B	B	B	B	B	B	B	B	A	B	B	A	A	A	A	A	B	B	B	A	B	A	A	A	A	B	B	A	B	A	A	B	B	B	B	A	B	A	A
BobWhite_c2988_2161	1	117.677	A	A	B	B	A	A	A	A	B	B	B	B	B	B	A	B	A	B	B	A	A	A	A	A	B	B	B	A	B	A	A	A	A	B	B	A	B	A	A	B	B	B	B	A	B	A	A
RAC875_c15844_1266	1	126.702	A	A	B	B	A	A	A	A	B	B	A	A	B	B	A	B	A	B	B	A	A	A	A	B	B	B	B	A	A	B	B	A	A	A	B	A	A	A	A	B	B	A	B	A	B	A	A
wsnp_Ex_c1962_3696265	1	129.269	A	A	B	B	A	A	A	A	B	B	A	A	B	B	B	B	A	B	B	A	A	A	A	B	B	B	B	A	A	-	B	A	A	A	B	A	A	A	A	B	B	A	B	A	B	A	A
wsnp_Ex_c1962_3696626	1	129.575	A	A	B	B	A	A	A	A	B	B	A	A	B	B	B	B	A	B	B	A	A	A	A	B	B	B	B	A	A	A	B	A	A	A	B	A	A	A	A	B	B	A	B	A	B	A	A
Excalibur_c100910_239	1	129.88	A	A	B	B	A	A	A	A	B	B	A	A	B	B	B	B	A	B	B	A	A	A	A	B	B	B	B	A	A	A	B	A	A	A	B	A	A	A	A	B	B	A	B	A	B	A	A
RAC875_c101495_63	1	130.187	A	A	B	B	A	A	A	-	B	B	A	A	B	B	B	B	A	B	B	A	A	A	A	B	B	B	B	A	A	A	B	A	A	A	B	A	A	A	A	B	B	A	B	A	B	A	A
Tdurum_contig42153_4175	1	131.119	A	A	B	B	A	A	A	A	B	B	A	A	B	B	B	B	A	B	B	A	A	A	A	B	B	B	B	A	A	A	B	A	A	A	B	A	A	A	A	B	B	A	B	A	B	A	A
RAC875_c15844_348	1	131.732	A	A	B	B	A	A	A	A	B	B	A	A	B	B	B	B	A	B	B	A	A	A	A	B	B	B	B	A	A	B	B	A	A	A	B	A	A	A	A	B	B	A	B	A	B	A	A
RAC875_rep_c79427_59	1	135.005	A	A	B	B	A	A	A	A	B	B	A	A	B	B	B	B	A	B	B	A	A	A	A	B	A	B	B	A	A	B	B	A	A	A	B	A	A	A	A	B	B	A	B	A	B	A	A
Excalibur_c21220_88	1	136.598	A	A	B	B	A	A	A	A	B	B	A	A	B	B	B	B	A	B	B	A	A	A	A	B	A	B	B	A	A	A	B	A	A	A	B	A	A	A	A	B	B	A	B	A	B	A	A
RAC875_c21868_792	1	139.87	A	A	B	B	A	A	A	A	B	B	-	A	B	B	B	B	A	B	B	A	B	B	A	A	A	B	B	A	A	A	B	A	A	A	B	A	A	A	A	B	B	A	B	A	B	B	A
Excalibur_c26099_106	1	140.181	A	A	B	B	A	A	A	A	B	B	A	A	B	B	B	B	A	B	B	A	B	B	A	A	A	B	B	A	A	-	B	A	A	A	B	A	A	A	A	B	B	A	B	A	B	B	A
Excalibur_c20050_748	1	140.814	A	A	B	B	A	A	A	A	B	B	A	A	B	B	B	B	A	B	B	A	B	B	A	A	A	B	B	A	-	A	B	A	A	A	B	A	A	A	A	B	B	A	B	A	B	B	A
GENE-1421_124	1	141.128	A	A	B	B	A	A	A	A	B	B	A	A	B	B	B	B	A	B	B	A	B	B	A	A	A	B	B	A	A	-	B	A	A	A	B	A	A	A	A	B	B	A	B	A	B	B	A
Ex_c67274_1226	1	144.073	A	A	B	B	A	A	A	A	B	B	A	A	B	B	B	B	A	B	B	A	A	A	A	A	A	B	B	A	A	A	B	A	A	A	B	A	A	A	A	B	B	A	B	A	B	A	A
RAC875_c20273_984	1	144.382	A	A	B	B	A	A	A	A	B	B	A	A	B	B	B	B	A	B	B	A	A	A	A	A	A	B	B	A	A	-	B	A	A	A	B	A	A	A	A	B	B	A	B	A	B	A	A
BS00009604_51	1	145.64	A	A	B	B	A	A	A	A	B	B	A	A	B	B	A	B	A	B	B	A	A	A	A	A	A	B	B	A	A	A	B	A	A	A	B	A	A	A	A	B	B	A	B	A	B	A	A
RAC875_c20273_823	1	145.946	A	A	B	B	A	A	A	A	B	B	A	A	B	B	A	B	A	B	B	A	A	A	A	A	A	B	B	A	A	B	B	A	A	A	B	A	A	A	A	B	B	A	B	A	B	A	A
Ku_c41677_924	1	146.884	A	A	B	B	A	A	A	A	B	B	A	A	B	B	A	B	A	B	B	A	A	A	A	B	A	B	B	A	A	B	B	A	A	A	B	A	A	A	A	B	B	A	B	A	B	A	A
Kukri_c29640_212	1	149.144	A	A	B	B	A	A	A	A	B	B	A	A	B	B	B	B	A	B	B	A	A	A	A	A	A	B	B	A	A	B	B	A	A	A	B	A	A	A	A	B	B	A	B	A	B	A	A
RAC875_c34516_316	1	167.892	B	A	B	B	B	B	A	A	B	B	B	B	B	B	B	B	A	A	A	A	A	A	A	A	A	B	B	A	A	A	B	A	B	A	A	A	B	A	B	B	B	A	A	A	B	A	B
wsnp_Ex_c21092_30220342	1	170.837	B	A	B	B	B	B	A	A	B	B	B	B	B	B	B	B	A	A	A	A	A	A	A	A	A	B	B	A	A	A	B	A	B	A	A	A	B	A	A	B	B	A	A	A	A	A	B
BobWhite_c41535_52	1	172.095	B	A	B	B	B	B	A	A	B	B	B	B	B	B	B	A	A	A	A	A	A	A	A	A	A	B	B	A	A	A	B	A	B	A	A	A	B	A	A	B	B	A	A	A	A	A	B
RAC875_c34516_70	1	176.744	B	A	B	B	B	B	A	A	B	B	B	B	B	B	B	A	A	A	A	A	A	A	A	A	A	B	B	A	A	A	B	A	B	A	A	A	B	A	B	B	B	A	A	A	B	A	B
Excalibur_c6502_397	1	177.051	B	A	B	B	B	B	A	A	B	B	B	B	B	B	B	A	A	A	A	A	A	A	A	A	A	B	B	A	A	A	B	A	B	A	A	A	B	A	B	B	B	A	A	A	B	A	B
BobWhite_c31129_60	1	182.136	B	A	A	B	B	B	A	A	B	B	B	B	B	B	A	-	A	A	A	A	A	A	B	A	A	B	B	A	A	A	B	A	B	A	A	A	B	A	B	B	B	A	A	A	B	A	B
RAC875_c15229_108	1	186.451	B	A	B	B	B	B	A	A	B	B	B	B	B	B	B	B	A	A	A	A	A	A	A	A	A	B	B	A	A	A	B	A	B	A	A	A	B	A	B	B	B	A	A	A	B	A	B
wsnp_JG_c609_370792	1	199.324	B	A	B	B	B	B	B	A	B	B	B	B	B	B	B	B	A	B	A	A	A	B	A	A	A	B	B	B	B	A	B	A	A	B	B	A	B	A	B	B	B	A	A	A	B	A	B
Kukri_c9102_84	1	199.63	B	A	B	B	B	B	B	A	B	B	B	B	B	B	B	B	A	B	A	A	A	B	A	A	A	B	B	B	B	A	B	A	A	B	B	A	B	A	B	B	B	A	A	A	B	A	B
Kukri_c4632_115	1	199.935	B	A	B	B	B	B	B	A	B	B	B	B	B	B	B	B	A	B	A	A	A	B	A	A	A	B	B	B	B	A	B	A	A	B	B	A	B	A	B	B	B	A	A	A	B	A	B
BS00065994_51	1	200.861	B	A	B	B	B	B	B	A	B	B	B	B	B	B	B	B	A	B	A	A	A	B	A	A	A	B	B	B	B	A	B	A	A	B	B	A	B	A	B	B	B	A	A	A	B	A	B
Kukri_c60090_82	1	201.817	B	A	B	B	B	B	B	A	B	B	B	B	B	B	B	B	A	-	A	A	A	-	A	A	A	-	B	B	B	A	-	A	A	-	B	A	B	A	B	B	B	A	A	A	B	A	B
wsnp_Ex_c7246_12443506	1	202.454	B	A	B	B	B	B	B	A	B	B	B	B	B	B	B	-	A	B	A	A	A	B	A	A	A	B	B	B	B	A	B	A	A	B	B	A	B	A	B	B	B	A	A	A	B	A	B
GENE-0644_42	1	203.079	B	A	B	B	B	B	B	A	B	B	B	B	B	B	B	A	A	B	A	A	A	B	A	A	A	B	B	B	B	B	B	A	A	B	B	A	B	A	B	B	B	A	A	A	B	A	B
BS00073447_51	1	207.061	B	A	A	B	B	B	B	A	B	B	B	B	B	B	A	A	A	B	A	A	A	A	A	A	A	B	B	B	B	B	B	A	A	B	B	A	B	A	B	B	B	A	A	A	B	A	B
TA002513-0775	1	207.368	B	A	A	B	B	B	B	A	B	B	B	B	B	B	A	B	A	B	A	A	A	A	A	A	A	B	B	B	B	B	B	A	A	B	B	A	B	A	B	B	B	A	A	A	B	A	B
D_contig07894_190	1	208.667	B	A	B	B	B	B	B	A	B	-	B	B	B	B	A	A	A	B	A	A	A	A	A	A	A	B	B	B	B	B	B	A	A	-	B	A	B	A	B	B	B	A	A	A	B	A	B
BobWhite_c662_148	1	211.711	B	A	B	B	B	B	B	A	B	B	B	B	B	B	B	-	A	B	A	A	A	B	A	A	A	B	B	B	B	B	B	A	A	B	B	A	B	A	B	B	B	A	A	A	B	A	B
GENE-1196_146	1	212.019	B	A	B	B	B	B	B	A	B	B	B	B	B	B	B	B	A	B	A	A	A	B	A	A	A	B	B	B	B	B	B	A	A	B	B	A	B	A	B	B	B	A	A	A	B	A	B
wsnp_CAP8_c630_456418	1	212.332	B	A	B	B	B	B	B	A	B	B	B	B	B	B	B	-	A	B	A	A	A	B	A	A	A	B	B	B	B	B	B	A	A	B	B	A	B	A	B	B	B	A	A	A	B	A	B
Ra_c2110_494	1	212.644	B	A	B	B	B	B	B	A	B	B	B	B	B	B	B	A	A	B	A	A	A	B	A	A	A	B	B	B	B	B	B	A	A	B	B	A	B	A	B	B	B	A	A	A	B	A	B
Excalibur_c41401_317	1	214.227	B	A	B	B	B	B	B	A	B	B	B	B	B	B	B	A	A	B	A	A	B	B	A	A	A	B	B	B	B	B	B	A	A	B	B	A	B	A	B	B	B	A	A	A	B	B	B
RAC875_c4430_2213	1	215.159	B	A	B	B	B	B	B	A	B	B	B	B	B	B	B	A	A	B	A	A	B	B	A	A	A	B	B	B	B	A	B	A	A	B	B	A	B	A	B	B	B	A	A	A	B	B	B
RAC875_c52566_447	1	216.097	B	A	B	B	B	B	B	A	B	B	B	B	B	B	B	A	A	B	A	A	B	B	A	A	A	B	B	B	B	A	B	A	A	B	B	A	B	A	B	B	B	A	A	A	B	-	B
RAC875_c21378_474	1	217.034	B	A	B	B	B	B	B	A	B	B	B	B	B	B	B	A	A	B	A	A	A	B	A	A	A	B	B	B	B	A	B	A	A	B	B	A	B	A	B	B	B	A	A	A	B	A	B
Kukri_c32247_293	1	217.339	B	A	B	B	B	B	B	A	B	B	B	B	B	B	B	A	A	B	A	A	A	B	A	A	A	B	B	B	B	A	B	A	A	B	B	A	B	A	B	B	B	A	A	A	B	A	B
IAAV3305	1	218.277	B	A	A	B	B	B	B	A	B	B	B	B	B	B	B	A	A	B	A	A	A	B	A	A	A	B	B	B	B	A	B	A	A	B	B	A	B	A	B	B	B	A	A	A	B	A	B
wsnp_BM140364B_Ta_2_3	1	219.214	B	A	B	B	B	B	B	A	B	B	B	B	B	B	B	A	A	B	A	A	A	B	A	A	A	B	B	B	B	A	B	A	A	B	B	A	B	A	B	B	B	A	A	A	B	A	B
JD_c39990_130	1	219.832	B	A	B	B	B	B	B	A	B	B	B	B	B	B	B	A	A	B	A	A	A	B	A	A	A	B	B	B	B	A	B	A	A	B	B	A	B	A	B	B	B	A	A	A	B	A	B
Excalibur_rep_c102657_575	1	220.453	B	A	B	B	B	B	B	A	B	B	B	B	B	B	B	A	A	B	A	A	A	B	A	A	A	B	B	B	B	B	B	A	A	B	B	A	B	A	B	B	B	A	A	A	B	A	B
Excalibur_c40229_76	1	222.046	B	A	B	B	B	B	B	A	B	B	B	B	B	B	B	A	A	B	A	A	A	B	A	A	A	B	A	B	A	B	B	A	A	B	B	A	B	A	B	B	B	A	A	A	A	A	B
RAC875_c3691_1428	1	228.285	B	A	B	B	B	B	B	A	B	B	B	B	B	B	B	A	A	B	A	A	B	B	B	A	A	A	A	B	A	B	B	A	A	A	A	A	B	A	B	A	B	A	A	A	A	A	B
D_GDS7LZN02HZNCY_321	1	229.858	B	A	B	B	B	B	B	A	B	B	B	B	B	B	B	A	A	B	A	A	B	B	B	A	A	A	-	B	A	B	B	A	A	A	A	A	B	A	B	A	B	A	A	A	A	B	B
wsnp_Ra_c2842_5399988	1	230.166	B	A	B	B	B	B	B	A	B	B	B	B	B	B	B	A	A	B	A	A	B	B	B	A	A	A	A	B	A	B	B	A	A	A	A	A	B	A	B	A	B	A	A	A	A	B	B
wsnp_CAP8_rep_c4147_2032009	1	232.078	B	A	B	B	B	B	B	A	B	B	B	B	B	B	B	A	A	B	A	A	B	B	B	A	A	A	A	B	A	B	B	A	A	A	A	A	B	A	B	A	B	A	A	A	A	A	B
BS00007901_51	1	233.336	B	A	B	B	B	B	B	A	A	B	B	B	B	B	B	A	A	B	A	A	B	B	B	A	A	A	A	B	A	B	B	A	A	A	A	A	B	A	B	A	B	A	A	A	A	A	-
TA001732-0977	1	234.594	B	A	B	B	B	B	B	A	B	B	B	B	B	B	B	B	A	B	A	A	B	B	B	A	A	A	B	B	A	B	B	A	A	A	A	A	B	A	B	A	B	A	A	A	A	A	B
Excalibur_c90811_88	1	234.901	B	A	B	B	B	B	B	A	B	B	B	B	B	B	B	B	A	B	A	A	B	B	B	A	A	A	B	B	A	B	B	A	A	A	A	A	B	A	B	A	B	A	A	A	A	A	B
Tdurum_contig11960_209	1	238.502	B	A	B	B	B	B	B	A	B	B	B	B	B	B	A	A	A	B	A	A	A	A	B	A	A	A	B	B	A	B	B	A	A	A	A	A	B	A	B	A	B	A	A	A	A	A	B
RAC875_c18463_156	1	241.409	B	A	B	B	B	B	B	A	B	B	B	B	B	B	A	A	A	B	A	A	A	A	B	A	A	A	-	B	A	B	B	A	A	A	A	A	B	B	B	A	B	B	A	A	A	A	B
Kukri_c27532_148	1	244.315	B	A	B	B	B	B	B	A	B	B	B	B	B	B	B	A	A	B	A	A	B	B	B	A	A	A	B	B	A	B	B	A	A	A	A	A	B	B	B	A	B	B	A	A	A	A	B
RAC875_c4203_382	1	244.622	B	A	B	B	B	B	B	A	B	B	B	B	B	B	B	A	A	B	A	A	B	B	B	A	A	A	A	B	A	B	B	A	A	A	A	A	B	B	B	A	B	B	A	A	A	A	B
GENE-1313_319	1	245.247	B	A	-	B	B	B	B	A	B	B	B	B	B	B	B	-	A	B	A	A	B	B	B	A	A	A	B	B	A	B	B	A	A	A	A	A	B	B	B	A	B	B	A	A	A	A	B
Ex_c4328_1408	1	245.557	B	A	B	B	B	B	B	A	B	B	B	B	B	B	B	B	A	B	A	A	B	B	B	A	A	A	B	B	A	B	B	A	A	A	A	A	B	A	B	A	B	B	A	A	A	A	B
wsnp_Ku_c33287_42805533	1	245.866	B	A	-	B	B	B	B	A	B	B	B	B	B	B	B	A	A	B	A	A	B	B	B	A	A	A	B	B	A	B	B	A	A	A	A	A	B	A	B	A	B	B	A	A	A	A	B
wsnp_Ex_c15089_23270614	1	246.175	B	A	A	B	B	B	B	A	B	B	B	B	B	B	B	A	A	B	A	A	B	B	B	A	A	A	A	B	A	B	B	A	A	A	A	A	B	A	B	A	B	B	A	A	A	A	B
Kukri_rep_c68124_672	1	246.485	B	A	A	B	B	B	B	A	B	B	B	B	B	B	B	A	A	B	A	A	B	B	B	A	A	A	A	B	A	B	B	A	A	A	A	A	B	B	B	A	B	B	A	A	A	A	B
Kukri_rep_c107245_634	1	247.417	B	A	A	B	B	B	B	A	B	B	B	B	B	B	B	A	A	B	A	A	B	B	B	A	A	A	A	B	A	B	B	A	A	A	A	A	B	B	B	A	B	B	A	A	A	A	B
Excalibur_c65830_82	1	248.675	B	A	A	B	B	B	B	A	B	B	B	B	B	B	B	A	A	B	A	A	B	B	B	A	A	A	A	B	A	B	B	A	B	A	A	A	B	B	B	A	B	B	A	A	A	A	B
RAC875_c63545_85	1	248.984	B	A	A	B	B	B	B	A	B	B	B	B	B	B	B	A	A	B	A	A	B	B	B	A	A	A	A	B	A	B	B	A	B	A	A	A	B	B	B	A	B	B	A	A	A	A	B
tplb0040e02_1293	1	249.292	B	A	A	B	B	B	B	A	B	B	B	B	B	B	B	A	A	B	A	A	B	B	B	A	A	A	-	B	A	B	B	A	B	A	A	A	B	B	B	A	B	B	A	A	A	A	B
Excalibur_c25921_230	1	249.601	B	A	A	B	B	B	B	A	B	B	B	B	B	B	B	A	A	B	A	A	B	B	B	A	A	A	A	B	A	B	B	A	B	A	A	A	B	B	B	A	B	B	A	A	A	A	B
wsnp_CAP8_c7453_3441062	1	250.539	B	A	B	B	B	B	B	A	B	B	B	B	B	B	B	B	A	B	A	A	B	B	B	A	A	A	B	B	A	B	B	A	B	A	A	A	B	B	B	A	B	B	A	A	A	A	B
Excalibur_c4709_576	1	250.847	B	A	B	B	B	B	B	A	B	B	B	B	B	B	B	B	A	B	A	A	B	B	B	A	A	A	B	B	A	B	B	A	B	A	A	A	B	B	B	A	B	B	A	A	A	A	B
Excalibur_c15634_192	1	253.092	B	A	A	B	B	B	B	A	B	B	B	B	B	B	B	A	A	B	A	-	B	B	B	A	A	A	B	B	A	B	B	A	B	A	A	A	B	B	B	A	B	B	A	A	A	B	B
RAC875_c45600_228	1	254.03	B	A	B	B	B	B	B	A	B	B	B	B	B	B	B	A	A	B	A	A	B	B	B	A	A	A	A	B	A	B	B	A	B	A	A	A	B	B	B	A	B	B	A	A	A	B	B
Excalibur_c584_726	1	255.93	B	A	B	B	B	B	B	A	B	B	B	B	B	B	B	A	A	B	A	A	B	B	B	A	A	A	A	B	A	B	B	A	B	A	A	A	B	B	B	A	B	B	A	A	A	A	B
RAC875_c27297_2153	1	256.862	B	A	B	B	B	B	B	A	B	B	B	B	B	B	B	A	A	B	A	A	B	B	B	A	A	A	A	B	A	B	B	A	B	A	A	A	B	B	B	A	B	B	A	A	A	A	B
Excalibur_rep_c106537_63	1	260.751	B	A	B	B	B	B	B	A	B	B	B	B	B	B	B	B	A	B	A	A	B	B	B	A	A	A	B	B	B	B	B	A	B	A	A	A	B	B	B	A	B	B	A	A	B	A	B
wsnp_CAP11_c1436_808089	1	261.06	B	A	B	B	B	B	B	A	B	B	B	B	B	B	B	B	A	B	A	A	B	B	B	A	A	A	B	A	B	B	B	A	B	A	A	A	B	B	B	A	B	B	A	A	B	A	B
Kukri_c10017_833	1	261.677	B	A	B	B	B	B	B	A	B	B	B	B	B	B	B	B	A	B	A	A	B	B	B	A	A	A	B	A	B	B	B	A	B	A	A	A	B	B	B	A	B	B	A	A	B	A	B
JD_c22970_858	1	261.984	B	A	B	B	B	B	B	A	B	B	B	B	B	B	B	B	A	B	A	A	B	B	B	A	A	A	B	A	B	B	B	A	B	A	A	A	B	B	B	A	B	B	A	A	B	A	B
wsnp_BE604861B_Ta_2_1	1	262.291	B	A	B	B	B	B	B	A	B	B	B	B	B	B	B	A	A	B	A	A	B	B	B	A	A	A	B	A	B	B	B	A	B	A	A	A	B	B	B	A	B	B	A	A	B	A	B
Jagger_c7212_85	1	265.542	B	A	B	B	B	B	B	A	B	B	B	B	B	B	A	-	A	B	A	A	A	A	B	A	A	A	B	A	B	B	B	A	B	A	A	A	B	B	B	A	B	B	A	A	B	A	B
RFL_Contig4314_247	1	266.793	B	A	B	B	B	B	B	A	B	B	B	B	B	B	A	A	A	B	A	A	A	A	B	B	A	A	B	A	B	B	A	A	B	A	A	A	B	B	B	A	B	B	A	A	B	A	B
JD_c800_1249	1	270.006	B	A	B	B	B	B	B	A	B	B	B	B	B	B	B	A	A	B	A	A	B	B	B	B	A	A	B	A	B	B	A	A	B	A	A	A	B	B	B	A	B	B	A	A	B	A	B
BobWhite_c34233_205	1	270.619	B	A	B	B	B	B	B	A	B	B	B	B	A	B	B	A	A	B	A	A	B	B	B	B	A	A	B	A	B	B	A	A	B	A	A	A	B	B	B	A	B	B	A	A	B	A	B
RFL_Contig2023_547	1	273.85	B	A	B	B	B	B	B	A	B	B	B	A	A	B	B	A	A	A	A	A	B	B	B	B	A	A	B	A	B	B	A	A	B	A	A	A	B	B	B	A	B	A	A	A	B	A	B
RAC875_c67311_429	1	276.466	B	A	B	B	B	B	B	A	B	B	B	A	A	B	B	-	A	A	A	B	B	B	B	B	A	A	B	A	B	B	A	A	B	A	A	A	B	B	B	A	B	A	B	A	B	A	B
BS00009962_51	1	276.779	B	A	B	B	B	B	B	A	B	B	B	A	A	B	B	-	A	A	A	B	B	B	B	B	A	A	B	A	B	B	A	A	B	A	A	A	B	B	B	A	B	A	B	A	B	A	B
Ra_c111671_555	1	277.716	B	A	B	B	B	B	B	A	B	B	B	A	A	B	B	A	A	A	A	B	B	B	B	B	A	A	B	A	B	B	A	A	B	A	A	A	B	B	B	A	B	A	B	A	B	A	B
IACX7505	1	278.025	B	A	B	B	B	B	B	A	B	B	B	A	A	B	B	A	A	A	A	B	B	B	B	B	A	A	B	A	B	B	A	A	B	A	A	A	B	B	B	A	B	A	B	A	B	A	B
Tdurum_contig30930_184	1	280.256	B	A	B	A	B	B	B	A	B	B	B	A	A	B	B	A	A	A	A	B	B	B	B	B	A	A	B	A	B	B	A	A	B	A	A	A	B	B	B	A	B	A	B	A	B	A	B
Jagger_rep_c10364_92	1	281.182	B	A	B	A	B	B	B	A	B	B	B	A	A	B	B	A	A	A	A	B	B	B	B	B	A	A	B	A	B	B	A	A	B	A	A	A	B	B	B	A	B	A	B	A	B	A	B
wsnp_BE490267A_Ta_2_1	1	281.795	B	A	B	A	B	B	B	A	B	B	B	A	A	B	B	A	A	A	A	B	B	B	B	B	A	A	B	A	B	B	A	A	B	A	A	A	B	B	B	A	B	A	B	A	B	A	B
BS00035335_51	1	282.409	B	A	B	A	B	B	B	A	B	B	B	A	A	B	B	-	A	A	A	B	B	B	B	B	A	A	B	A	B	B	A	A	B	A	A	A	B	B	B	A	B	A	B	A	B	A	B
Excalibur_c18989_1026	1	283.026	B	A	B	A	B	B	B	A	B	B	B	A	A	B	B	-	A	A	A	B	B	B	B	B	A	A	B	A	B	B	A	A	B	A	A	A	B	B	B	A	B	A	B	A	B	A	B
wsnp_Ex_c24135_33382813	1	284.926	A	A	B	A	B	B	B	A	B	B	B	A	A	B	B	A	A	A	A	B	B	B	B	A	A	A	B	A	B	B	A	A	B	A	A	A	B	B	B	A	B	A	B	A	B	A	B
BS00068456_51	1	285.869	A	A	A	A	B	B	B	A	B	B	B	A	A	B	B	A	A	A	A	B	B	B	B	A	A	A	B	A	A	B	A	A	B	A	A	A	B	B	B	A	B	A	B	A	A	A	B
Excalibur_rep_c68985_110	1	288.081	A	A	-	A	B	B	B	A	B	B	B	A	A	B	B	A	A	A	A	B	B	B	B	A	A	A	B	A	B	B	A	A	B	A	A	A	B	B	B	A	B	A	B	A	B	B	B
BobWhite_c3871_428	1	288.39	A	A	A	A	B	B	B	A	B	B	B	A	A	B	B	A	A	A	A	B	B	B	B	A	A	A	B	A	B	B	A	A	B	A	A	A	B	B	B	A	B	A	B	A	B	B	B
Kukri_rep_c70918_85	1	289.993	A	-	B	A	B	B	B	A	B	B	B	A	A	B	B	A	A	A	A	B	B	B	B	A	A	A	B	A	B	B	A	A	B	A	A	A	B	B	B	A	B	A	B	A	B	B	B
IACX2158	1	290.942	A	A	B	A	B	B	B	A	B	B	B	A	A	B	B	A	A	A	A	B	B	B	B	A	A	A	B	A	B	B	A	A	B	A	A	A	B	B	B	A	B	A	B	A	B	B	B
RFL_Contig3044_346	1	291.249	A	A	B	A	B	B	B	A	B	B	B	A	A	B	B	A	A	A	A	B	B	B	B	A	A	A	B	A	B	B	A	A	B	A	A	A	B	B	B	A	B	A	B	A	B	B	B
Excalibur_c105074_365	1	293.48	A	A	B	A	B	B	B	A	B	B	B	A	A	B	B	A	A	A	A	B	B	B	B	A	A	A	B	A	A	B	A	A	B	A	A	A	B	B	B	A	B	A	B	A	A	B	B
Kukri_c32241_1165	1	293.787	A	A	B	A	B	B	B	A	B	B	B	A	A	B	B	A	A	A	A	B	B	B	B	A	A	A	B	A	A	B	A	A	B	A	A	A	B	B	B	A	B	A	B	A	-	B	B
Kukri_c18459_2622	1	294.094	A	A	B	A	B	B	B	A	B	B	B	A	A	B	B	A	A	A	A	B	B	B	B	A	A	A	B	A	A	B	A	A	B	A	A	A	B	B	B	A	B	A	B	A	A	B	B
BS00022335_51	1	294.4	A	A	B	A	B	B	B	A	B	B	B	A	A	B	B	A	A	A	A	B	B	B	B	A	A	A	B	A	A	B	A	A	B	A	A	A	B	B	B	A	B	A	B	A	A	B	B
CAP8_c1359_283	1	296.003	A	A	B	A	B	B	B	-	A	B	-	-	A	B	B	A	A	A	A	B	B	B	A	A	A	A	B	A	A	B	A	A	B	A	A	A	B	B	B	A	B	A	B	A	A	B	B
Kukri_c23632_433	1	297.606	A	A	B	A	B	B	B	A	B	B	B	A	A	B	B	A	A	A	A	B	B	B	B	A	A	A	B	A	A	B	A	A	B	A	A	A	B	B	B	A	B	A	B	A	A	B	B
tplb0021c16_1440	1	297.919	A	A	-	A	B	B	B	-	B	B	B	A	-	B	B	A	A	A	A	B	B	B	B	A	A	A	B	A	A	B	A	A	B	A	A	A	B	B	B	A	B	A	B	A	A	B	B
BS00004228_51	1	298.232	A	A	B	A	B	B	B	A	B	B	B	A	A	B	B	B	A	A	A	B	B	B	B	A	A	A	B	A	A	B	A	A	B	A	A	A	B	B	B	A	B	A	B	A	A	B	B
IACX6492	1	298.54	A	A	B	A	B	B	B	A	B	B	B	A	A	B	B	-	A	A	A	B	B	B	B	A	A	A	B	A	A	B	A	A	B	A	A	A	B	B	B	A	B	A	B	A	A	B	B
RFL_Contig3172_2652	1	298.849	A	A	A	A	B	B	B	A	B	B	B	A	A	B	B	A	A	A	A	B	B	B	B	A	A	A	B	A	A	B	A	A	B	A	A	A	B	B	B	A	B	A	B	A	A	B	B
Kukri_c20973_606	1	299.157	A	A	A	A	B	B	B	A	B	B	B	A	A	B	B	A	A	A	A	B	B	B	B	A	A	A	B	A	A	B	A	A	B	A	A	A	B	B	B	A	B	A	B	A	A	B	B
Excalibur_c1625_1215	1	299.775	A	A	A	A	B	B	B	A	B	B	B	A	A	B	B	A	A	A	A	B	B	B	B	A	A	A	B	A	A	B	A	A	B	A	A	A	B	B	B	A	B	A	B	A	A	B	B
Excalibur_c64983_65	1	301.662	A	A	A	A	B	B	B	A	B	B	B	A	A	B	B	A	A	A	A	B	B	B	B	A	A	A	B	A	A	B	A	A	B	A	A	A	B	B	B	A	B	A	B	A	A	A	B
Excalibur_c2819_2310	1	301.969	A	A	B	A	B	B	B	A	B	B	B	A	A	B	B	A	A	A	A	B	B	B	B	A	A	A	B	A	A	B	A	A	B	A	A	A	B	B	B	A	B	A	B	A	A	A	B
wsnp_Ex_c942_1806632	1	302.276	A	A	B	A	B	B	B	A	B	B	B	A	A	B	B	A	A	A	A	B	B	B	B	A	A	A	B	A	A	B	A	A	B	A	A	A	B	B	B	A	B	A	B	A	A	A	B
BS00011630_51	1	302.581	A	A	A	A	B	B	B	A	B	B	B	A	A	B	B	A	A	A	A	B	B	B	B	A	A	A	B	A	A	B	A	A	B	A	A	A	B	B	B	A	B	A	B	A	A	A	B
RAC875_c32925_246	1	303.513	A	A	A	A	B	B	B	A	B	B	B	A	A	B	B	A	A	A	A	B	B	B	B	A	A	A	B	A	A	B	A	A	B	A	A	A	B	B	B	A	B	A	B	A	A	A	B
Tdurum_contig12660_192	1	304.13	A	A	A	A	B	B	B	A	B	B	B	A	A	B	B	A	A	A	A	B	B	B	B	A	A	A	B	A	A	B	A	A	B	A	A	A	B	B	B	A	B	A	B	A	A	A	B
Tdurum_contig67613_465	1	304.439	A	A	A	A	B	B	B	A	-	B	B	A	A	B	B	A	A	A	A	B	B	B	B	A	A	A	B	A	A	B	A	A	B	A	A	A	B	B	B	A	B	A	B	A	A	A	B
BS00063365_51	1	304.747	A	A	A	A	B	B	B	A	B	B	B	A	A	B	B	A	A	A	A	B	B	B	B	A	A	A	B	A	A	B	A	A	B	A	A	A	B	B	B	A	B	A	B	A	A	A	B
Kukri_c59539_158	1	305.361	A	A	A	A	B	B	B	A	B	B	B	A	A	B	B	A	A	A	A	B	B	B	B	A	A	A	B	A	A	B	A	A	B	A	A	A	B	B	B	A	B	A	B	A	A	A	B
RAC875_rep_c116791_490	1	305.668	A	A	-	A	B	B	B	A	B	B	B	A	A	B	B	A	A	A	A	B	B	B	B	A	A	A	B	A	A	B	A	A	B	A	A	A	B	B	B	A	B	A	B	A	A	A	B
BS00027945_51	1	305.974	A	A	A	A	B	B	B	A	B	B	B	A	A	B	B	B	A	A	A	B	B	B	B	A	A	A	B	A	A	B	A	A	B	A	A	A	B	B	B	A	B	A	B	A	A	A	B
Excalibur_c13180_336	1	306.285	A	A	-	A	B	B	B	A	B	B	B	A	A	B	B	B	A	A	A	B	B	B	B	A	A	A	B	A	A	B	A	A	B	A	A	A	B	B	B	A	B	A	B	A	A	A	B
BS00093566_51	1	306.906	A	A	B	A	B	B	B	A	B	B	B	A	A	B	B	B	A	A	A	B	B	B	B	A	A	A	B	A	A	B	A	A	B	A	A	A	B	B	B	A	B	A	B	A	A	A	B
BobWhite_c41676_137	1	307.211	A	A	B	A	B	B	B	A	B	B	B	A	A	B	B	B	A	A	A	B	B	B	B	A	A	A	B	A	A	B	A	A	B	A	A	A	B	B	B	A	B	A	B	A	A	A	B
Excalibur_c2819_1773	1	307.824	A	A	B	A	B	B	B	A	B	B	B	A	A	B	B	B	A	A	A	B	B	B	B	A	A	A	B	A	A	B	A	A	B	A	A	A	B	B	B	A	B	A	B	A	A	A	B
Tdurum_contig12761_230	1	308.446	A	A	B	A	B	B	B	A	B	B	B	A	A	B	B	-	A	A	A	B	B	B	B	A	A	A	B	A	A	B	A	A	B	A	A	A	B	B	B	A	B	A	B	A	A	A	B
Excalibur_c76236_105	1	308.754	A	A	B	A	B	B	B	A	B	B	B	A	A	B	B	B	A	A	A	B	B	B	B	A	A	A	B	A	A	B	A	A	B	A	A	A	B	B	B	A	B	A	B	A	A	A	B
RFL_Contig3016_1771	1	309.383	A	A	-	A	B	B	B	A	B	-	B	A	A	B	B	-	A	A	A	B	B	B	B	A	B	A	B	A	A	B	A	A	B	A	A	A	B	B	B	A	B	A	B	A	A	A	B
CAP12_c2521_413	1	309.696	A	A	A	A	B	B	B	A	B	B	B	A	A	B	B	A	A	A	A	B	B	B	B	A	A	A	B	A	A	B	A	A	B	A	A	A	B	B	B	A	B	A	B	A	A	A	B
BS00107235_51	1	310.002	A	A	A	A	B	B	B	A	B	B	B	A	A	B	B	A	A	A	A	B	B	B	B	A	A	A	B	A	A	B	A	A	B	A	A	A	B	B	B	A	B	A	B	A	A	A	B
Excalibur_c1685_1270	1	310.309	A	A	A	A	B	B	B	A	B	B	B	A	A	B	B	A	A	A	A	B	B	B	B	A	A	A	B	A	A	B	A	A	B	A	A	A	B	B	B	A	B	A	B	A	A	A	B
Kukri_rep_c108192_147	1	310.614	A	A	A	A	B	B	B	A	B	B	B	A	A	B	B	A	A	A	A	B	B	B	B	A	A	A	B	A	A	B	A	A	B	A	A	A	B	B	B	A	B	A	B	A	A	A	B
BobWhite_c3056_2737	1	311.228	A	A	B	A	B	B	B	A	B	B	B	A	A	B	B	A	A	A	A	B	B	B	B	A	A	A	B	A	A	B	A	A	B	A	A	A	B	B	B	A	B	A	B	A	A	A	B
BobWhite_c18540_351	1	311.534	A	A	B	A	B	B	B	A	B	B	B	A	A	B	B	A	A	A	A	B	B	B	B	A	A	A	B	A	A	B	A	A	B	A	A	A	B	B	B	A	B	A	B	A	A	A	B
Kukri_c92273_67	1	312.152	A	A	B	A	B	B	B	A	B	B	B	A	A	B	B	A	A	A	A	B	B	B	B	A	A	A	B	A	A	B	A	A	B	A	A	A	B	B	B	A	B	A	B	A	A	A	B
CAP7_c1933_170	1	312.457	A	A	B	A	B	B	B	A	B	B	B	A	A	B	B	A	A	A	A	B	B	B	B	A	A	A	B	A	A	B	A	A	B	A	A	A	B	B	B	A	B	A	B	A	A	A	B
BS00022518_51	1	312.763	A	A	B	A	B	B	B	A	B	B	B	A	A	B	B	A	A	A	A	B	B	B	B	A	A	A	B	A	A	B	A	A	B	A	A	A	B	B	B	A	B	A	B	A	A	A	B
Tdurum_contig10219_706	1	314.037	A	A	-	A	B	B	B	-	B	B	B	A	A	B	B	A	A	A	A	B	B	B	B	-	A	A	B	A	B	B	A	A	B	A	A	A	B	B	B	A	B	A	B	A	A	A	B
RAC875_c17658_1419	1	314.683	A	A	A	A	B	B	B	A	B	B	B	A	A	B	B	A	A	A	A	B	B	B	B	A	A	A	B	A	B	B	A	A	B	A	A	A	B	B	B	A	B	A	B	A	-	A	B
IAAV6424	1	315.316	A	A	B	A	B	B	B	A	B	B	B	A	A	B	B	A	A	A	A	B	B	B	B	A	A	A	B	A	B	B	A	A	B	A	A	A	B	B	B	A	B	A	B	A	B	A	B
IAAV3474	1	316.95	A	A	B	A	B	B	B	-	-	A	A	A	A	B	B	A	A	A	A	B	B	B	-	A	A	A	B	A	B	B	A	A	B	A	A	A	A	-	B	A	B	A	B	A	B	A	B
wsnp_Ex_c5123_9089624	1	319.619	A	A	B	A	B	B	B	A	B	B	B	A	A	B	B	A	A	A	A	B	B	B	B	A	A	A	B	A	B	B	A	A	B	A	A	A	B	B	B	A	B	A	B	A	B	A	B
wsnp_Ex_c22271_31463382	1	320.551	A	A	B	A	B	B	B	A	B	B	B	A	A	B	B	A	A	A	A	B	B	B	B	A	A	A	B	A	B	B	A	A	B	A	A	A	B	B	B	A	B	A	B	A	B	A	B
Ku_c9369_1965	1	320.856	A	A	B	A	B	B	B	A	B	B	B	A	A	B	B	A	A	A	A	B	B	B	B	A	A	A	B	A	B	B	A	A	B	A	A	A	B	B	B	A	B	A	B	A	B	A	B
Kukri_c52356_96	1	321.161	A	A	B	A	B	B	B	A	B	B	B	A	A	B	B	A	A	A	A	B	B	B	B	A	A	A	B	A	B	B	A	A	B	A	A	A	B	B	B	A	B	A	B	A	B	A	B
Tdurum_contig48260_249	1	321.468	A	A	B	A	B	B	B	A	B	B	B	A	A	B	B	A	A	A	A	B	B	B	B	A	A	A	B	A	B	B	A	A	B	A	A	A	B	B	B	A	B	A	B	A	B	A	B
Excalibur_c80601_308	1	321.774	A	A	B	A	B	B	B	A	B	B	B	A	A	B	B	A	A	A	A	B	B	B	B	A	A	A	B	A	B	B	A	A	B	A	A	A	B	B	B	A	B	A	B	A	B	A	B
BobWhite_c47573_560	1	322.388	A	A	B	A	B	B	B	A	B	B	B	A	A	B	B	A	A	A	A	B	B	B	B	A	A	A	B	A	B	B	A	A	B	A	A	A	B	B	B	A	B	A	B	A	B	A	B
BS00081231_51	1	325.618	A	A	B	A	B	B	B	A	B	B	B	A	A	B	A	A	A	A	A	B	A	A	B	A	A	A	B	A	B	B	A	A	B	A	A	A	B	B	B	A	B	A	B	A	B	A	B
Excalibur_c5557_201	1	326.592	A	A	A	A	B	B	B	A	B	B	B	A	A	B	A	A	A	A	A	B	A	A	B	A	A	A	B	A	-	B	A	A	B	A	A	A	B	B	B	A	B	A	B	A	-	A	B
IAAV3644	1	327.586	A	A	B	A	B	B	B	A	B	B	B	A	A	B	A	-	A	A	A	B	A	A	B	A	A	A	B	A	A	B	A	A	B	A	A	A	B	B	B	A	B	A	B	A	A	A	B
BS00072322_51	1	327.896	A	A	A	A	B	B	B	A	B	B	B	A	A	B	A	B	A	A	A	B	A	A	B	A	A	A	B	A	A	B	A	A	B	A	A	A	B	B	B	A	B	A	B	A	A	A	B
Tdurum_contig48103_1481	1	328.51	A	A	A	A	B	B	B	A	B	B	B	A	A	B	A	B	A	A	A	B	A	A	B	A	A	A	B	A	A	B	A	A	B	A	A	A	B	B	B	A	B	A	B	A	A	A	B
Kukri_c97631_275	1	329.76	A	A	B	A	B	B	B	A	B	B	B	A	A	B	A	B	A	A	A	B	A	A	B	A	A	A	B	A	A	B	A	A	B	A	A	A	B	B	B	A	B	A	B	A	A	A	B
Excalibur_c52972_213	1	332.705	B	A	B	A	B	B	B	A	B	B	B	A	A	B	A	B	A	A	A	B	A	A	B	B	A	B	-	A	B	B	A	A	B	A	A	A	B	B	B	A	B	A	B	A	A	A	B
Ex_c55735_1012	1	337.078	B	A	B	A	B	B	B	A	B	B	B	A	A	B	B	B	A	A	A	B	B	B	B	B	A	A	B	A	A	B	A	A	B	A	A	A	B	B	B	A	B	A	B	A	A	A	B
GENE-0872_133	1	338.329	B	A	A	A	B	B	B	A	B	B	B	A	A	B	B	A	A	A	A	B	B	B	B	B	A	A	B	A	A	B	A	A	B	A	A	A	B	B	B	A	B	A	B	A	A	A	B
RFL_Contig4718_1269	1	340.228	B	A	B	A	B	B	B	A	B	B	B	A	A	B	B	A	A	A	A	B	B	B	B	B	A	A	B	A	A	B	A	A	B	A	A	A	B	B	B	A	B	A	B	A	A	A	B
Tdurum_contig26542_281	1	341.172	B	A	B	A	B	B	B	A	B	B	B	A	A	B	B	-	A	A	A	B	B	B	B	B	A	A	B	A	A	B	A	A	B	A	A	A	B	B	B	A	B	A	B	A	A	A	B
Excalibur_c2426_931	1	346.257	A	A	B	A	B	B	B	A	B	B	B	A	A	B	B	B	A	A	A	B	B	B	B	A	A	A	B	A	A	B	A	A	B	A	A	A	B	B	B	A	B	A	B	A	B	A	B
GENE-0966_173	1	347.83	A	A	B	A	B	B	B	A	B	B	B	A	A	B	B	B	A	A	A	B	B	B	B	A	A	A	B	A	B	B	A	A	B	A	A	A	B	B	B	A	B	A	B	A	B	A	B
Ra_c5004_1902	1	350.755	A	A	A	A	B	B	B	A	B	B	B	A	A	B	B	B	A	A	A	B	B	B	A	A	A	A	B	B	B	B	A	A	B	A	A	A	B	B	B	A	B	A	B	A	B	A	B
wsnp_Ex_c12727_20214965	1	351.392	A	A	-	A	B	B	B	A	B	B	B	A	A	B	B	B	A	A	A	B	B	B	A	A	A	A	B	B	B	B	A	A	B	A	A	A	B	B	B	A	B	A	B	A	B	A	B
Excalibur_rep_c111396_152	1	354.116	A	B	B	A	B	B	B	A	B	B	B	A	A	B	B	-	A	A	A	B	B	B	A	A	A	A	B	B	B	B	A	A	A	A	A	A	B	B	B	A	B	A	B	A	B	A	B
RAC875_c35778_201	1	354.745	A	B	B	A	B	B	B	A	B	B	B	A	A	B	B	A	A	A	A	B	B	B	A	A	A	A	B	B	B	B	A	A	A	A	A	A	B	B	B	A	B	A	B	A	B	A	B
BS00111236_51	1	358.727	A	B	B	A	B	B	B	A	B	B	B	A	A	B	B	B	A	A	A	B	B	B	A	A	A	A	B	B	A	B	A	A	A	A	A	A	B	B	B	A	B	A	B	A	A	A	B
BobWhite_c7050_564	1	363.692	B	B	A	A	B	B	B	A	B	B	B	B	A	B	B	A	A	A	A	B	B	B	A	A	A	A	B	A	A	B	A	B	A	A	A	A	B	B	B	A	B	A	B	A	A	A	B
Kukri_c27285_530	1	364.317	B	B	A	A	B	B	B	A	B	B	B	B	A	B	B	A	A	A	A	B	B	B	A	A	A	A	B	A	A	B	A	B	A	A	A	A	B	B	B	A	B	A	B	A	A	A	B
Excalibur_c91034_141	1	366.591	B	B	A	A	B	B	B	B	B	B	B	B	A	B	B	-	A	A	A	B	B	B	A	A	A	A	B	A	A	B	A	B	A	A	A	A	B	B	B	A	B	B	B	A	A	A	B
Jagger_c7991_95	1	368.174	B	B	B	A	B	B	B	B	B	B	B	B	A	B	B	A	A	A	A	B	B	B	A	A	A	A	B	A	A	B	B	B	A	A	A	A	B	B	B	A	B	B	B	A	A	A	B
BobWhite_c1275_359	1	370.434	B	B	A	A	B	B	B	B	B	B	B	B	A	-	B	B	A	A	A	-	B	B	A	A	A	A	A	A	A	-	B	B	A	A	A	A	B	B	B	A	B	B	B	A	A	A	B
BS00094578_51	1	374.107	B	B	A	A	B	B	B	B	B	B	B	B	A	B	B	A	A	A	A	B	B	B	A	A	A	A	B	A	B	B	B	B	A	A	A	A	B	B	B	A	B	B	B	A	B	A	B
BS00082967_51	1	377.172	A	B	B	A	B	B	B	-	-	-	B	B	A	B	B	B	A	A	A	-	B	-	A	A	A	A	A	A	B	B	B	B	A	A	A	A	-	A	B	A	-	B	B	A	B	A	B
GENE-1280_188	1	377.817	A	B	B	A	B	B	B	B	B	B	B	B	A	B	B	B	A	A	A	B	B	B	A	A	A	A	A	A	B	B	B	B	A	A	A	A	B	A	B	A	B	B	B	A	B	A	B
Excalibur_c42146_266	1	378.438	A	B	B	A	B	B	B	B	B	B	B	B	A	B	B	B	A	A	A	B	B	B	A	A	A	A	A	A	B	B	B	B	A	A	A	A	B	A	B	A	B	B	B	A	B	A	B
Excalibur_c10637_515	1	380.684	B	B	B	A	B	B	B	B	B	B	B	B	A	B	B	B	A	A	A	B	B	B	A	A	A	A	B	A	B	B	A	B	A	A	A	A	B	B	B	A	B	B	B	A	B	A	B
wsnp_Ex_c18686_27560445	1	382.9	B	B	B	A	B	B	B	A	B	B	B	B	A	B	B	B	A	A	A	B	B	B	A	A	A	A	B	A	B	B	A	B	A	A	A	A	B	B	B	A	B	A	B	A	B	A	B
BS00010098_51	1	385.467	B	B	B	A	B	B	B	A	B	B	B	B	A	B	A	B	A	A	A	B	A	A	A	A	A	A	B	A	B	B	A	B	A	A	A	A	B	B	B	A	B	A	B	A	B	A	B
BS00063236_51	1	389.782	A	B	B	A	B	B	B	B	B	B	B	B	A	B	A	B	A	A	A	B	A	A	A	A	A	A	A	A	B	B	B	B	A	A	A	A	B	A	B	A	B	B	B	A	B	A	B
BS00110611_51	1	393.383	A	B	B	A	B	A	A	B	B	B	A	B	A	B	A	B	A	B	A	B	A	A	A	A	A	A	A	A	B	B	B	B	A	A	A	A	B	A	B	A	B	B	B	A	B	A	B
Kukri_c11099_1033	1	405.75	B	B	A	A	A	A	A	B	B	A	A	B	A	B	A	B	A	B	A	B	A	A	B	B	A	A	A	A	A	B	B	B	A	B	B	A	B	A	B	A	B	B	B	A	A	A	B
tplb0057b09_367	1	406.993	B	B	A	A	A	A	A	B	B	A	A	B	A	B	A	B	A	B	A	B	A	A	B	B	A	A	A	A	A	B	B	B	A	B	B	A	B	A	B	A	B	B	B	A	A	A	B
Kukri_c34553_110	1	409.899	B	B	A	A	A	A	A	B	B	A	A	B	A	B	B	B	A	B	A	B	B	B	B	B	A	A	A	A	A	B	B	B	A	B	B	A	B	A	B	A	B	B	B	A	A	A	B
RAC875_c31328_381	1	410.208	B	B	A	A	A	A	A	B	B	A	A	B	A	B	B	B	A	B	A	B	B	B	B	B	A	A	A	A	A	B	B	B	A	B	B	A	B	A	B	A	B	B	B	A	A	A	B
RAC875_c98387_145	1	410.53	B	B	A	A	A	A	A	B	B	A	A	B	A	B	B	B	A	B	A	B	B	B	B	B	A	A	A	A	A	B	B	B	A	B	B	A	B	A	B	A	B	B	B	A	A	A	B
Tdurum_contig76550_1261	1	413.726	B	B	A	A	A	A	A	B	-	A	A	B	A	B	B	B	A	-	A	-	-	B	B	B	A	A	A	A	B	B	B	B	A	B	B	A	B	A	B	A	B	B	B	A	B	A	B
Tdurum_contig234_843	1	415.372	B	B	A	A	A	A	A	B	B	A	A	B	A	B	B	B	A	B	A	B	B	B	B	B	A	A	A	A	B	B	B	B	A	B	B	A	B	A	B	A	B	B	B	A	B	A	B
Excalibur_c73027_267	1	415.68	B	B	A	A	A	A	A	B	B	A	A	B	A	B	B	B	A	B	A	B	B	B	B	B	A	A	A	A	B	B	B	B	A	B	B	A	B	A	B	A	B	B	B	A	B	A	B
Excalibur_c224_1383	1	416.954	B	B	A	A	A	A	A	B	B	A	A	B	A	B	B	B	A	B	A	B	B	B	B	B	A	A	A	A	A	B	B	B	A	B	B	A	B	A	B	A	B	B	B	A	B	A	B
RAC875_c52856_250	1	418.547	B	B	A	A	A	A	A	B	B	-	A	B	A	B	B	B	A	B	A	B	B	B	B	B	A	A	A	A	A	B	B	B	A	B	B	A	B	A	B	A	B	B	B	A	B	B	B
Kukri_c24939_378	1	419.479	B	B	A	A	A	A	A	B	B	A	A	B	A	B	B	B	A	B	A	B	B	B	B	B	A	A	A	A	A	B	B	B	A	B	B	A	B	A	B	A	B	B	B	A	A	B	B
IACX8202	1	420.096	B	B	A	A	A	A	A	B	B	A	A	B	A	B	B	B	A	B	A	B	B	B	B	B	A	A	A	A	A	B	B	B	A	B	B	A	B	A	B	A	B	B	B	A	A	B	B
RFL_Contig2751_1562	1	421.355	B	B	A	A	A	A	A	B	B	A	A	B	A	B	B	B	A	B	A	B	B	B	B	B	A	A	A	A	A	B	B	B	A	B	B	A	B	A	B	A	B	B	B	A	A	B	B
Kukri_c10869_1591	1	423.954	B	B	A	A	A	A	A	B	B	A	A	B	A	B	B	B	A	B	A	B	A	B	B	B	A	A	A	A	A	B	B	B	A	B	B	A	B	A	B	A	B	B	B	A	A	A	B
Excalibur_c5438_274	1	424.265	B	B	B	A	A	A	A	B	B	A	A	B	A	B	B	B	A	B	A	B	A	B	B	B	A	A	A	A	A	B	B	B	A	B	B	A	B	A	B	A	B	B	B	A	A	A	B
BS00011047_51	1	425.838	B	B	A	A	A	A	A	B	B	A	A	B	A	B	B	B	A	B	A	B	B	B	B	B	A	A	A	A	A	B	B	B	A	B	B	A	B	A	B	A	B	B	B	A	A	A	B
J2ger_c7688_98	1	426.459	B	B	A	A	A	A	A	B	B	A	A	B	A	B	B	B	A	B	A	B	B	B	B	B	A	A	A	A	A	B	B	B	A	B	B	A	B	A	B	A	B	B	B	A	A	A	B
RAC875_c22463_494	1	427.725	B	B	B	A	A	A	A	B	B	A	A	B	A	B	B	B	A	B	A	B	B	B	B	B	A	A	A	A	A	B	B	B	A	B	B	A	B	A	B	A	B	B	B	A	A	A	B
RFL_Contig3713_316	1	428.034	B	B	A	A	A	A	A	B	B	A	A	B	A	B	B	B	A	B	A	B	B	B	B	B	A	A	A	A	A	B	B	B	A	B	B	A	B	A	B	A	B	B	B	A	A	A	B
Excalibur_c31864_713	1	428.34	B	B	A	A	A	A	A	B	B	A	A	B	A	B	B	B	A	B	A	B	B	B	B	B	A	A	A	A	A	B	B	B	A	B	B	A	B	A	B	A	B	B	B	A	A	A	B
Excalibur_rep_c102228_810	1	428.954	B	B	A	A	A	A	A	B	B	A	A	B	A	B	B	B	A	B	A	B	B	B	B	B	A	A	A	A	A	B	B	B	A	B	B	A	B	A	B	A	B	B	B	A	A	A	B
BS00003589_51	1	429.567	B	B	A	A	A	A	A	B	B	A	A	B	A	B	B	B	A	B	A	B	B	B	B	B	A	A	A	A	A	B	B	B	A	B	B	A	B	A	B	A	B	B	B	A	A	A	B
CAP12_s9114_61	1	429.876	B	B	A	A	A	A	A	B	B	A	A	B	A	B	B	B	A	B	A	B	B	B	B	B	A	A	A	A	A	B	B	B	A	B	B	A	B	A	B	A	B	B	B	A	A	A	B
BS00060618_51	1	430.185	B	B	A	A	A	A	A	B	B	A	A	B	A	B	B	B	A	B	A	B	B	B	B	B	A	A	A	A	A	B	B	B	A	B	B	A	B	A	B	A	B	B	B	A	A	A	B
RAC875_rep_c83950_222	1	431.111	B	B	A	A	A	A	A	B	B	A	A	B	A	B	B	B	A	B	A	B	A	B	B	B	A	A	A	A	A	B	B	B	A	B	B	A	B	A	B	A	B	B	B	A	A	A	B
Tdurum_contig14482_1013	1	434.362	B	B	A	A	A	A	A	A	B	A	A	B	A	B	B	B	A	B	A	B	A	B	B	B	A	A	A	A	A	B	B	B	A	B	B	A	B	A	B	A	B	B	B	A	A	A	B
IACX11305	1	434.983	B	B	A	A	A	A	A	A	B	A	A	B	A	B	B	B	A	B	A	B	A	B	B	B	A	A	A	A	A	B	B	B	A	B	B	A	B	A	B	A	B	B	B	A	A	A	B
BS00000012_51	1	436.576	B	B	B	A	A	A	A	A	B	A	A	B	A	B	B	B	A	B	A	B	A	B	B	B	A	A	A	A	A	B	B	B	A	B	B	A	B	A	B	A	B	B	B	A	A	A	B
Tdurum_contig14482_423	1	438.169	B	B	-	A	A	A	A	A	B	A	A	B	A	B	B	B	A	B	A	B	A	B	B	B	A	A	A	A	A	B	B	B	A	B	B	A	B	A	B	A	B	B	B	A	A	A	B
RAC875_c19685_944	1	439.101	B	B	A	A	A	A	A	A	B	A	A	B	A	B	B	B	A	B	A	B	A	B	B	B	B	A	A	A	A	B	B	B	A	B	B	A	B	A	B	A	A	B	B	A	A	A	B
BS00039187_51	1	445.202	B	B	A	A	A	B	B	B	B	A	A	B	A	B	B	B	A	B	A	A	A	B	B	B	B	B	A	A	A	B	B	B	A	B	B	A	B	A	B	A	A	B	B	A	A	A	B
Ku_c2936_1987	1	446.163	B	B	B	A	A	B	B	B	B	A	A	B	A	B	B	B	A	B	A	A	A	B	B	B	B	B	A	A	A	B	B	B	A	B	B	A	B	A	B	A	A	B	B	A	A	A	B
RAC875_rep_c71149_148	1	449.089	B	B	B	A	A	B	B	B	B	A	A	B	A	B	B	B	A	B	A	A	B	B	B	B	B	B	A	A	A	B	B	B	A	B	B	A	B	A	B	A	A	B	B	A	A	B	B
RAC875_c18928_529	1	449.397	B	B	B	A	A	B	B	B	B	A	A	B	A	B	B	B	A	B	A	A	B	B	B	B	B	B	A	A	A	B	B	B	A	B	B	A	B	A	B	A	A	B	B	A	A	B	B
IACX6292	1	450.335	B	B	A	A	A	B	B	B	B	A	A	B	A	B	B	B	A	B	A	A	B	B	B	B	B	B	A	A	A	B	B	B	A	B	B	A	B	A	B	A	A	B	B	A	A	B	B
RAC875_rep_c119322_54	1	452.918	B	B	A	A	A	B	B	B	B	A	A	B	A	B	B	B	A	B	A	A	A	B	B	B	B	B	A	A	A	B	B	B	A	B	B	A	B	A	B	A	A	B	B	A	A	A	B
RAC875_c25513_403	1	453.539	B	B	A	A	A	B	B	B	B	A	A	B	A	B	B	B	A	B	A	A	A	B	B	B	B	B	A	A	A	B	B	B	A	B	B	A	B	A	B	A	A	B	B	A	A	A	B
Kukri_c16249_92	1	453.85	B	B	A	A	A	B	B	B	B	A	A	B	A	B	B	B	A	B	A	A	A	B	B	B	B	B	A	A	A	B	B	B	A	B	B	A	B	A	B	A	A	B	B	A	A	A	B
wsnp_CAP11_c1820_985143	1	454.158	B	B	A	A	A	B	B	B	B	A	A	B	A	B	B	B	A	B	A	A	A	B	B	B	B	B	A	A	A	B	B	B	A	B	B	A	B	A	B	A	A	B	B	A	A	A	B
BS00025538_51	1	457.431	B	B	A	A	B	B	B	B	B	A	A	B	A	B	B	B	A	B	A	A	A	B	B	B	B	B	A	A	A	B	B	B	A	A	A	A	B	A	B	A	A	B	B	A	A	A	B
Tdurum_contig62993_316	1	459.014	B	B	B	A	B	B	B	B	B	A	A	B	A	B	B	B	A	B	A	A	A	B	B	B	B	B	A	A	A	B	B	B	A	A	A	A	B	A	B	A	A	B	B	A	A	A	B
TA003022-2452	1	459.635	B	B	A	A	B	B	B	B	B	A	A	B	A	B	B	B	A	B	A	A	A	B	B	B	B	B	A	A	A	B	B	B	A	A	A	A	B	A	B	A	A	B	B	A	A	A	B
Excalibur_c5193_64	1	459.942	B	B	A	A	B	B	B	B	B	A	A	B	A	B	B	B	A	B	A	A	A	B	B	B	B	B	A	A	A	B	B	B	A	A	A	A	B	A	B	A	A	B	B	A	A	A	B
Excalibur_c33525_279	1	460.563	B	B	A	A	B	B	B	B	B	A	A	B	A	B	B	B	A	B	A	A	A	B	B	B	B	B	A	A	A	B	B	B	A	A	A	A	B	A	B	A	A	B	B	A	A	A	B
Kukri_c94792_127	1	461.18	B	B	B	A	B	B	B	B	B	A	A	B	A	B	B	B	A	B	A	A	A	B	B	B	B	B	A	A	A	B	B	B	A	A	A	A	B	A	B	A	A	B	B	A	A	A	B
Kukri_c17_1587	1	461.487	B	B	A	A	B	B	B	B	B	A	A	B	A	B	B	B	A	B	A	A	A	B	B	B	B	B	A	A	A	B	B	B	A	A	A	A	B	A	B	A	A	B	B	A	A	A	B
RAC875_c16993_196	1	461.801	B	B	A	A	B	B	B	B	B	A	A	B	A	B	B	B	A	B	A	A	A	B	B	B	B	B	A	A	A	B	B	B	A	A	A	A	B	A	B	A	A	B	B	A	A	A	B
Ex_c66300_924	1	463.084	B	B	A	A	B	B	B	B	B	A	A	B	A	B	B	B	A	B	A	A	A	B	B	B	B	B	A	A	A	B	B	B	A	A	A	A	B	A	B	A	A	B	B	A	B	A	B
Excalibur_c12675_1147	1	463.388	B	B	A	A	B	B	B	B	B	A	A	B	A	B	B	B	A	B	A	A	A	B	B	B	B	B	A	A	A	B	B	B	A	A	A	A	B	A	B	A	A	B	B	A	B	A	B
Tdurum_contig21786_270	1	464.013	B	B	A	A	B	B	B	B	B	A	A	B	A	B	B	B	A	B	A	A	A	B	B	B	B	B	A	A	A	B	B	B	A	A	A	A	B	A	B	A	A	B	B	A	B	A	B
Excalibur_c12675_1789	1	464.326	B	B	A	A	B	B	B	B	B	A	A	B	A	B	B	B	A	B	A	A	A	B	B	B	B	B	A	A	A	B	B	B	A	A	A	A	B	A	B	A	A	B	B	A	B	A	B
wsnp_Ex_c12675_20144479	1	465.264	B	B	A	A	B	B	B	B	B	A	A	B	A	B	B	B	A	B	A	A	A	B	B	B	B	B	A	A	A	B	B	B	A	A	A	A	B	A	B	A	A	B	B	A	B	A	B
IAAV1798	1	465.885	B	B	B	A	B	B	B	B	B	A	A	B	A	B	B	B	A	B	A	A	A	B	B	B	B	B	A	A	A	B	B	B	A	A	A	A	B	A	B	A	A	B	B	A	B	A	B
RAC875_c63343_52	1	468.791	B	B	B	A	B	B	B	B	B	A	A	B	A	B	B	B	A	B	A	A	B	B	B	B	B	B	A	A	A	B	B	B	A	A	A	A	B	A	B	A	A	B	B	A	B	B	B
BS00100117_51	1	469.096	B	B	B	A	B	B	B	B	B	A	A	B	A	B	B	B	A	B	A	A	B	B	B	B	B	B	A	A	A	B	B	B	A	A	A	A	B	A	B	A	A	B	B	A	B	B	B
wsnp_Ra_c58860_60407020	1	470.028	B	B	A	A	B	B	B	B	B	A	A	B	A	B	B	B	A	B	A	A	B	B	B	B	B	B	A	A	A	B	B	B	A	A	A	A	B	A	B	A	A	B	B	A	B	B	B
Kukri_c17_1246	1	471.621	B	B	A	A	B	B	B	B	B	A	A	B	A	B	B	B	A	B	A	A	B	B	B	B	B	B	A	A	A	B	B	B	A	A	A	A	B	A	B	A	A	B	B	A	A	B	B
RFL_Contig5495_563	1	473.596	B	B	-	A	B	B	B	B	B	A	A	B	A	B	B	B	A	B	A	A	B	B	B	B	B	B	A	A	A	B	B	B	A	A	A	A	B	A	B	A	A	B	B	A	A	B	B
IAAV8795	1	475.57	B	B	A	A	B	B	B	B	B	A	A	B	A	B	B	B	A	B	A	A	B	B	B	B	B	B	A	A	A	B	B	B	A	A	A	A	B	A	B	A	A	B	B	A	-	B	B
wsnp_Ku_c8746_14803911	1	475.879	B	B	A	A	B	B	B	B	B	A	A	B	A	B	B	B	A	B	A	A	B	B	B	B	B	B	A	A	A	B	B	B	A	A	A	A	B	A	B	A	A	B	B	A	A	B	B
Kukri_c900_1334	1	476.508	B	B	A	A	B	B	B	B	B	-	A	B	-	B	B	B	A	B	A	A	B	B	B	B	B	B	A	A	A	B	B	B	A	A	A	A	B	A	B	A	A	B	B	A	A	B	B
D_contig63990_376	1	477.133	B	B	A	A	B	B	B	B	B	A	A	B	A	B	B	B	A	B	A	A	B	B	B	B	B	B	A	A	A	B	B	B	A	A	A	A	B	A	B	A	A	B	B	A	A	B	B
RAC875_c19042_443	1	478.065	B	B	A	A	B	B	B	B	B	A	A	B	A	B	B	B	A	B	A	A	B	B	B	B	B	B	A	A	A	B	B	B	A	A	A	A	B	A	B	A	A	B	B	A	A	B	B
GENE-0676_715	1	479.647	B	B	A	A	B	B	B	B	B	A	A	B	A	B	B	B	A	B	A	A	A	B	B	B	B	B	A	A	A	B	B	B	A	A	A	A	B	A	B	A	A	B	B	A	A	B	B
Excalibur_c48871_625	1	479.956	B	B	A	A	B	B	B	B	B	A	A	B	A	B	B	B	A	B	A	A	A	B	B	B	B	B	A	A	A	B	B	B	A	A	A	A	B	A	B	A	A	B	B	A	A	B	B
RAC875_c104604_381	1	480.577	B	B	A	A	B	B	B	B	B	A	A	B	A	B	B	B	A	B	A	A	A	B	B	B	B	B	A	A	A	B	B	B	A	A	A	A	B	A	B	A	A	B	B	A	A	B	B
IACX7581	1	480.886	B	B	A	A	B	B	B	B	B	A	A	B	A	B	B	B	A	B	A	A	A	B	B	B	B	B	A	A	A	B	B	B	A	A	A	A	B	A	B	A	A	B	B	A	A	B	B
Kukri_c25929_155	1	481.507	B	B	-	A	B	B	B	B	B	A	A	B	A	B	B	B	A	B	A	A	A	B	B	B	B	B	A	A	A	B	B	B	A	A	A	A	B	A	B	A	A	B	B	A	-	B	B
Excalibur_c47996_509	1	483.752	B	B	A	A	B	B	B	B	B	A	A	B	A	B	B	B	A	B	A	A	A	B	B	B	B	B	A	A	A	B	B	B	A	A	A	A	B	A	B	A	A	B	B	A	B	B	B
Excalibur_c15671_87	1	485.366	B	B	A	A	B	B	B	B	B	A	A	B	A	B	B	B	A	B	A	A	A	B	B	B	B	B	-	A	-	B	B	B	A	A	A	A	B	A	B	A	A	B	B	A	-	B	B
Ra_c105904_187	1	487	B	B	A	A	B	B	B	B	B	A	A	B	A	B	B	B	A	B	A	A	A	B	B	B	B	B	A	A	A	B	B	B	A	A	A	A	B	A	B	A	A	B	B	A	A	B	B
Ra_c105904_1191	1	488.593	B	B	B	A	B	B	B	B	B	A	A	B	A	B	B	B	A	B	A	A	A	B	B	B	B	B	A	A	A	B	B	B	A	A	A	A	B	A	B	A	A	B	B	A	A	B	B
Kukri_c30917_250	1	491.481	B	B	A	A	B	B	B	B	B	A	A	B	A	B	B	B	A	B	A	A	A	B	B	B	B	B	A	A	A	B	B	B	A	A	A	A	B	A	B	A	A	B	B	A	A	B	B
wsnp_Ex_c25043_34305764	1	491.788	B	B	A	A	B	B	B	B	B	A	A	B	A	B	B	B	A	B	A	A	A	B	B	B	B	B	A	A	A	B	B	B	A	A	A	A	B	A	B	A	A	B	B	A	A	B	B
BobWhite_c2822_228	1	492.094	B	B	A	A	B	B	B	B	B	A	A	B	A	B	B	B	A	B	A	A	A	B	B	B	B	B	A	A	A	B	B	B	A	A	A	A	B	A	B	A	A	B	B	A	A	B	B
BS00106606_51	1	492.708	B	B	A	A	B	B	B	B	B	A	A	B	A	B	B	B	A	B	A	A	A	B	B	B	B	B	A	A	A	B	B	B	A	A	A	A	B	A	B	A	A	B	B	A	A	B	B
Excalibur_c25043_1020	1	493.017	B	B	A	A	B	B	B	B	B	A	A	B	A	B	B	B	A	B	A	A	A	B	B	B	B	B	A	A	A	B	B	B	A	A	A	A	B	A	B	A	A	B	B	A	A	B	B
RAC875_c3259_276	1	493.327	B	B	A	A	B	B	B	B	B	A	A	B	A	B	B	B	A	B	A	A	A	B	B	B	B	B	A	A	A	B	B	B	A	A	A	A	B	A	B	A	A	B	B	A	A	B	B
RFL_Contig2324_884	1	496.578	B	B	A	A	B	B	B	B	B	A	A	B	A	B	A	B	A	B	A	A	A	A	B	B	B	B	A	A	A	B	B	B	A	A	A	A	B	A	B	A	A	B	B	A	A	A	B
tplb0042o21_419	1	496.887	B	B	A	A	B	B	B	B	B	A	A	B	A	B	A	B	A	B	A	A	A	A	B	B	B	B	A	A	A	B	B	B	A	A	A	A	B	A	B	A	A	B	B	A	A	A	B
BS00022863_51	1	497.516	B	B	A	A	B	B	B	B	B	A	A	B	A	B	A	B	A	B	A	A	A	A	B	B	B	B	A	A	A	B	B	B	A	A	A	A	B	A	B	A	A	B	B	A	A	A	B
Excalibur_c21117_99	1	501.919	B	B	A	A	B	B	B	B	B	A	A	B	A	B	A	B	A	B	A	A	A	A	B	B	B	B	A	A	A	B	B	B	A	A	A	A	B	A	B	A	A	B	B	A	B	A	B
RFL_Contig5042_1233	2	0	A	B	A	B	A	A	B	A	A	B	B	B	B	A	A	B	B	B	B	A	A	A	B	B	B	A	A	A	B	A	B	B	B	B	A	B	A	B	B	B	B	A	B	B	A	A	B
wsnp_Ex_c9301_15450818	2	2.231	A	B	A	B	A	A	B	A	A	B	B	B	B	A	B	B	B	B	B	B	A	A	B	B	B	A	A	A	B	A	B	B	B	B	A	B	A	B	B	B	B	A	B	B	A	B	B
Ku_c10387_272	2	3.157	A	A	A	B	A	A	B	A	A	B	B	B	B	A	B	B	B	B	B	A	A	A	B	B	B	A	A	A	B	A	B	B	B	B	A	B	A	B	B	B	B	A	B	B	A	B	B
RAC875_c39430_181	2	4.083	A	A	A	B	A	A	B	A	A	B	B	B	B	A	B	B	B	B	B	A	A	A	B	B	B	A	A	A	B	A	B	B	B	B	A	B	A	B	B	B	B	A	B	B	A	B	B
BS00024993_51	2	17.58	A	A	A	B	A	A	B	A	A	B	B	B	B	B	B	B	B	B	B	B	B	B	A	B	B	A	B	A	B	A	B	B	B	B	A	B	A	B	B	B	B	A	B	B	B	B	B
tplb0060p09_735	2	18.201	A	A	A	B	A	A	B	A	A	B	B	B	B	B	B	B	B	B	B	B	B	B	B	B	B	A	B	A	B	A	B	B	B	B	A	B	A	B	B	B	B	A	B	B	B	B	B
Kukri_c65921_274	2	21.107	A	A	A	B	A	A	B	A	A	B	B	B	B	B	B	B	B	B	B	B	A	B	B	B	B	A	B	A	B	A	B	B	B	B	A	B	A	B	B	B	B	A	B	B	B	B	B
RFL_Contig4979_965	2	21.414	A	A	A	B	A	A	B	A	A	B	B	B	B	B	B	B	B	B	B	B	A	B	B	B	B	A	B	A	B	A	B	B	B	B	A	B	A	B	B	B	B	A	B	B	B	B	B
BS00024992_51	2	21.735	A	A	A	B	A	A	B	A	A	B	B	B	B	B	B	B	B	B	B	B	A	B	A	-	B	A	B	A	B	A	B	B	B	B	A	B	A	B	B	B	B	A	B	B	B	B	B
IACX5872	2	22.702	A	A	A	B	A	A	B	A	A	B	B	B	B	B	A	B	B	B	B	B	A	B	A	B	B	A	B	A	B	A	B	B	B	B	A	B	A	B	B	B	B	A	B	B	B	B	B
Excalibur_c32189_998	2	23.007	A	A	A	B	A	A	B	A	A	B	B	B	B	B	A	B	B	B	B	B	A	B	B	B	B	A	B	A	B	A	B	B	B	B	A	B	A	B	B	B	B	A	B	B	B	B	B
Excalibur_c6967_1233	2	23.628	A	A	A	B	A	A	B	A	A	B	B	B	B	B	B	B	B	-	B	B	A	B	B	B	B	A	B	A	B	A	B	B	B	B	A	B	A	B	B	B	B	A	B	B	B	B	B
Tdurum_contig9291_553	2	32.103	A	A	A	B	A	A	B	A	A	B	B	B	B	B	A	-	A	-	B	B	A	A	B	B	B	B	B	A	B	A	A	B	B	B	A	B	A	B	B	B	B	-	B	B	B	A	B
BS00078203_51	2	37.258	A	A	A	B	A	A	B	A	A	B	B	B	B	B	B	A	A	B	B	B	B	B	B	B	B	B	B	A	B	A	A	B	B	B	A	B	A	B	B	B	B	-	B	B	B	B	B
RAC875_c79649_582	2	43.147	A	A	A	B	A	A	B	A	A	B	B	B	B	B	A	B	B	B	B	B	A	B	B	B	B	A	B	A	B	A	A	B	B	B	A	B	A	B	B	B	B	B	B	B	B	A	B
RFL_Contig4911_357	2	45.392	A	A	A	B	A	A	B	A	A	B	B	B	B	B	A	B	B	B	B	B	A	B	B	B	B	A	A	A	B	A	A	B	B	B	A	B	A	B	B	B	B	A	B	B	A	A	B
BS00003944_51	2	47.681	A	A	A	B	A	A	B	A	A	B	B	B	B	B	B	B	A	B	B	B	A	B	B	B	B	A	A	A	A	A	A	B	B	B	A	B	A	B	B	B	B	B	B	B	A	A	B
Excalibur_c74858_243	2	48.637	A	A	A	B	A	A	B	A	A	B	B	B	B	B	B	B	A	-	B	B	A	B	B	B	B	A	A	A	A	A	A	B	B	B	A	B	A	B	B	B	B	B	B	B	A	A	B
GENE-3274_213	2	48.951	A	A	A	B	A	A	B	A	A	B	B	B	B	B	B	B	A	B	B	B	A	B	B	B	B	A	A	A	A	A	A	B	B	B	A	B	A	B	B	B	B	B	B	B	A	A	B
BS00079185_51	2	52.96	A	A	A	B	A	B	B	A	-	B	B	B	B	B	A	A	A	B	B	B	A	B	B	A	B	A	A	A	A	A	A	B	B	B	A	B	A	B	B	B	B	B	B	B	A	A	B
Excalibur_c3948_1315	2	59.55	A	A	A	B	A	B	B	A	A	B	A	B	B	B	A	A	A	B	B	B	A	A	B	B	B	A	A	A	A	A	A	B	A	B	B	B	A	B	B	B	B	A	B	B	A	A	B
wsnp_Ku_c64203_64579087	2	59.855	A	A	A	B	A	B	B	A	A	B	A	B	B	B	A	A	A	B	B	B	A	A	B	B	B	A	A	A	A	A	A	B	A	B	B	B	A	B	B	B	B	A	B	B	A	A	B
Tdurum_contig25432_1377	2	61.427	A	A	A	B	A	A	B	A	A	B	A	B	B	B	A	A	A	B	B	B	A	A	B	B	B	A	A	A	A	A	A	B	A	B	B	B	A	B	B	B	B	A	B	B	A	A	A
Tdurum_contig71099_245	2	62.045	A	A	A	B	A	A	B	A	A	B	A	B	B	B	A	A	A	B	B	B	A	A	B	B	B	A	A	A	A	A	A	B	A	B	B	B	A	B	B	B	B	A	B	B	A	A	A
TA014612-0744	2	62.674	A	A	A	B	A	-	B	A	A	B	A	B	B	B	A	A	A	B	B	B	A	A	B	B	B	A	A	A	A	A	A	B	A	B	B	B	A	B	B	B	B	A	B	B	A	A	A
wsnp_BF201102B_Ta_2_5	2	63.948	A	A	A	B	A	A	B	A	A	B	A	B	B	B	A	A	A	B	B	B	A	A	B	B	B	A	A	A	A	A	A	B	A	B	B	B	A	B	B	B	B	A	B	B	A	A	A
BobWhite_rep_c50066_63	2	67.573	A	A	-	B	A	A	B	A	A	B	A	B	B	B	B	A	A	B	B	B	B	B	B	B	B	A	A	A	A	A	A	B	A	B	B	B	A	B	B	B	B	A	B	B	A	B	A
Kukri_c2514_490	2	68.504	A	A	A	B	A	A	B	A	A	B	A	B	B	B	B	A	A	B	B	B	B	B	B	B	B	A	A	A	A	A	A	B	A	B	B	B	A	B	B	B	B	A	B	B	A	B	A
Tdurum_contig44127_202	2	72.105	A	A	A	B	A	A	B	A	A	B	A	B	B	B	B	A	A	B	B	B	B	B	B	B	B	A	B	A	B	A	A	B	A	B	B	B	A	B	B	B	B	A	B	B	B	B	A
RAC875_rep_c111261_94	2	73.043	A	A	A	B	A	A	B	A	A	B	A	B	B	B	B	A	A	B	B	B	B	B	B	B	B	A	B	A	B	A	A	B	A	B	B	B	A	B	B	B	B	A	B	B	B	B	A
BS00011480_51	2	73.352	A	A	A	B	A	-	B	A	A	B	A	B	B	B	B	A	A	B	B	B	B	B	B	B	B	A	B	A	B	A	A	B	A	B	B	B	A	B	B	B	B	A	B	B	B	B	A
Excalibur_c4468_654	2	77.667	A	A	A	B	A	B	B	A	A	B	A	B	B	B	A	B	A	B	B	B	A	A	B	B	B	A	B	A	B	A	A	B	A	B	B	B	A	B	B	B	B	A	B	B	B	A	B
Excalibur_c3730_546	2	77.972	A	A	A	B	A	B	B	A	A	B	A	B	B	B	A	B	A	B	B	B	A	A	B	B	B	A	B	A	B	A	A	B	A	B	B	B	A	B	B	B	B	A	B	B	B	A	B
BS00068528_51	2	80.188	A	A	A	B	A	A	B	A	A	B	A	B	B	B	A	A	A	B	B	B	A	A	B	B	B	A	B	A	B	A	A	B	A	B	B	B	A	B	B	B	B	A	B	B	B	A	A
Excalibur_c3730_2098	2	80.495	A	A	A	B	A	A	B	A	A	B	A	B	B	B	A	A	A	B	B	B	A	A	B	B	B	A	B	A	B	A	A	B	A	B	B	B	A	B	B	B	B	A	B	B	B	A	A
Tdurum_contig48100_260	2	81.433	A	A	A	B	A	A	B	A	A	B	A	B	B	B	A	A	A	B	B	B	A	A	B	B	B	A	B	A	B	A	A	B	A	B	B	B	A	B	B	B	B	A	B	B	B	A	A
wsnp_Ex_c26252_35497729	2	85.897	A	A	A	A	A	A	B	A	A	B	A	B	B	B	A	A	A	-	B	B	A	A	B	B	B	A	A	A	A	A	A	B	A	B	B	B	A	B	B	B	B	A	B	B	B	A	A
CAP7_c9506_174	2	88.531	A	A	A	A	A	B	B	A	A	B	A	B	B	B	A	A	A	A	B	B	A	A	B	B	B	A	A	A	A	A	A	B	A	B	B	B	A	B	B	B	B	A	B	B	A	A	B
Excalibur_c58520_78	2	90.104	A	A	A	A	A	A	B	A	A	B	A	B	B	B	A	A	A	A	B	B	A	A	B	B	B	A	A	A	A	A	A	B	A	B	B	B	A	B	B	B	B	A	B	B	A	A	A
wsnp_CAP8_c1210_739429	2	93.029	A	A	A	A	A	A	B	A	A	B	A	B	B	B	A	A	A	A	B	B	A	A	B	B	B	B	B	A	B	A	A	B	A	B	B	B	A	B	B	B	B	A	B	B	A	A	A
wsnp_Ku_c35090_44349517	2	98.149	A	A	B	A	A	B	B	A	A	B	A	B	B	B	B	A	A	A	B	B	B	B	B	B	B	B	B	A	B	A	A	B	A	B	B	B	A	B	B	B	B	A	B	B	A	B	A
Kukri_c74960_427	2	101.132	A	A	-	A	A	B	B	A	A	B	A	B	B	B	B	A	A	A	B	B	A	A	B	B	B	B	B	A	B	A	A	B	A	B	B	B	A	B	B	B	B	A	B	B	A	A	-
Tdurum_contig49841_618	2	107.863	A	A	A	A	A	B	B	A	B	B	A	A	B	A	B	A	A	A	B	B	A	A	B	B	B	B	B	A	B	A	A	B	A	B	B	B	B	B	B	A	B	A	B	B	B	A	A
Kukri_c16387_186	2	115.366	A	A	-	A	A	B	B	A	B	B	A	A	B	-	A	A	A	A	B	B	A	A	B	B	B	A	B	A	A	A	A	B	A	B	B	B	B	B	B	A	B	A	B	B	A	A	A
wsnp_Ex_c214_422365	2	117.29	A	A	B	A	A	B	B	A	B	B	A	A	B	B	B	A	A	A	B	B	A	A	B	B	B	A	B	A	A	A	A	B	A	B	B	B	B	B	B	A	B	A	B	B	A	A	-
wsnp_Ex_c214_421541	2	120.891	A	A	B	A	A	B	B	A	B	B	A	A	B	A	B	A	A	A	B	B	B	B	B	B	B	A	A	A	A	A	A	B	A	B	B	B	B	B	B	A	B	A	B	B	A	B	-
Excalibur_c6010_433	2	126.739	A	A	A	A	A	B	B	A	B	B	A	A	B	A	B	A	A	-	B	B	B	A	B	B	B	B	B	A	B	A	A	B	A	B	B	B	B	B	B	A	B	A	B	B	B	A	A
IACX6359	2	128.663	A	A	A	A	A	B	B	A	B	B	A	A	B	A	B	A	A	A	B	B	A	A	B	B	B	B	B	A	B	A	A	B	A	B	B	B	B	B	B	A	B	A	B	B	B	A	A
Kukri_c51_98	2	130.587	A	A	A	A	A	B	B	A	B	B	A	A	A	A	B	A	A	A	B	B	A	A	B	B	B	B	B	A	B	A	A	B	A	B	B	B	B	B	B	A	B	A	B	B	B	A	A
RAC875_c62202_161	2	131.22	A	A	A	A	A	B	B	A	B	B	A	A	A	-	B	-	A	A	B	B	A	A	B	B	B	B	B	A	B	A	A	B	A	B	B	B	B	B	B	-	B	A	B	B	B	A	A
BS00067938_51	2	131.857	A	A	B	A	A	B	B	A	B	B	A	A	A	B	B	B	A	A	B	B	A	A	B	B	B	B	B	A	B	A	A	B	A	B	B	B	B	B	B	B	B	A	B	B	B	A	B
TA005344-0744	2	136.977	A	B	B	A	A	B	B	A	B	B	A	A	A	-	A	-	A	A	B	B	A	A	B	B	B	B	B	A	B	A	A	B	A	B	B	B	B	B	B	A	B	A	B	B	B	A	A
Kukri_c40388_844	2	140.293	A	B	A	A	A	B	B	A	B	B	A	A	A	A	B	A	A	-	B	B	A	A	B	B	B	B	B	A	B	A	A	B	A	B	B	B	B	B	B	A	B	A	B	B	B	A	A
Kukri_c2640_1611	2	140.602	A	B	A	A	A	B	B	A	B	B	A	A	A	A	B	A	A	-	B	B	A	A	B	B	B	B	B	A	B	A	A	B	A	B	B	B	B	B	B	A	B	A	B	B	B	A	A
Kukri_rep_c102790_398	2	141.852	A	B	A	A	A	B	B	B	B	B	A	A	A	A	B	A	A	A	A	B	A	A	B	B	B	B	B	A	B	A	A	B	A	B	B	B	B	B	B	A	B	A	B	B	B	A	A
RAC875_c31482_513	2	145.082	A	B	A	A	A	B	B	B	B	B	A	A	A	A	B	A	A	A	A	B	A	A	B	B	B	A	A	A	A	A	A	B	A	B	B	B	B	B	B	A	B	A	B	B	A	A	A
BS00022086_51	2	145.387	A	B	A	A	A	B	B	B	B	B	A	A	A	A	B	A	A	A	A	A	A	A	B	B	B	A	A	A	A	A	A	B	A	B	B	B	B	B	B	A	B	A	B	B	A	A	A
wsnp_Ex_c2132_4006417	2	146.008	A	B	B	A	A	B	B	B	B	B	A	A	A	-	B	A	A	A	A	A	A	A	B	B	B	A	A	A	A	A	A	B	A	B	B	B	B	B	B	A	B	A	B	B	A	A	A
TA008675-0589	2	146.629	A	B	B	A	A	B	B	B	B	B	A	A	A	B	B	A	A	A	A	A	A	A	B	B	B	A	B	A	A	A	A	B	A	B	B	B	B	B	B	A	B	A	B	B	A	A	A
BS00070771_51	2	148.541	A	B	B	A	A	B	B	B	B	B	A	A	A	-	B	A	A	A	A	A	B	B	B	B	B	A	B	A	A	A	A	B	A	B	B	B	B	B	B	A	B	A	B	B	A	B	A
Ku_c69113_923	2	149.799	A	B	A	A	A	B	B	B	B	B	A	A	A	A	B	A	A	A	A	B	B	B	B	B	B	A	A	A	A	A	A	B	A	B	B	B	B	B	B	A	B	A	B	B	A	B	A
RAC875_rep_c69585_192	2	150.108	A	B	A	A	A	B	B	B	B	B	A	A	A	A	B	A	A	A	A	B	B	B	B	B	B	A	-	A	A	A	A	B	A	B	B	B	B	B	B	A	B	A	B	B	A	B	A
wsnp_Ex_c871_1693682	2	152.368	A	B	B	A	A	B	B	A	B	B	A	A	A	A	B	A	A	A	B	B	B	B	B	B	B	A	A	A	A	A	A	B	A	B	B	B	B	B	B	A	B	A	B	B	A	B	A
BobWhite_c4038_590	2	152.678	A	B	-	A	A	B	B	A	B	B	A	A	A	A	B	A	A	A	B	B	B	B	B	B	B	A	A	A	A	A	A	B	A	B	B	B	B	B	B	A	B	A	B	B	A	B	A
Kukri_c20360_1090	2	153.327	A	B	-	A	A	B	B	A	B	B	A	A	A	-	B	A	A	A	B	B	B	A	B	B	B	-	A	A	-	A	A	B	A	B	B	B	B	B	B	A	B	A	B	B	-	B	A
Excalibur_c20501_970	2	155.356	A	B	-	A	A	B	B	A	B	B	A	A	A	A	B	A	A	A	B	B	A	A	B	B	B	A	A	A	A	A	A	B	A	B	B	B	B	B	B	A	B	A	B	B	A	A	A
tplb0045a04_2309	2	155.664	A	B	A	A	A	B	B	A	B	B	A	A	A	A	B	A	A	A	B	B	A	A	B	B	B	A	A	A	A	A	A	B	A	B	B	B	B	B	B	A	B	A	B	B	A	A	A
wsnp_Ex_c22835_32041284	2	156.297	A	B	-	A	A	B	B	A	B	B	A	A	A	A	B	A	A	A	B	B	A	A	B	B	B	A	-	A	A	A	A	B	A	B	B	B	B	B	B	A	B	A	B	B	A	A	A
Ku_c10805_619	2	156.612	A	B	A	A	A	B	B	A	B	B	A	A	A	A	B	A	A	A	B	B	A	A	B	B	B	A	A	A	A	A	A	B	A	B	B	B	B	B	B	A	B	A	B	B	A	A	A
Ex_c22908_270	2	156.92	A	B	B	A	A	B	B	A	B	B	A	A	A	B	B	A	A	A	B	B	A	A	B	B	B	A	B	A	A	A	A	B	A	B	B	B	B	B	B	A	B	A	B	B	A	A	A
JD_c12263_436	2	157.229	A	B	B	A	A	B	B	A	B	B	A	A	A	B	B	A	A	A	B	B	A	A	B	B	B	A	B	A	A	A	A	B	A	B	B	B	B	B	B	A	B	A	B	B	A	A	A
Excalibur_c59976_360	2	157.842	A	B	B	A	A	B	B	A	B	B	A	A	A	B	B	A	A	A	B	B	A	A	B	B	B	A	B	A	A	A	A	B	A	B	B	B	B	B	B	A	B	A	B	B	A	A	A
Kukri_c20360_1390	2	160.409	A	B	B	A	A	B	B	A	B	B	A	A	A	-	A	A	A	A	B	B	A	A	B	B	B	A	B	A	A	A	A	B	A	B	B	B	B	B	B	A	B	A	B	B	A	A	A
wsnp_Ex_c2201_4125015	2	161.03	A	B	B	A	A	B	B	A	B	B	A	A	A	B	A	A	A	A	B	B	A	A	B	B	B	A	A	A	A	A	A	B	A	B	B	B	B	B	B	A	B	A	B	B	A	A	A
tplb0054a08_326	2	161.651	A	B	A	A	A	B	B	A	B	B	A	A	A	B	A	A	A	A	B	B	A	A	B	B	B	A	A	A	A	A	A	B	A	B	B	B	B	B	B	A	B	A	B	B	A	A	A
RAC875_c20566_380	2	163.882	A	B	A	A	A	B	B	B	B	B	A	A	A	-	A	A	A	A	A	B	A	A	B	B	B	A	A	A	A	A	A	B	A	B	B	B	B	B	B	A	B	A	B	B	A	A	A
Ra_c9995_407	2	164.503	A	B	A	A	A	B	B	B	B	B	A	A	A	A	A	A	A	A	A	B	A	A	B	B	B	A	A	A	A	A	A	B	A	B	B	B	B	B	B	A	B	A	B	B	A	A	A
RAC875_c42518_57	2	166.076	A	B	B	A	A	B	B	B	B	B	A	A	A	B	A	A	A	A	A	A	A	A	B	B	B	A	B	A	A	A	A	B	A	B	B	B	B	B	B	A	B	A	B	B	A	A	A
wsnp_Ku_c7199_12444840	2	168.642	A	B	B	A	A	B	B	B	B	B	A	A	A	B	B	A	A	A	A	A	A	A	B	B	B	A	B	A	A	A	A	B	A	B	B	B	B	B	B	A	B	A	B	B	A	A	A
wsnp_JD_c10416_11077664	2	169.568	A	B	A	A	A	B	B	B	B	B	A	A	A	B	B	A	A	A	A	B	A	A	B	B	B	A	B	A	A	A	A	B	A	B	B	B	B	B	B	A	B	A	B	B	A	A	A
Kukri_c53009_237	2	169.875	A	B	A	A	A	B	B	B	B	B	A	A	A	B	B	A	A	A	A	B	A	A	B	B	B	A	-	A	A	A	A	B	A	B	B	B	B	B	B	A	B	A	B	B	A	A	A
Kukri_c44284_80	2	170.184	A	B	A	A	A	B	B	B	B	B	A	A	A	B	B	A	A	A	A	B	A	A	B	B	B	A	A	A	A	A	A	B	A	B	B	B	B	B	B	A	B	A	B	B	A	A	A
wsnp_Ex_c26616_35855805	2	170.801	A	B	A	A	A	B	B	B	B	B	A	A	A	A	B	A	A	A	A	B	A	A	B	B	B	A	A	A	A	A	A	B	A	B	B	B	B	B	B	A	B	A	B	B	A	A	A
CAP12_c2009_335	2	171.106	A	B	A	A	A	B	B	B	B	B	A	A	A	A	B	A	A	A	A	B	A	A	B	B	B	A	A	A	A	A	A	B	A	B	B	B	B	B	B	A	B	A	B	B	A	A	A
Kukri_rep_c69113_985	2	171.411	A	B	A	A	A	B	B	B	B	B	A	A	A	A	B	A	A	A	A	B	A	A	B	B	B	A	A	A	A	A	A	B	A	B	B	B	B	B	B	A	B	A	B	B	A	A	A
wsnp_Ex_c7988_13555434	2	172.348	A	B	A	A	A	B	B	B	B	B	A	A	A	A	B	A	A	A	A	B	A	A	B	B	B	A	-	A	A	A	A	B	A	B	B	B	B	B	B	A	B	A	B	B	A	A	A
Excalibur_c62486_205	2	172.973	A	B	A	A	A	B	B	B	B	B	A	A	A	A	B	A	A	A	A	B	A	A	B	B	B	A	A	A	A	A	A	B	A	B	B	B	B	B	B	A	B	A	B	B	A	A	A
wsnp_Ex_c16499_25005415	2	173.284	A	B	A	A	A	B	B	B	B	B	A	A	A	-	B	A	A	A	A	B	A	A	B	B	B	A	B	A	A	A	A	B	A	B	B	B	B	B	B	A	B	A	B	B	A	A	A
BobWhite_c28958_178	2	173.595	A	B	A	A	A	B	B	B	B	B	A	A	A	B	B	A	A	A	A	B	A	A	B	B	B	A	B	A	A	A	A	B	A	B	B	B	B	B	B	A	B	A	B	B	A	A	A
I0V3126	2	174.212	A	B	A	A	A	B	B	B	B	B	A	A	A	B	B	A	A	A	B	B	A	A	B	B	B	A	B	A	A	A	A	B	A	B	B	B	B	B	B	A	B	A	B	B	A	A	A
Ku_c72248_573	2	177.277	A	B	A	A	A	B	B	B	-	B	-	-	A	A	B	A	A	A	B	B	A	A	-	B	B	A	B	A	A	A	A	B	A	B	B	-	B	B	B	A	B	A	B	B	A	B	B
tplb0050e20_730	2	179.628	A	B	A	A	A	B	B	B	B	B	A	A	A	B	B	A	A	A	B	B	A	A	B	B	B	A	B	A	A	A	A	B	A	B	B	B	B	B	B	A	B	A	B	B	A	A	A
Ku_c1278_2277	2	180.554	A	B	A	A	A	B	B	B	B	B	A	A	A	B	B	A	A	A	A	B	A	A	B	B	B	A	B	A	A	A	A	B	A	B	B	B	B	B	B	A	B	A	B	B	A	A	A
wsnp_Ex_c8676_14535027	2	180.859	A	B	A	A	A	B	B	B	B	B	A	A	A	B	B	A	A	A	A	B	A	A	B	B	B	A	B	A	A	A	A	B	A	B	B	B	B	B	B	A	B	A	B	B	A	A	A
wsnp_Ku_c99567_87349060	2	181.785	A	B	A	A	A	B	B	B	B	B	A	A	A	B	B	A	A	A	A	B	A	A	B	B	B	A	B	A	A	A	A	B	A	B	B	B	B	B	B	A	B	A	B	B	A	A	A
Kukri_c22338_70	2	182.402	A	B	A	A	A	B	B	B	B	B	A	A	A	B	B	A	A	A	A	A	A	A	B	B	B	A	B	A	A	A	A	B	A	B	B	B	B	B	B	A	B	A	B	B	A	A	A
RAC875_c29431_1849	2	184.968	A	B	B	A	A	B	B	B	B	B	A	A	A	B	B	A	A	A	A	A	A	A	B	B	A	A	B	A	A	A	A	B	A	B	B	B	B	B	B	A	B	A	B	B	A	A	A
Kukri_c27568_1763	2	186.868	A	B	B	A	A	B	B	B	B	B	A	A	A	B	B	A	A	A	B	A	A	A	B	B	A	A	B	A	A	A	A	B	A	B	B	B	B	B	B	A	B	A	B	B	A	A	A
IAAV6616	2	187.83	A	B	-	A	A	B	B	B	B	B	A	A	A	-	B	A	A	A	B	A	A	A	B	B	A	A	A	A	A	A	A	B	A	B	B	B	B	B	B	A	B	A	B	B	A	A	A
wsnp_Ex_c15304_23532301	2	188.467	A	B	-	A	A	B	B	B	B	B	A	A	A	A	B	A	A	A	B	A	A	A	B	B	A	A	A	A	A	A	A	B	A	B	B	B	B	B	B	A	B	A	B	B	A	A	A
Excalibur_c30667_102	2	194.749	A	B	B	A	A	B	B	B	B	B	A	A	A	A	B	A	A	A	B	A	B	B	B	B	A	B	B	A	B	A	A	B	A	B	B	B	B	B	B	A	B	A	B	B	B	B	A
wsnp_Ku_c14332_22613741	2	198.35	A	B	-	A	A	B	B	B	A	B	A	A	A	A	A	A	A	A	B	A	A	A	B	B	A	B	B	A	B	A	A	B	A	B	B	B	B	B	B	A	B	A	B	B	B	A	A
Excalibur_c753_1556	2	203.062	A	B	B	A	A	B	B	B	B	B	A	A	A	B	A	A	A	A	B	A	A	A	B	B	A	A	B	A	A	A	A	B	A	B	B	B	B	B	B	A	B	A	B	B	A	A	A
IAAV4830	2	205.307	A	B	-	A	A	B	B	B	A	B	A	A	A	A	A	A	A	A	B	A	A	A	B	B	A	A	A	A	A	A	A	B	A	B	B	B	B	B	B	A	B	A	B	B	A	A	A
IAAV5873	2	206.558	A	B	A	A	A	B	B	B	A	B	A	A	A	A	A	A	A	A	B	A	A	A	B	B	A	A	A	A	A	A	A	B	A	B	B	B	B	B	B	A	B	A	B	B	A	A	A
Excalibur_c10902_1264	2	211.207	A	B	A	A	A	B	B	B	A	B	A	A	A	A	A	A	A	A	A	A	A	A	B	B	A	A	A	A	A	A	A	B	A	B	B	B	A	B	B	A	B	A	B	B	A	A	A
Kukri_c11240_332	2	218.551	A	B	A	A	A	B	B	B	B	B	A	A	A	B	A	A	A	A	B	A	A	A	B	B	A	A	B	A	A	A	A	B	A	B	B	B	B	B	B	A	B	A	B	B	A	A	A
IAAV4074	2	221.101	A	B	A	A	A	B	B	B	B	B	A	A	A	B	A	B	A	A	B	A	A	A	B	B	A	B	B	A	B	A	A	B	A	B	B	B	B	B	B	A	B	A	B	B	B	A	A
wsnp_Ex_rep_c75281_72691359	2	222.664	A	B	B	A	A	B	B	B	B	B	A	A	A	B	A	B	A	A	B	A	A	A	B	B	A	B	B	A	B	A	A	B	A	B	B	B	B	B	B	A	B	A	B	B	B	A	A
RAC875_c25756_279	2	223.281	A	B	A	A	A	B	B	B	B	B	A	A	A	B	A	-	A	A	B	A	A	A	B	B	A	B	B	A	B	A	A	B	A	B	B	B	B	B	B	A	B	A	B	B	B	A	A
Excalibur_c32630_104	2	223.906	A	B	A	A	A	B	B	B	-	B	A	A	A	A	A	A	A	A	B	A	A	A	B	B	A	B	B	A	B	A	A	B	A	B	B	B	B	B	B	A	B	A	B	B	B	A	A
Excalibur_c37146_747	2	224.219	A	B	A	A	A	B	B	B	A	B	A	A	A	A	A	A	A	A	B	A	A	A	B	B	A	B	B	A	B	A	A	B	A	B	B	B	B	B	B	A	B	A	B	B	B	A	A
IAAV5469	2	225.162	A	B	A	A	A	B	B	B	A	B	A	A	A	A	A	A	A	A	B	A	A	A	B	B	A	B	B	A	B	A	A	B	A	B	B	B	B	B	B	A	B	A	B	B	B	A	A
wsnp_Ex_c113235_94249366	2	228.069	A	B	A	A	A	B	B	B	A	B	A	A	A	A	A	A	A	A	B	A	A	A	B	B	A	B	B	A	B	A	A	B	A	B	B	B	B	B	B	A	B	A	B	B	B	A	A
wsnp_Ku_c49907_55670146	2	228.373	A	B	B	A	A	B	B	B	A	B	A	A	A	A	A	A	A	A	B	A	A	A	B	B	A	B	B	A	B	A	A	B	A	B	B	B	B	B	B	A	B	A	B	B	B	A	A
Tdurum_contig42092_569	2	229.329	A	B	B	A	A	B	B	B	B	B	A	A	A	-	A	A	A	A	B	A	A	A	B	B	A	A	B	A	-	A	A	B	A	B	B	B	B	B	B	A	B	A	B	B	A	A	A
Tdurum_contig42092_348	2	232.313	A	B	B	A	A	B	B	B	B	B	A	A	A	B	A	B	A	A	B	A	A	A	B	B	A	B	B	A	B	A	A	B	A	B	B	B	B	B	B	A	B	A	B	B	B	A	A
Tdurum_contig12567_833	2	236.268	A	B	B	A	A	B	B	B	B	B	A	A	A	A	A	B	A	A	B	A	A	B	B	B	A	A	A	A	B	A	A	B	A	B	B	B	B	B	B	A	B	A	B	B	B	A	A
wsnp_Ex_c16963_25554152	2	238.851	A	B	A	A	A	B	B	B	A	B	A	A	A	A	A	-	A	A	B	A	A	B	B	B	A	A	A	A	B	A	A	B	A	B	B	B	A	B	B	A	B	A	B	B	B	A	A
Kukri_c36317_305	2	239.158	A	B	A	A	A	B	B	B	A	B	A	A	A	A	A	A	A	A	B	A	A	B	B	B	A	A	A	A	B	A	A	B	A	B	B	B	A	B	B	A	B	A	B	B	B	A	A
BS00031411_51	2	241.375	A	B	A	A	A	B	B	B	A	B	A	A	A	A	A	A	A	A	B	A	A	B	B	B	A	A	A	A	A	A	A	B	A	B	B	B	A	B	B	A	B	A	B	B	A	A	A
Ku_c1031_670	2	243.605	A	B	B	A	A	B	B	B	A	B	A	A	A	A	A	A	A	A	B	A	A	B	B	B	A	A	A	A	A	A	A	B	A	B	B	B	A	B	B	A	B	A	B	B	A	A	A
RAC875_rep_c83825_236	2	244.537	A	B	B	A	A	B	B	B	A	B	A	A	A	A	A	A	A	A	B	A	A	B	B	B	A	A	A	A	A	A	A	B	A	B	B	B	A	B	B	A	B	A	B	B	A	A	A
BS00094480_51	2	245.463	A	B	A	A	A	B	B	B	A	B	A	A	A	A	A	A	A	A	B	A	A	B	B	B	A	A	A	A	A	A	A	B	A	B	B	B	A	B	B	A	B	A	B	B	A	A	A
Kukri_c805_325	2	246.081	A	B	A	A	A	B	B	B	A	B	A	A	A	A	A	A	A	A	B	A	A	B	B	B	A	A	A	A	A	A	A	B	A	B	B	B	A	B	B	A	B	A	B	B	A	A	A
Excalibur_c25661_1177	2	248.663	A	B	-	A	A	B	B	B	A	B	A	A	A	A	B	A	A	A	B	A	B	B	B	B	A	A	A	A	A	A	A	B	A	B	B	B	A	B	B	A	B	A	B	B	A	B	A
wsnp_Ex_rep_c69631_68583363	2	251.915	A	B	A	A	A	B	B	B	A	B	A	A	A	A	B	A	A	A	B	A	B	B	B	B	A	A	A	A	B	A	A	B	A	B	B	B	A	B	B	A	B	A	B	B	B	B	A
wsnp_Ex_c20440_29511162	2	254.498	A	B	-	A	A	B	B	B	A	B	A	A	A	A	A	A	A	A	B	A	A	B	B	B	A	A	A	A	B	A	A	B	A	B	B	B	A	B	B	A	B	A	B	B	B	A	A
RAC875_c9150_2945	2	254.806	A	B	A	A	A	B	B	B	A	B	A	A	A	A	A	A	A	A	B	A	A	B	B	B	A	A	A	A	B	A	A	B	A	B	B	B	A	B	B	A	B	A	B	B	B	A	A
BobWhite_c27885_197	2	255.111	A	B	A	A	A	B	B	B	A	B	A	A	A	A	A	B	A	A	B	A	A	B	B	B	A	A	A	A	B	A	A	B	A	B	B	B	A	B	B	A	B	A	B	B	B	A	A
Kukri_c10530_1044	2	255.416	A	B	A	A	A	B	B	B	A	B	A	A	A	A	A	B	A	A	B	A	A	B	B	B	A	A	A	A	B	A	A	B	A	B	B	B	A	B	B	A	B	A	B	B	B	A	A
TA005322-0586	2	257.966	A	B	A	A	A	B	B	B	A	B	A	A	A	A	A	A	A	A	B	A	A	A	B	B	A	A	A	A	B	A	A	B	A	B	B	B	A	B	B	A	B	A	B	B	B	A	A
Kukri_c52408_193	2	258.58	A	B	A	A	A	B	B	B	A	B	A	A	A	A	A	B	A	A	B	A	A	A	B	B	A	A	A	A	B	A	A	B	A	B	B	B	A	B	B	A	B	A	B	B	B	A	A
Kukri_c37275_94	2	260.796	B	B	B	A	A	B	B	B	A	B	A	A	A	A	A	A	A	A	B	A	A	A	B	B	A	A	A	A	B	A	A	B	A	B	B	B	A	B	B	A	B	A	B	B	B	A	A
Excalibur_c38625_172	2	261.41	B	B	B	A	A	B	B	B	A	B	A	A	A	A	A	A	A	A	B	A	A	A	B	B	A	A	A	A	B	A	A	B	A	B	B	B	A	B	B	A	B	A	B	B	B	A	A
Kukri_rep_c103253_565	2	264.01	B	B	B	A	A	B	B	B	A	B	A	A	A	A	A	-	A	-	B	A	A	A	B	B	A	A	A	A	B	A	A	B	A	B	B	B	A	B	B	A	B	A	B	B	B	A	A
Tdurum_contig10338_566	2	264.953	B	B	A	A	A	B	B	B	A	B	A	A	A	A	A	B	A	B	B	A	A	A	B	B	A	A	A	A	B	A	A	B	A	B	B	B	A	B	B	A	B	A	B	B	B	A	A
RAC875_c24376_704	2	267.519	B	B	A	A	A	B	B	B	A	B	A	A	A	A	A	B	A	B	B	A	A	B	B	B	A	A	A	A	B	A	A	B	A	B	B	B	A	B	B	A	B	A	B	B	B	A	A
Kukri_c12562_453	2	268.137	B	B	B	A	A	B	B	B	A	B	A	A	A	A	A	B	A	B	B	A	A	B	B	B	A	A	A	A	B	A	A	B	A	B	B	B	A	B	B	A	B	A	B	B	B	A	A
Kukri_c9073_1450	2	269.063	B	B	B	A	A	B	B	B	A	B	A	A	A	A	A	B	A	B	B	A	A	B	B	B	A	A	A	A	B	A	A	B	A	B	B	B	A	B	B	A	B	A	B	B	B	A	A
Tdurum_contig57403_589	2	269.676	B	B	A	A	A	B	B	B	A	B	A	A	A	A	A	B	A	B	B	A	A	B	B	B	A	A	A	A	B	A	A	B	A	B	B	B	A	B	B	A	B	A	B	B	B	A	A
RAC875_c4287_2984	2	270.614	B	B	A	A	A	B	B	B	A	B	A	A	A	A	A	A	A	A	B	A	A	B	B	B	A	A	A	A	B	A	A	B	A	B	B	B	A	B	B	A	B	A	B	B	B	A	A
Excalibur_c16135_253	2	271.243	B	B	A	A	A	B	B	B	A	B	A	A	A	A	A	A	A	A	B	A	A	B	B	B	A	A	A	A	B	A	A	B	A	B	B	B	A	B	B	A	B	A	B	B	B	A	A
Tdurum_contig77275_259	2	272.186	B	B	A	A	A	B	B	B	A	B	A	A	A	A	A	A	A	A	B	A	A	B	B	B	A	A	A	A	B	A	A	B	A	B	B	B	A	B	B	A	B	A	B	B	B	A	A
wsnp_Ex_c47152_52446529	2	273.136	B	B	A	A	A	B	B	B	A	B	A	A	A	A	A	A	A	A	B	A	A	B	B	B	A	A	A	A	B	A	A	B	A	B	B	B	A	B	B	A	B	A	B	B	B	A	A
wsnp_CAP12_rep_c8723_3660715	2	274.079	B	B	A	A	A	B	B	B	A	B	A	A	A	A	A	A	A	A	B	A	A	B	B	B	A	A	A	A	B	A	A	B	A	B	B	B	A	B	B	A	B	A	B	B	B	A	A
Kukri_c4927_152	2	275.011	B	B	B	A	A	B	B	B	A	B	A	A	A	A	A	-	A	A	B	A	A	B	B	B	A	A	A	A	B	A	A	B	A	B	B	B	A	B	B	A	B	A	B	B	B	A	A
RAC875_c3925_973	2	275.32	B	B	B	A	A	B	B	B	A	B	A	A	A	A	A	A	A	A	B	A	A	B	B	B	A	A	A	A	B	A	A	B	A	B	B	B	A	B	B	A	B	A	B	B	B	A	A
RAC875_c56330_993	2	275.628	B	B	B	A	A	B	B	B	A	B	A	A	A	A	A	B	A	A	B	A	A	B	B	B	A	A	A	A	B	A	A	B	A	B	B	B	A	B	B	A	B	A	B	B	B	A	A
wsnp_Ku_c29780_39658445	2	277.201	B	B	A	A	A	B	B	B	A	B	A	A	A	A	A	B	A	A	B	A	A	B	B	B	A	A	A	A	B	A	A	B	A	B	B	B	A	B	B	A	B	A	B	B	B	A	A
wsnp_Ex_c2615_4862266	2	277.508	B	B	A	A	A	B	B	B	A	B	A	A	A	A	A	-	A	A	B	A	A	B	B	B	A	A	A	A	B	A	A	B	A	B	B	B	A	B	B	A	B	A	B	B	B	A	A
RAC875_c110822_505	2	280.453	B	B	-	A	A	B	B	B	A	B	A	A	A	A	B	A	A	A	B	A	B	B	B	B	A	A	A	A	B	A	A	B	A	B	B	B	A	B	B	A	B	A	B	B	B	B	A
BobWhite_s67247_276	2	281.719	B	B	B	A	A	B	B	B	A	B	A	A	A	A	B	A	A	A	B	A	B	B	B	B	A	A	A	A	B	A	A	B	A	B	B	B	A	B	B	A	B	A	B	B	B	B	A
TA005272-0214	2	282.027	B	B	A	A	A	B	B	B	A	B	A	A	A	A	B	A	A	A	B	A	B	B	B	B	A	A	A	A	B	A	A	B	A	B	B	B	A	B	B	A	B	A	B	B	B	B	A
GENE-3156_152	2	285.279	B	B	A	A	A	B	B	B	A	A	A	A	A	A	B	A	A	A	B	A	B	B	A	A	A	A	A	A	B	A	A	A	A	B	B	B	A	B	B	A	B	A	B	B	B	B	A
RFL_Contig487_1286	2	285.587	B	B	A	A	A	B	B	B	A	A	A	A	A	A	B	A	A	A	B	A	B	B	A	A	A	A	A	A	B	A	A	A	A	B	B	B	A	B	B	A	B	A	B	B	B	B	A
IACX7890	2	285.894	B	B	B	A	A	B	B	B	A	A	A	A	A	A	B	A	A	A	B	A	B	B	A	A	A	A	A	A	B	A	A	A	A	B	B	B	A	B	B	A	B	A	B	B	B	B	A
Kukri_c27278_505	2	286.508	B	B	B	A	A	B	B	B	A	A	A	A	A	A	B	A	A	A	B	A	B	B	A	A	A	A	A	A	B	A	A	A	A	B	B	B	A	B	B	A	B	A	B	B	B	B	A
wsnp_Ex_c9846_16236003	2	287.121	B	B	B	A	A	B	B	B	A	A	A	A	A	A	B	A	A	A	B	A	B	B	A	A	A	A	A	A	B	A	A	A	A	B	B	B	A	B	B	A	B	A	B	B	B	B	A
CAP11_c3762_122	2	287.43	B	B	B	A	A	B	B	B	-	A	A	A	A	A	B	A	A	A	B	A	B	B	A	A	A	-	A	A	B	A	A	A	A	B	B	B	A	B	B	A	B	A	B	B	B	B	A
wsnp_Ku_rep_c68793_67937879	2	288.051	B	B	B	A	A	B	B	B	A	A	A	A	A	A	B	A	A	A	B	A	B	B	A	A	A	A	A	A	B	A	A	A	A	B	B	B	A	B	B	A	B	A	B	B	B	B	A
RFL_Contig2304_1569	2	289.293	B	B	B	A	A	B	B	B	A	A	A	A	A	A	B	A	A	A	B	A	B	B	A	A	A	A	A	A	B	A	A	A	A	B	B	B	A	B	B	A	B	A	B	B	B	B	A
Tdurum_contig19307_138	2	289.598	B	B	B	A	A	B	B	B	A	A	A	A	A	A	B	A	A	A	B	A	B	B	A	A	A	A	A	A	B	A	A	A	A	B	B	B	A	B	B	A	B	A	B	B	B	B	A
RAC875_c35398_406	2	290.212	B	B	A	A	A	B	B	B	A	A	A	A	A	A	B	A	A	A	B	A	B	B	A	A	A	A	A	A	B	A	A	A	A	B	B	B	A	B	B	A	B	A	B	B	B	B	A
BS00063099_51	2	290.519	B	B	A	A	A	B	B	B	A	A	A	A	A	A	B	A	A	A	B	A	B	B	A	A	A	A	A	A	B	A	A	A	A	B	B	B	A	B	B	A	B	A	B	B	B	B	A
Ex_c24477_484	2	290.827	B	B	A	A	A	B	B	B	A	A	A	A	A	A	B	A	A	A	B	A	B	B	A	A	A	A	A	A	B	A	A	A	A	B	B	B	A	B	B	A	B	A	B	B	B	B	A
Tdurum_contig11060_439	2	292.085	B	B	A	A	A	B	B	B	A	A	A	A	A	A	B	A	A	A	B	A	B	B	A	A	A	A	A	A	B	A	A	A	A	B	B	B	A	B	B	A	B	A	B	B	B	B	A
Excalibur_c5594_1051	2	292.392	B	B	A	A	A	B	B	B	A	A	A	A	A	A	B	A	A	A	B	A	B	B	A	A	A	A	A	A	B	A	A	A	A	B	B	B	A	B	B	A	B	A	B	B	B	B	A
BS00098228_51	2	294.292	B	B	A	A	A	B	B	B	A	A	A	A	A	A	A	A	A	A	B	A	A	B	A	A	A	A	A	A	B	A	A	A	A	B	B	B	A	B	B	A	B	A	B	B	B	A	A
BS00013829_51	2	294.925	B	B	A	A	A	B	B	B	A	A	A	A	A	A	A	A	A	A	B	A	A	B	A	A	A	A	A	A	B	A	A	A	A	B	B	B	A	B	B	A	B	A	B	B	A	A	A
BS00069601_51	2	295.554	B	B	A	A	A	B	B	B	A	A	A	A	A	A	A	A	A	A	B	A	A	B	A	A	A	A	A	A	B	A	A	A	A	B	B	B	A	B	B	A	B	A	B	B	B	A	A
BS00068173_51	2	295.864	B	B	A	A	A	B	B	B	A	A	A	A	A	A	A	A	A	A	B	A	A	B	A	A	A	A	A	A	B	A	A	A	A	B	B	B	A	B	B	A	B	A	B	B	B	A	A
BS00085890_51	2	296.173	B	B	A	A	A	B	B	B	A	A	A	A	A	A	A	A	A	A	B	A	A	B	A	A	A	A	A	A	B	A	A	A	A	B	B	B	A	B	B	A	B	A	B	B	B	A	A
BS00066903_51	2	296.79	B	B	A	A	A	B	B	B	A	A	A	A	A	A	A	A	A	A	B	A	A	B	A	A	A	A	A	A	B	A	A	A	A	B	B	B	A	B	B	A	B	A	B	B	B	A	A
Excalibur_c8675_1638	2	297.101	B	B	-	A	A	B	B	B	A	A	A	A	A	A	A	A	A	A	B	A	A	B	A	A	A	A	A	A	B	A	A	A	A	B	B	B	A	B	B	A	B	A	B	B	B	A	A
Kukri_rep_c112991_207	2	297.409	B	B	B	A	A	B	B	B	A	A	A	A	A	A	A	A	A	A	B	A	A	B	A	A	A	A	A	A	B	A	A	A	A	B	B	B	A	B	B	A	B	A	B	B	B	A	A
wsnp_Ku_c24804_34773820	2	298.027	B	B	B	A	A	B	B	B	A	A	A	A	A	A	A	A	A	B	B	A	A	B	A	A	A	A	A	A	B	A	A	A	A	B	B	B	A	B	B	A	B	A	B	B	B	A	A
Kukri_c13590_206	2	298.332	B	B	B	A	A	B	B	B	A	A	A	A	A	A	A	A	A	B	B	A	A	B	A	A	A	A	A	A	B	A	A	A	A	B	B	B	A	B	B	A	B	A	B	B	B	A	A
BS00021994_51	2	298.636	B	B	A	A	A	B	B	B	A	A	A	A	A	A	A	A	A	B	B	A	A	B	A	A	A	A	A	A	B	A	A	A	A	B	B	B	A	B	B	A	B	A	B	B	B	A	A
BS00076835_51	2	298.941	B	B	A	A	A	B	B	B	A	A	A	A	A	A	A	A	A	B	B	A	A	B	A	A	A	A	A	A	B	A	A	A	A	B	B	B	A	B	B	A	B	A	B	B	B	A	A
RAC875_rep_c87796_223	2	299.25	B	B	A	A	A	B	B	B	A	A	A	A	A	A	A	A	A	-	B	A	A	B	A	A	A	A	A	A	B	A	A	A	A	B	B	B	A	B	B	A	B	A	B	B	B	A	A
wsnp_Ex_c11141_18047244	2	299.559	B	B	A	A	A	B	B	B	A	A	A	A	A	A	A	A	A	-	B	A	A	B	A	A	A	A	A	A	B	A	A	A	A	B	B	B	A	B	B	A	B	A	B	B	B	A	A
BobWhite_c23569_434	2	299.865	B	B	B	A	A	B	B	B	A	A	A	A	A	A	A	A	A	B	B	A	A	B	A	A	A	A	A	A	B	A	A	A	A	B	B	B	A	B	B	A	B	A	B	B	B	A	A
Ku_c28054_204	2	302.082	B	B	B	A	A	B	B	B	A	A	A	A	A	A	A	A	A	B	B	A	A	A	A	A	A	A	A	A	B	A	A	A	A	B	B	B	A	B	B	A	B	A	B	B	B	A	A
BS00010581_51	2	302.397	B	B	B	A	A	B	B	B	A	A	A	A	A	A	A	-	A	-	B	A	A	A	A	A	A	A	A	A	B	A	A	A	A	B	B	B	A	B	B	A	B	A	B	B	B	A	A
Kukri_c22925_185	2	302.711	B	B	B	A	A	B	B	B	A	A	A	A	A	A	A	A	A	A	B	A	A	A	A	A	A	A	A	A	B	A	A	A	A	B	B	B	A	B	B	A	B	A	B	B	B	A	A
BS00066451_51	2	303.016	B	B	A	A	A	B	B	B	A	A	A	A	A	A	A	A	A	A	B	A	A	A	A	A	A	A	A	A	B	A	A	A	A	B	B	B	A	B	B	A	B	A	B	B	B	A	A
JD_c6094_241	2	303.321	B	B	A	A	A	B	B	B	A	A	A	A	A	A	A	A	A	B	B	A	A	A	A	A	A	A	A	A	B	A	A	A	A	B	B	B	A	B	B	A	B	A	B	B	B	A	A
BS00010909_51	2	303.628	B	B	A	A	A	B	B	B	A	A	A	A	A	A	A	A	A	-	B	A	A	A	A	A	A	A	A	A	B	A	A	A	A	B	B	B	A	B	B	A	B	A	B	B	B	A	A
TA012745-0706	2	304.565	B	B	A	A	A	B	B	B	A	A	A	A	A	A	A	A	A	B	B	A	A	A	A	A	A	A	A	A	B	A	A	A	A	B	B	B	A	B	B	A	B	A	B	B	B	A	A
Kukri_c38212_427	2	304.874	B	B	A	A	A	B	B	B	A	A	A	A	A	A	A	A	A	-	B	A	A	A	A	A	A	A	A	A	B	A	A	A	A	B	B	B	A	B	B	A	B	A	B	B	B	A	A
Excalibur_c18941_603	2	305.181	B	B	A	A	A	B	B	B	A	A	A	A	A	A	A	A	A	A	B	A	A	A	A	A	A	A	A	A	B	A	A	A	A	B	B	B	A	B	B	A	B	A	B	B	B	A	A
Excalibur_c560_180	2	305.489	B	B	A	A	A	B	B	B	A	A	A	A	A	A	A	A	A	A	B	A	A	A	A	A	A	A	A	A	B	A	A	A	A	B	B	B	A	B	B	A	B	A	B	B	B	A	A
Kukri_c82296_367	2	307.734	B	B	A	A	A	B	B	B	A	A	A	A	A	A	A	A	A	A	B	A	A	B	A	A	A	A	A	A	B	A	A	A	A	B	B	B	A	B	B	A	B	A	B	B	B	A	A
Ra_c1726_1467	2	308.049	B	B	A	A	A	B	B	B	-	A	-	A	A	A	-	A	A	A	B	A	A	B	A	A	A	A	A	A	B	A	A	A	A	B	B	B	A	B	B	A	B	A	B	B	B	A	A
BS00077666_51	2	308.365	B	B	B	A	A	B	B	B	A	A	A	A	A	A	A	A	A	A	B	A	A	B	A	A	A	A	A	A	B	A	A	A	A	B	B	B	A	B	B	A	B	A	B	B	B	A	A
TA003759-0324	2	309.309	B	B	A	A	A	B	B	B	A	A	A	A	A	A	A	A	A	A	B	A	A	B	A	A	A	A	A	A	B	A	A	A	A	B	B	B	A	B	B	A	B	A	B	B	B	A	A
BobWhite_c6633_395	2	309.619	B	B	A	A	A	B	B	B	A	A	A	A	A	A	A	A	A	A	B	A	A	B	A	A	A	A	A	A	B	A	A	A	A	B	B	B	A	B	B	A	B	A	B	B	B	A	A
TA003609-0197	2	309.93	B	B	A	A	A	B	B	B	A	A	A	A	A	A	A	A	A	A	B	A	A	B	A	A	A	A	A	A	B	A	A	A	A	B	B	B	A	B	B	A	B	A	B	B	B	A	A
RFL_Contig3939_1276	2	310.238	B	B	A	A	A	B	B	B	A	A	A	A	A	A	A	A	A	A	B	A	A	B	A	A	A	A	A	A	B	A	A	A	A	B	B	B	A	B	B	A	B	A	B	B	B	A	A
BS00077667_51	2	310.547	B	B	A	A	A	B	B	B	A	A	A	A	A	A	A	A	A	B	B	A	A	B	A	A	A	A	A	A	B	A	A	A	A	B	B	B	A	B	B	A	B	A	B	B	B	A	A
Kukri_c46932_65	2	311.164	B	B	B	A	A	B	B	B	A	A	A	A	A	A	A	A	A	B	B	A	A	B	A	A	A	A	A	A	B	A	A	A	A	B	B	B	A	B	B	A	B	A	B	B	B	A	A
RAC875_c10394_828	2	311.471	B	B	B	A	A	B	B	B	A	A	A	A	A	A	A	A	A	B	B	A	A	B	A	A	A	A	A	A	B	A	A	A	A	B	B	B	A	B	B	A	B	A	B	B	B	A	A
Excalibur_c36377_615	2	311.778	B	B	B	A	A	B	B	B	A	A	A	A	A	A	A	A	A	B	B	A	A	B	A	A	A	A	A	A	B	A	A	A	A	B	B	B	A	B	B	A	B	A	B	B	B	A	A
Ku_c11336_499	2	313.995	B	B	B	A	A	B	B	B	A	A	A	A	A	A	A	A	A	B	B	A	A	B	A	A	A	A	A	A	B	A	A	A	A	B	B	B	A	B	B	A	B	A	B	B	B	A	A
wsnp_Ra_c8465_14340896	2	314.303	B	B	A	A	A	B	B	B	A	A	A	A	A	A	A	A	A	B	B	A	A	B	A	A	A	A	A	A	B	A	A	A	A	B	B	B	A	B	B	A	B	A	B	B	B	A	A
Kukri_c97623_95	2	314.612	B	B	A	A	A	B	B	B	A	A	A	A	A	A	A	A	A	B	B	A	A	B	A	A	A	A	A	A	B	A	A	A	A	B	B	B	A	B	B	A	B	A	B	B	B	A	A
GENE-3619_539	2	314.919	B	B	A	A	A	B	B	B	A	A	A	A	A	A	A	A	A	B	B	A	A	B	A	A	A	A	A	A	B	A	A	A	A	B	B	B	A	B	B	A	B	A	B	B	B	A	A
Excalibur_c17055_1451	2	316.491	B	B	B	A	A	B	B	B	A	A	A	A	A	A	A	A	A	B	B	A	A	B	A	A	A	A	A	A	B	A	A	A	A	B	B	B	A	B	B	A	B	B	B	B	B	A	A
wsnp_JD_rep_c63083_40243538	2	319.074	B	B	A	A	A	B	B	B	A	A	A	A	A	A	A	A	A	B	B	A	A	A	A	A	A	A	A	A	B	A	A	A	A	B	B	B	A	B	B	A	B	B	B	B	B	A	A
RAC875_c32611_347	2	320.986	B	B	B	A	A	B	B	B	A	A	A	A	A	A	A	A	A	A	B	A	A	A	A	A	A	A	A	A	B	A	A	A	A	B	B	B	A	B	B	A	B	A	B	B	B	A	A
GENE-3619_95	2	321.93	B	B	A	A	A	B	B	B	A	A	A	A	A	A	A	A	A	A	B	A	A	A	A	A	A	A	A	A	B	A	A	A	A	B	B	B	A	B	B	A	B	A	B	B	B	A	A
BS00093591_51	2	322.563	B	B	A	A	A	B	B	B	A	A	A	A	A	A	A	A	A	A	B	A	A	A	A	A	A	A	A	A	B	A	A	A	A	B	B	B	A	B	B	A	B	A	B	B	B	A	A
Kukri_c29267_215	2	324.474	B	B	A	A	A	B	B	B	A	A	A	A	A	A	A	A	A	A	B	A	A	B	A	A	A	A	A	A	B	A	A	A	A	B	B	B	A	B	B	A	B	A	B	B	B	A	A
BS00065551_51	2	324.783	B	B	A	A	A	B	B	B	A	A	A	A	A	A	A	A	A	A	B	A	A	B	A	A	A	A	A	A	B	A	A	A	A	B	B	B	A	B	B	A	B	A	B	B	B	A	A
IAAV7226	2	327.366	B	B	A	A	A	B	B	B	A	A	A	A	A	A	A	A	A	A	B	A	A	B	A	A	A	A	A	A	B	A	A	A	A	B	B	B	A	B	B	A	B	B	B	B	A	A	A
Tdurum_contig4864_148	2	329.583	B	B	A	A	A	B	B	B	A	A	A	A	A	A	A	A	A	A	B	A	A	B	A	A	A	A	A	A	B	A	A	A	A	B	B	B	A	B	B	A	B	A	B	B	B	A	A
GENE-3619_813	2	332.149	B	B	A	A	A	B	B	B	A	A	A	A	A	A	B	A	A	A	B	A	B	B	A	A	A	A	A	A	B	A	A	A	A	B	B	B	A	B	B	A	B	A	B	B	B	B	A
Tdurum_contig75960_134	2	332.46	B	B	A	A	A	B	B	B	A	A	A	A	A	A	B	A	A	A	B	A	B	B	A	A	A	A	A	A	B	A	A	A	A	B	B	B	A	B	B	A	B	A	B	B	B	B	A
BobWhite_c48435_165	2	335.732	B	B	B	A	A	B	B	B	A	A	A	A	A	A	B	A	A	A	B	A	B	B	A	A	B	A	A	A	B	A	A	A	A	B	B	B	A	B	B	A	B	B	B	B	B	B	A
Tdurum_contig25513_123	2	338.962	B	B	B	A	A	B	B	B	A	A	A	A	A	A	A	A	A	B	B	A	A	B	A	A	B	A	A	A	B	A	A	A	A	B	B	B	A	B	B	A	B	B	B	B	B	A	A
wsnp_Ku_c40334_48581010	2	339.269	B	B	B	A	A	B	B	B	A	A	A	A	A	A	A	A	A	B	B	A	A	B	A	A	B	A	A	A	B	A	A	A	A	B	B	B	A	B	B	A	B	B	B	B	B	A	A
Kukri_c18158_354	2	344.354	A	B	B	A	A	B	B	A	A	A	A	A	A	A	A	A	A	B	B	B	A	B	A	A	B	A	A	A	B	A	A	A	A	B	B	B	A	B	B	A	B	B	B	B	A	A	A
BobWhite_c23903_443	2	345.286	A	B	B	A	A	B	B	A	A	A	A	A	A	A	A	A	A	A	B	B	A	B	A	A	B	A	A	A	B	A	A	A	A	B	B	B	A	B	B	A	B	B	B	B	B	A	A
Excalibur_c28285_1188	2	345.903	A	B	B	A	A	B	B	A	A	A	A	A	A	A	A	A	A	A	B	B	A	B	A	A	B	A	A	A	B	A	A	A	A	B	B	B	A	B	B	A	B	B	B	B	B	A	A
RAC875_c23289_303	2	347.815	A	B	B	A	B	B	B	A	A	A	A	A	A	A	A	A	A	A	B	B	A	B	A	A	B	A	A	A	B	B	A	A	A	B	B	B	A	B	B	A	B	B	B	B	B	A	A
wsnp_Ex_c54092_57099525	2	349.073	A	B	B	A	B	B	B	A	A	A	A	A	A	A	A	A	A	B	B	B	A	B	A	A	B	A	A	A	B	B	A	A	A	B	B	B	A	B	B	A	B	B	B	B	B	A	A
Tdurum_contig11439_387	2	349.999	A	B	B	A	B	B	B	A	A	A	A	A	A	A	A	A	A	A	B	B	A	B	A	A	B	A	A	A	B	B	A	A	A	B	B	B	A	B	B	A	B	B	B	B	B	A	A
TA003058-0693	2	350.617	A	B	B	A	B	B	B	A	A	A	A	A	A	A	A	A	A	A	B	B	A	B	A	A	B	A	A	A	B	B	A	A	A	B	B	B	A	B	B	A	B	B	B	B	B	A	A
BS00109560_51	2	351.234	A	B	B	A	B	B	B	A	A	A	A	A	A	A	A	A	A	B	B	B	A	B	A	A	B	A	A	A	B	B	A	A	A	B	B	B	A	B	B	A	B	B	B	B	B	A	A
Excalibur_c81014_100	2	354.485	A	B	B	A	B	B	B	A	A	A	A	A	A	A	B	A	A	A	B	B	B	B	A	A	B	A	A	A	B	B	A	A	A	B	B	B	A	B	B	A	B	B	B	B	B	B	A
Kukri_c4818_332	2	355.735	A	B	B	A	B	B	B	B	A	A	A	A	A	A	B	A	A	A	B	B	B	B	A	A	B	A	A	A	B	B	A	A	A	B	B	B	A	B	B	A	B	B	B	B	B	B	A
Excalibur_c83953_190	2	359.008	A	B	B	A	B	B	B	A	A	A	A	A	A	A	A	A	A	A	B	B	A	B	A	A	B	A	A	A	B	B	A	A	A	B	B	B	A	B	B	A	B	B	B	B	B	A	A
Excalibur_c63208_105	2	359.319	A	B	B	A	B	B	B	A	A	A	A	A	A	A	A	A	A	B	B	B	A	B	A	A	B	A	A	A	B	B	A	A	A	B	B	B	A	B	B	A	B	B	B	B	B	A	A
wsnp_RFL_Contig3739_3996324	2	360.569	A	B	B	A	B	B	B	B	A	A	A	A	A	A	A	A	A	B	B	B	A	B	A	A	B	A	A	A	B	B	A	A	A	B	B	B	A	B	B	A	B	B	B	B	B	A	A
BS00105054_51	2	361.501	A	B	B	A	B	B	B	B	A	A	A	A	A	A	A	A	A	B	B	B	A	B	A	A	B	A	A	A	B	B	A	A	A	B	B	B	A	B	B	A	B	B	B	B	A	A	A
Tdurum_contig12995_792	2	362.759	A	B	B	A	B	B	B	B	A	A	A	A	A	A	A	A	A	A	B	B	A	B	A	A	B	A	A	A	B	B	A	A	A	B	B	B	A	B	B	A	B	B	B	B	A	A	A
IAAV1148	2	365.325	A	B	B	A	B	B	B	B	A	A	A	A	A	A	A	A	A	A	B	B	A	B	A	A	B	A	A	A	B	B	A	A	A	B	B	B	A	B	B	A	B	B	B	B	B	A	A
wsnp_Ex_c33431_41918732	2	365.943	A	B	B	A	B	B	B	B	A	A	A	A	A	A	A	A	A	A	B	B	A	B	A	A	B	A	A	A	B	B	A	A	A	B	B	B	A	B	B	A	B	B	B	B	B	A	A
Excalibur_c38433_291	2	366.874	A	B	B	A	B	B	B	B	A	A	A	A	A	A	A	A	A	A	B	B	A	B	A	A	B	A	A	A	B	B	A	A	A	B	B	B	B	B	B	A	B	B	B	B	B	A	A
RAC875_rep_c102342_470	2	368.125	A	B	B	A	B	B	B	B	A	A	A	A	A	A	A	A	A	A	B	B	A	B	A	A	B	A	A	A	B	B	A	A	A	B	B	B	B	B	B	A	B	B	B	B	B	A	A
BS00067744_51	2	368.431	A	B	B	A	B	B	B	B	A	A	A	A	A	A	A	A	A	A	B	B	A	B	A	A	B	A	A	A	B	B	A	A	A	B	B	B	B	B	B	A	B	B	B	B	B	A	A
wsnp_Ku_c21770_31551190	2	369.689	A	B	B	A	B	B	B	B	A	A	A	A	A	A	A	A	A	B	B	B	A	B	A	A	B	A	A	A	B	B	A	A	A	B	B	B	B	B	B	A	B	B	B	B	B	A	A
Tdurum_contig27797_1114	2	371.601	A	B	B	A	B	B	B	B	A	A	A	A	A	A	A	A	A	B	B	B	A	A	A	A	B	A	A	A	B	B	A	A	A	B	B	B	B	B	B	A	B	B	B	B	B	A	A
Kukri_c29560_156	2	373.861	A	B	B	A	B	B	B	B	A	A	A	A	A	A	A	A	A	B	B	B	A	A	A	A	B	A	A	A	B	B	A	A	A	B	B	B	A	B	B	A	B	B	B	B	B	A	A
Excalibur_c20766_802	2	375.444	A	B	B	A	B	B	B	B	A	A	A	A	A	A	A	A	A	B	B	B	A	B	A	A	B	A	A	A	B	B	A	A	A	B	B	B	A	B	B	A	B	B	B	B	B	A	A
Kukri_c12910_908	2	376.375	A	B	B	A	B	B	B	B	A	A	A	A	A	A	A	A	A	B	B	B	A	B	A	A	B	A	A	A	B	B	A	A	A	B	B	B	B	B	B	A	B	B	B	B	B	A	A
Excalibur_c29304_176	2	376.989	A	B	B	A	B	B	B	B	A	A	A	A	A	A	A	A	A	B	B	B	A	B	A	A	B	A	A	A	B	B	A	A	A	B	B	B	B	B	B	A	B	B	B	B	B	A	A
RFL_Contig5461_683	2	380.971	A	B	A	A	B	B	B	B	A	A	A	A	A	A	A	A	A	A	B	B	A	B	A	A	B	A	A	A	B	B	A	A	A	B	B	B	B	B	B	A	B	B	B	B	B	A	A
Excalibur_c9391_1016	2	381.592	A	B	A	A	B	B	B	B	A	A	A	A	A	A	A	A	A	A	B	B	A	B	A	A	B	A	A	A	B	B	A	A	A	B	B	B	B	B	B	A	B	B	B	B	B	A	A
Excalibur_c5329_1335	2	383.155	A	B	A	A	B	B	B	B	A	A	A	A	A	A	A	A	A	A	B	A	A	B	A	A	B	A	A	A	B	B	A	A	A	B	B	B	B	B	B	A	B	B	B	B	A	B	B
Kukri_c10016_369	2	384.718	A	B	A	A	B	B	B	B	A	A	A	A	A	B	A	A	A	A	B	A	A	B	A	A	B	A	A	A	B	B	B	A	A	B	B	B	B	B	B	A	B	B	B	B	A	B	B
BobWhite_c11495_120	2	387.606	A	B	B	A	B	B	B	B	A	A	A	A	A	B	B	A	A	A	B	A	A	B	A	A	B	A	A	A	B	B	B	A	A	B	B	B	B	B	B	A	B	B	B	B	A	B	B
BS00022673_51	2	390.156	A	B	B	A	B	B	B	B	A	A	A	A	A	B	B	A	A	A	B	A	A	B	A	A	B	A	A	A	A	B	B	A	A	B	B	B	B	B	B	A	B	B	B	B	A	B	B
Kukri_c100408_598	2	392.055	A	B	B	A	B	B	B	B	A	A	A	A	A	B	B	A	A	B	B	A	A	B	A	A	B	A	A	A	A	B	B	A	A	B	B	B	B	B	B	A	B	B	B	B	B	B	B
Excalibur_c3165_730	2	392.673	A	B	B	A	B	B	B	B	A	A	A	A	A	B	B	A	A	B	B	A	A	B	A	A	B	A	A	A	A	B	B	A	A	B	B	B	B	B	B	A	B	B	B	B	B	B	B
BobWhite_c11154_279	2	394.256	A	B	A	A	B	B	B	B	A	A	A	A	A	B	B	A	A	-	B	A	A	B	A	A	B	A	A	A	A	B	B	A	A	B	B	B	B	B	B	A	B	B	B	B	A	B	B
IAAV1888	2	395.522	A	B	A	A	B	B	B	B	A	A	A	A	A	B	B	A	A	A	B	A	A	B	A	A	B	A	A	A	A	B	B	A	A	B	B	B	B	B	B	A	B	B	B	B	A	A	B
RAC875_c20530_1159	2	399.955	A	B	A	A	B	B	B	B	A	A	A	A	A	B	B	A	A	A	B	A	B	B	A	A	B	A	A	A	A	B	B	A	A	B	B	B	B	B	B	A	B	B	B	B	-	B	B
RAC875_c96862_121	2	402.959	A	B	B	A	B	B	B	B	A	A	A	A	A	B	B	A	A	-	B	A	B	B	A	A	B	A	A	A	A	B	B	A	A	B	B	B	B	B	B	A	B	B	B	B	B	B	B
Kukri_c2955_281	2	408.422	A	B	B	A	B	B	B	B	A	A	A	A	A	B	B	A	A	A	B	A	A	B	A	A	B	A	A	A	A	B	B	A	A	B	B	B	B	A	B	A	A	B	B	B	B	B	B
BS00005860_51	2	409.04	A	B	B	A	B	B	B	B	A	A	A	A	A	B	B	A	A	A	B	A	A	B	A	A	B	A	A	A	A	B	B	A	A	B	B	B	B	A	B	A	A	B	B	B	B	B	B
BS00079321_51	2	411.64	A	B	B	A	B	B	B	B	A	A	A	A	A	B	B	A	A	B	B	A	A	B	A	A	B	A	A	A	A	B	B	A	A	B	B	B	B	A	B	A	A	B	B	B	A	B	B
RAC875_rep_c114200_428	2	413.885	A	B	A	A	B	B	B	B	A	A	A	A	A	B	B	A	A	A	B	A	A	B	A	A	B	A	A	A	A	B	B	A	A	B	B	B	B	A	B	A	A	B	B	B	A	A	B
BS00080474_51	2	416.101	A	B	A	A	B	B	B	B	A	A	A	A	A	B	B	A	A	B	B	A	A	B	A	A	B	A	A	A	A	B	B	A	A	B	B	B	B	A	B	A	A	B	B	B	A	A	B
Excalibur_rep_c106165_238	2	419.008	A	B	A	B	B	A	B	B	A	A	A	A	A	B	B	A	B	B	B	A	A	B	A	A	B	A	A	A	A	B	B	A	B	B	B	B	B	A	B	A	A	B	B	B	A	A	B
Tdurum_contig14490_593	2	420.258	A	B	A	B	B	A	B	B	A	A	A	A	A	B	B	A	B	B	B	A	A	B	A	A	B	A	A	A	A	B	B	A	B	B	B	B	B	A	B	A	A	B	B	B	A	A	B
Excalibur_c4189_124	2	424.545	A	B	B	B	B	A	B	B	A	A	A	A	A	B	B	A	A	B	B	A	A	B	A	A	B	B	A	A	A	B	B	A	B	B	B	B	B	A	B	A	A	B	B	B	B	A	B
wsnp_Ra_c25691_35261662	2	431.089	A	B	A	B	B	A	B	B	A	A	A	A	A	B	B	A	B	B	B	A	B	B	A	A	B	B	A	A	A	B	B	A	B	B	B	B	B	A	B	A	A	B	B	B	B	B	B
BS00110346_51	2	437.461	A	B	B	B	B	A	B	B	A	A	A	A	A	B	-	A	B	B	B	A	B	-	A	A	B	B	A	B	A	B	B	A	B	B	B	A	B	A	B	A	A	A	B	B	B	B	B
Ex_c6571_224	2	441.159	A	B	B	B	B	A	B	B	A	A	A	A	A	B	B	A	B	B	B	A	A	B	A	A	B	B	A	B	A	B	B	A	B	B	B	A	B	A	B	A	A	A	B	B	B	A	B
IACX6070	2	442.722	A	B	B	B	B	A	B	B	A	A	A	A	A	B	B	A	B	B	B	A	A	B	A	A	B	B	A	B	A	B	B	A	B	B	B	A	B	A	B	A	A	A	B	B	B	A	B
Tdurum_contig13773_321	2	443.965	A	B	B	B	B	A	B	B	A	A	A	A	A	B	B	A	B	B	B	A	A	B	A	A	B	A	A	B	A	B	B	A	B	B	B	A	B	A	B	A	A	A	B	B	B	A	B
RAC875_c2223_625	2	446.515	A	B	A	B	B	A	B	B	A	A	A	A	A	B	B	A	B	B	B	A	A	B	A	A	B	B	A	B	A	B	B	A	B	B	B	A	B	A	B	A	A	A	B	B	B	A	B
Excalibur_c35398_114	2	448.402	A	B	A	B	B	A	B	B	A	A	A	A	A	B	B	A	B	B	B	A	A	B	A	A	B	B	A	B	A	B	B	A	B	B	B	A	B	A	B	A	A	A	B	B	B	A	B
Tdurum_contig52688_476	2	449.328	A	B	B	B	B	A	B	B	A	A	A	A	A	B	B	A	B	B	B	A	A	B	A	A	B	B	A	B	A	B	B	A	B	B	B	A	B	A	B	A	A	A	B	B	B	A	B
wsnp_Ex_c6571_11387527	2	449.946	A	B	B	B	B	A	B	B	A	A	A	A	A	B	B	A	B	B	B	A	A	B	A	A	B	B	A	B	A	B	B	A	B	B	B	A	B	A	B	A	A	A	B	B	B	A	B
Tdurum_contig14326_597	2	452.89	A	B	B	B	B	A	B	B	A	A	A	A	A	B	B	A	B	B	B	A	A	B	A	A	B	A	A	B	A	B	B	A	B	B	B	A	B	A	B	A	A	A	A	A	B	A	B
Tdurum_contig14326_495	2	454.504	A	B	B	B	B	A	B	B	A	A	A	A	A	B	A	A	B	-	B	A	A	A	A	A	B	A	A	B	A	B	B	A	B	B	B	A	B	A	B	A	A	A	A	A	B	A	B
Tdurum_contig43078_90	2	458.512	A	B	B	B	B	A	B	B	A	A	A	A	A	B	B	A	B	B	B	A	A	B	A	A	B	B	A	A	A	B	B	A	B	B	B	A	B	A	B	A	A	A	A	A	B	A	B
Tdurum_contig47833_484	2	461.4	A	B	B	B	B	A	B	B	B	A	A	A	A	B	B	A	B	B	B	A	A	B	A	A	B	A	A	A	A	B	B	A	B	B	B	A	B	A	B	A	A	A	A	A	B	A	B
Excalibur_c1830_620	2	463.645	A	B	B	B	B	A	B	B	B	A	A	A	A	B	B	A	B	-	B	A	B	B	A	A	B	A	A	A	A	B	B	A	B	B	B	A	B	A	B	A	A	B	A	A	B	A	B
BS00003655_51	2	465.594	A	B	B	B	B	A	B	B	B	A	A	A	A	B	B	A	B	B	B	A	A	B	A	A	B	A	A	A	A	B	B	A	B	B	B	A	B	A	B	A	A	A	A	A	A	A	B
Excalibur_c9868_1206	2	466.219	A	B	B	B	B	A	B	B	B	A	A	A	A	B	B	A	B	B	B	A	A	B	A	A	B	A	A	A	A	B	B	A	B	B	B	A	B	A	B	A	A	A	A	A	B	A	B
RAC875_rep_c108082_333	2	466.833	A	B	B	B	B	A	B	B	B	A	A	A	A	B	B	A	B	B	B	A	A	B	A	A	B	B	A	A	A	B	B	A	B	B	B	A	B	A	B	A	A	A	A	A	B	A	B
RAC875_c11671_1921	2	467.446	A	B	B	B	B	A	B	B	B	A	A	A	A	B	B	A	B	B	B	A	A	B	A	A	B	B	A	A	A	B	B	A	B	B	B	A	B	A	B	A	A	A	A	A	B	A	B
RFL_Contig3835_2474	2	468.729	A	B	B	B	B	A	B	-	B	A	A	A	A	B	B	A	B	-	B	A	A	B	A	A	-	B	A	A	A	B	B	A	B	B	B	A	B	A	B	A	A	A	A	A	B	A	B
Kukri_c718_285	2	469.043	A	B	B	B	B	A	B	B	B	A	A	A	A	B	B	A	B	B	B	A	A	B	A	A	B	B	A	A	A	B	B	A	B	B	B	A	B	A	B	A	A	A	A	A	B	A	B
Kukri_c20813_85	2	469.975	A	B	B	B	B	A	B	B	B	A	A	A	A	B	B	A	B	B	B	A	A	B	A	A	B	B	A	A	A	B	B	A	B	B	B	A	B	A	B	A	A	A	A	A	B	A	B
Excalibur_c6279_381	2	470.282	A	B	B	B	B	A	B	B	B	A	A	A	A	B	B	A	B	B	B	A	A	B	A	A	B	B	A	A	A	B	B	A	B	B	B	A	B	A	B	A	A	A	A	A	B	A	B
Kukri_c39809_164	2	473.533	A	B	B	B	B	A	B	B	B	A	A	A	A	B	B	A	B	B	B	A	B	B	A	A	B	B	A	A	A	B	B	A	B	B	B	A	B	A	B	A	A	B	A	A	B	B	B
GENE-2970_274	2	476.099	A	B	B	B	B	A	B	B	B	A	A	A	A	B	B	A	B	B	B	A	B	B	A	A	B	A	A	A	A	B	B	A	B	B	B	A	B	A	B	A	A	B	A	A	B	B	B
BobWhite_c22572_782	2	477.672	A	B	A	B	B	A	B	B	B	A	A	A	A	B	B	A	B	B	B	A	B	B	A	A	B	A	A	A	A	B	B	A	B	B	B	A	B	A	B	A	A	B	A	A	A	B	B
D_GCE8AKX01AKPX7_369	2	480.923	A	B	A	B	B	A	B	B	B	A	A	A	A	B	B	A	B	B	B	A	B	B	A	A	B	B	A	A	A	B	B	A	A	B	B	A	B	A	B	A	A	B	A	A	B	B	B
RAC875_rep_c109634_90	2	481.537	A	B	A	B	B	A	B	B	B	A	A	A	A	B	B	A	B	B	B	A	B	B	A	A	B	B	A	A	A	B	B	A	A	B	B	A	B	A	B	A	A	B	A	A	B	B	B
RAC875_c10819_636	2	483.437	A	B	A	B	B	A	B	B	B	A	A	A	A	B	B	A	B	B	B	A	B	B	A	A	B	B	A	A	A	B	B	A	B	B	B	A	B	A	B	A	A	B	A	A	A	B	B
wsnp_JD_c6562_7716133	2	486.003	A	B	A	B	B	A	B	B	B	A	A	A	A	B	B	A	B	B	B	A	B	B	A	A	B	B	A	A	A	B	B	A	B	B	B	A	B	A	B	A	A	B	A	A	A	A	B
BS00015015_51	2	487.261	A	B	A	B	B	A	B	B	B	A	A	A	A	B	B	A	B	B	B	A	B	B	A	A	B	B	A	A	A	B	B	A	A	B	B	A	B	A	B	A	A	B	A	A	A	A	B
wsnp_JD_c6562_7716043	2	487.574	A	B	A	B	B	A	B	B	B	A	A	A	A	B	B	A	B	B	B	A	B	B	A	A	B	B	A	A	A	B	B	A	B	B	B	A	B	A	B	A	A	B	A	A	A	A	B
wsnp_BE403211A_Td_2_1	2	490.957	A	B	A	B	B	A	B	B	B	A	A	A	A	B	B	A	B	B	B	A	-	B	A	A	B	A	A	A	A	B	B	A	B	B	B	A	B	A	B	A	A	B	A	A	A	A	B
wsnp_Ku_rep_c71565_71299640	2	495.02	A	B	A	B	B	A	B	B	B	A	A	A	A	B	A	A	B	B	B	A	A	A	A	A	B	A	A	A	A	B	B	A	B	B	B	A	B	A	B	A	A	B	A	A	A	A	B
Kukri_c36018_985	2	497.927	A	B	B	B	B	A	B	B	B	A	A	A	A	B	A	A	B	B	B	A	A	A	A	A	B	A	A	A	A	B	B	A	B	B	B	A	B	A	B	A	A	B	A	A	B	A	B
RAC875_rep_c91630_132	2	501.199	A	B	A	B	B	A	B	B	B	A	A	A	A	B	A	A	B	B	B	A	A	A	A	A	B	B	A	A	A	B	B	A	A	B	B	A	B	A	B	A	A	B	A	A	B	A	B
wsnp_Ku_rep_c102339_89347150	2	501.508	A	B	A	B	B	A	B	B	B	A	A	A	A	B	A	A	B	B	B	A	A	A	A	A	B	B	A	A	A	B	B	A	A	B	B	A	B	A	B	A	A	B	A	A	B	A	B
wsnp_Ex_c53426_56667282	2	503.408	A	B	A	B	B	A	B	B	B	A	A	A	A	B	B	A	B	B	B	A	B	B	A	A	B	B	A	A	A	B	B	A	A	B	B	A	B	A	B	A	A	B	A	A	B	A	B
BobWhite_c4905_267	2	503.714	A	B	A	B	B	A	B	B	B	A	A	A	A	B	B	A	B	B	B	A	B	B	A	A	B	B	A	A	A	B	B	A	A	B	B	A	B	A	B	A	A	B	A	A	B	A	B
Kukri_c24392_115	2	508.118	A	B	B	B	B	A	B	B	B	A	A	A	A	B	B	A	B	B	B	A	B	B	A	A	B	B	A	A	A	B	B	A	B	B	B	A	B	A	B	A	A	B	A	A	A	A	B
RAC875_c19575_84	2	508.442	A	B	B	B	B	A	B	B	B	A	A	A	A	B	B	A	B	B	B	A	B	B	A	A	B	B	A	A	A	B	B	A	B	B	B	A	B	A	B	A	A	B	A	A	A	B	B
Tdurum_contig5017_993	2	508.763	A	B	B	B	B	A	B	B	B	A	A	A	A	B	B	A	B	B	B	A	B	B	A	A	B	B	A	A	A	B	B	A	B	B	B	A	B	A	B	A	A	B	A	A	A	B	B
IAAV265	2	509.694	A	B	A	B	B	A	B	B	B	A	A	A	A	B	B	A	B	B	B	A	B	B	A	A	B	B	A	A	A	B	B	A	B	B	B	A	B	A	B	A	A	B	A	A	A	B	B
Tdurum_contig7459_1061	2	510.013	A	B	A	B	B	A	B	B	B	A	A	A	A	B	B	A	B	B	B	A	B	B	A	A	B	B	A	A	A	B	B	A	B	B	B	A	B	A	B	A	A	B	A	A	A	B	-
Kukri_c55310_94	2	514.924	A	B	A	B	B	A	B	B	B	A	A	A	A	B	B	A	B	B	B	A	B	B	A	A	B	B	A	A	A	B	B	A	B	B	B	A	B	A	B	A	A	B	A	A	B	B	B
wsnp_Ra_c12489_19996904	2	517.868	A	B	A	B	B	A	B	B	B	A	A	A	A	B	B	A	B	B	B	A	B	B	A	A	B	B	A	A	A	B	B	A	B	B	B	A	B	A	B	A	A	B	A	A	B	B	B
Excalibur_c92906_314	2	518.175	A	B	A	B	B	A	B	B	B	A	A	A	A	B	B	A	B	B	B	A	B	B	A	A	A	B	A	A	A	B	B	A	B	B	B	A	B	A	B	A	A	B	A	A	B	B	B
Kukri_c82145_51	2	520.392	A	B	A	B	B	A	B	B	B	A	A	A	B	B	B	A	B	B	B	A	B	B	A	A	A	B	A	A	A	B	B	B	B	B	B	A	A	A	B	A	B	B	A	A	B	B	B
wsnp_Ex_c21875_31045200	2	521.318	A	B	A	B	B	A	B	B	B	A	A	A	B	B	B	A	B	B	B	A	B	B	A	A	A	B	A	A	A	B	B	B	B	B	B	A	A	A	A	A	B	B	A	A	B	B	B
wsnp_Ex_c8019_13598348	2	522.584	A	B	A	B	B	A	B	B	B	A	A	A	B	B	B	A	B	B	B	A	B	B	A	A	A	B	-	A	A	B	B	B	B	B	B	A	A	A	A	A	B	B	A	A	B	B	B
wsnp_Ex_c97184_84339976	2	523.209	A	B	A	B	B	A	B	B	B	A	A	A	B	B	B	A	B	B	B	A	B	B	A	A	A	B	B	A	A	B	B	B	B	B	B	A	A	A	B	A	B	B	A	A	B	B	B
wsnp_Ex_c53170_56501500	2	526.115	A	B	A	B	B	A	B	B	B	A	A	A	B	B	B	A	B	B	B	A	B	B	A	A	A	B	B	A	A	B	B	B	B	B	B	A	A	A	B	A	B	B	A	A	B	B	B
BobWhite_c39214_164	2	526.422	A	B	A	B	B	A	B	B	B	A	A	A	B	B	B	A	B	B	B	A	B	B	A	A	A	B	B	A	A	B	B	B	B	B	B	A	A	A	B	A	B	B	A	A	B	B	B
IACX7841	2	533.412	A	B	A	A	B	A	B	B	B	A	A	A	B	B	B	A	B	B	B	B	B	B	A	A	A	B	B	A	A	B	B	B	B	B	B	A	A	A	A	A	B	B	A	A	B	B	B
Kukri_c32825_95	2	538.838	A	A	A	B	B	A	B	B	B	A	B	A	B	B	B	A	B	B	B	B	B	B	A	A	A	B	B	A	A	B	B	B	B	B	B	A	A	A	A	A	B	B	A	A	B	B	B
BS00088733_51	2	540.081	A	A	A	B	B	A	B	B	B	A	B	A	B	B	B	A	B	B	B	B	B	B	A	A	A	B	B	A	B	B	B	B	B	B	B	A	A	A	A	A	B	B	A	A	B	B	B
Kukri_c40099_249	2	540.386	A	A	A	B	B	A	B	B	B	A	B	A	B	B	B	A	B	B	B	B	B	B	A	A	A	B	B	A	B	B	B	B	B	B	B	A	A	A	A	A	B	B	A	A	B	B	B
RAC875_c62400_639	2	542.273	A	A	A	B	B	A	B	B	B	A	B	A	B	B	B	A	B	B	B	B	B	B	A	A	A	B	B	A	B	B	B	B	B	B	B	A	A	A	A	A	B	B	A	A	B	B	B
RAC875_c62400_267	2	542.58	A	A	A	B	B	A	B	B	B	A	B	A	B	B	B	A	B	B	B	B	B	B	A	A	A	B	B	A	B	B	B	B	B	B	B	A	A	A	A	A	B	B	A	A	B	B	B
RAC875_rep_c111379_703	2	542.891	A	A	A	B	B	A	B	B	B	A	B	A	B	B	B	A	B	B	B	B	B	B	A	A	A	B	B	A	B	B	B	B	B	B	B	A	A	A	A	A	B	B	A	A	B	B	B
Excalibur_c45488_148	2	543.512	A	A	A	B	B	A	B	B	B	A	B	A	B	B	B	A	B	B	B	B	B	B	A	A	A	B	B	A	A	B	B	B	B	B	B	A	A	A	A	A	B	B	A	A	B	B	B
IAAV2401	2	543.824	A	A	A	B	B	A	B	B	B	A	B	A	B	B	B	A	B	B	B	B	B	B	A	A	A	B	B	A	A	B	B	B	B	B	B	A	A	A	A	A	B	B	A	A	B	B	B
RAC875_c29488_56	2	544.762	A	A	B	B	B	A	B	B	B	A	A	A	B	B	B	A	B	B	B	B	B	B	A	A	A	B	B	A	A	B	B	B	B	B	B	A	A	A	A	A	B	B	A	A	B	B	B
wsnp_Ra_c6374_11143280	2	545.383	A	A	A	B	B	A	B	B	B	A	A	A	B	B	B	A	B	B	B	B	B	B	A	A	A	B	B	A	A	B	B	B	B	B	B	A	A	A	A	A	B	B	A	A	B	B	B
Tdurum_contig45588_730	2	545.692	A	A	B	B	B	A	B	B	B	A	A	A	B	B	B	A	B	B	B	B	B	B	A	A	A	B	B	A	A	B	B	B	B	B	B	A	A	A	A	A	B	B	A	A	B	B	B
BS00077734_51	2	546	A	A	B	B	B	A	B	B	B	A	A	A	B	B	B	A	B	B	B	B	B	B	A	A	A	B	B	A	A	B	B	B	B	B	B	A	A	A	A	A	B	B	A	A	B	B	B
Tdurum_contig47033_241	2	546.944	A	A	B	B	B	A	B	B	B	A	B	A	B	B	B	A	B	B	B	B	B	B	A	A	A	B	B	A	A	B	B	B	B	B	B	A	A	A	A	A	B	B	A	A	B	B	B
RAC875_c45135_184	2	547.876	A	A	A	B	B	A	B	B	B	A	B	A	B	B	B	A	B	B	B	B	B	B	A	A	A	B	B	A	A	B	B	B	B	B	B	A	A	A	A	A	B	B	A	A	B	B	B
Tdurum_contig77918_477	2	550.764	A	A	A	B	B	A	B	B	B	A	B	A	B	B	A	A	B	B	B	B	A	A	A	A	A	B	B	A	B	B	B	B	B	B	B	A	A	A	A	A	B	B	A	A	B	A	B
wsnp_Ku_c8953_15094606	2	552.994	A	A	A	B	B	A	B	B	B	A	A	A	B	B	A	A	B	B	B	B	A	A	A	A	A	B	B	A	A	B	B	B	B	B	B	A	A	A	A	A	B	B	A	A	B	A	B
wsnp_Ku_c1045_2115866	2	554.906	A	A	A	B	B	A	B	B	B	A	A	A	B	B	A	A	B	B	B	B	A	A	A	A	A	A	A	A	A	B	B	B	B	B	B	A	A	A	A	A	B	B	A	A	A	A	B
BS00022139_51	2	556.164	A	A	A	B	B	A	B	-	B	A	A	A	B	B	A	A	B	B	B	B	A	A	A	A	A	A	A	A	A	B	B	B	B	B	B	A	A	A	A	A	B	B	A	A	A	A	B
BS00084907_51	2	558.409	A	A	A	B	B	A	B	B	B	A	A	A	B	B	B	A	B	B	B	B	B	B	A	A	A	A	A	A	A	B	B	B	B	B	B	A	A	A	A	A	B	B	A	A	A	B	B
Kukri_c35405_256	2	559.027	A	A	A	B	B	A	B	B	B	A	A	A	B	B	B	A	B	B	B	B	B	B	A	A	A	A	A	A	A	B	B	B	B	B	B	A	A	A	A	A	B	B	A	A	A	B	B
wsnp_Ex_c46494_51987109	2	560.951	A	A	A	B	B	A	B	B	B	A	A	A	B	B	B	A	B	B	B	B	B	B	A	A	A	A	A	A	A	B	B	B	B	B	B	A	A	A	A	A	B	B	A	A	A	B	B
GENE-2310_90	2	561.58	A	A	B	B	B	A	B	B	B	A	A	A	B	B	B	A	B	B	B	B	B	B	A	A	A	A	A	A	A	B	B	B	B	B	B	A	A	A	A	A	B	B	A	A	A	B	B
BS00012140_51	2	562.523	A	A	B	B	B	A	B	B	B	A	A	A	B	B	B	A	B	B	B	B	B	B	A	A	A	A	A	A	A	B	B	B	B	B	B	A	A	A	A	A	B	B	A	A	A	B	B
BS00064085_51	2	562.83	A	A	A	B	B	A	B	B	B	A	A	A	B	B	B	A	B	B	B	B	B	B	A	A	A	A	A	A	A	B	B	B	B	B	B	A	A	A	A	A	B	B	A	A	A	B	B
tplb0057d20_531	2	570.226	A	B	B	A	B	A	B	B	B	A	A	A	B	B	B	A	B	B	B	B	B	B	A	A	A	A	A	A	A	B	B	B	B	B	B	A	A	A	A	A	B	B	A	A	A	B	B
BS00065168_51	3	0	A	B	A	B	A	B	B	A	A	B	A	A	B	A	A	A	A	A	B	A	A	A	A	A	B	B	B	B	B	B	A	A	A	B	B	A	B	A	B	B	A	B	A	B	B	A	A
RAC875_c24163_155	3	3.294	A	B	A	B	A	B	B	A	A	B	A	A	B	A	A	A	A	A	B	A	A	A	A	A	B	A	B	B	A	B	A	A	A	B	B	A	B	A	B	B	A	B	A	B	A	A	A
BS00082565_51	3	5.554	A	B	A	B	A	B	B	A	A	B	A	A	B	A	A	A	A	A	B	A	A	A	A	A	B	A	B	B	A	B	A	A	A	-	-	A	B	A	B	B	A	B	A	B	A	B	A
Kukri_c8390_1102	3	7.147	B	A	A	B	A	B	B	A	A	B	A	A	B	A	A	A	A	A	B	A	A	A	A	A	B	A	B	B	A	B	A	A	A	B	B	A	B	A	B	B	A	B	A	B	A	B	A
BS00022504_51	3	8.397	A	B	A	B	A	B	B	A	A	B	A	A	B	A	A	A	A	A	B	A	A	A	A	A	B	A	-	B	A	B	A	A	A	B	B	A	B	A	B	B	A	B	A	B	A	B	A
BS00065413_51	3	10.98	A	B	A	B	A	B	B	A	A	B	A	A	B	A	A	A	A	B	B	A	B	A	A	A	B	A	B	B	A	B	A	A	A	B	B	A	B	A	B	B	A	B	A	B	A	B	A
RAC875_c30138_595	3	11.289	A	B	A	B	A	B	B	A	A	B	A	A	B	A	A	A	A	B	B	A	B	A	A	A	B	A	B	B	A	B	A	A	A	B	B	A	B	A	B	B	A	B	A	B	A	B	A
Kukri_c8390_547	3	12.892	B	A	-	B	A	B	B	A	A	B	A	A	B	A	A	A	A	B	B	A	B	A	A	A	B	A	B	B	A	B	A	A	A	B	B	A	B	A	B	B	A	B	A	B	A	B	A
Excalibur_c30569_384	3	13.835	B	A	A	B	A	B	B	A	A	B	A	A	B	A	A	A	A	B	B	A	B	A	A	A	B	A	B	B	A	B	A	A	A	B	B	A	B	A	B	B	A	B	A	B	A	B	A
Excalibur_c43567_282	3	14.485	B	A	-	B	A	B	B	A	A	B	A	A	B	A	A	A	A	B	B	A	B	A	A	A	B	A	A	B	A	B	A	A	A	B	B	A	B	A	B	B	A	B	A	B	-	B	A
Kukri_rep_c106834_139	3	15.801	A	B	A	B	A	B	B	A	A	B	A	A	B	A	A	A	A	B	B	A	B	A	A	A	-	A	B	B	A	B	A	A	A	B	B	A	B	A	B	B	A	B	A	B	A	B	A
RAC875_c5727_1074	3	16.109	A	B	A	B	A	B	B	A	A	B	A	A	B	A	A	A	A	B	B	A	B	A	A	A	-	A	B	B	A	B	A	A	A	B	B	A	B	A	B	B	A	B	A	B	A	B	A
Excalibur_c29707_318	3	17.047	A	B	A	B	A	B	B	A	A	B	A	A	B	A	A	A	A	B	B	A	B	A	A	A	-	A	B	B	A	B	A	A	A	B	B	A	B	A	B	B	A	B	A	B	A	B	A
BS00022020_51	3	20.031	A	B	-	B	A	B	B	A	A	B	A	A	B	A	A	A	A	B	B	A	B	A	A	A	B	B	A	B	B	B	A	A	A	B	B	A	B	A	B	B	A	B	A	B	A	B	A
Excalibur_c21898_1423	3	20.992	A	B	A	B	A	B	B	A	A	B	A	A	B	A	A	A	A	B	B	A	B	A	A	A	B	B	B	B	B	B	A	A	A	B	B	A	B	A	B	B	A	B	A	B	B	B	A
J0ger_c5878_119	3	21.305	A	B	A	B	A	B	B	A	A	B	A	A	B	A	A	A	A	B	B	A	B	A	A	A	B	B	B	B	B	B	A	A	A	B	B	A	B	A	B	B	A	B	A	B	B	B	A
BS00093078_51	3	21.612	A	B	B	B	A	B	B	A	A	B	A	A	B	A	A	A	A	B	B	A	B	A	A	A	B	B	B	B	B	B	A	A	A	B	B	A	B	A	B	B	A	B	A	B	B	B	A
Excalibur_c10657_1280	3	22.229	A	B	B	B	A	B	B	A	A	B	A	A	B	A	A	A	A	B	B	A	B	A	A	A	B	B	B	B	B	B	A	A	A	B	B	A	B	A	B	B	A	B	A	B	B	B	A
BobWhite_c5793_372	3	27.655	A	B	B	B	A	B	B	A	A	B	A	A	B	A	B	A	A	B	B	A	B	B	A	A	B	A	B	B	A	B	A	A	A	B	B	A	B	A	B	B	A	B	A	B	A	B	A
RAC875_c8282_644	3	29.218	B	A	B	B	A	B	B	A	A	B	A	A	B	A	B	A	A	B	B	A	B	B	A	A	B	A	B	B	A	B	A	A	A	B	B	A	B	A	B	B	A	B	A	B	A	B	A
Kukri_c8390_441	3	29.832	B	A	A	B	A	B	B	A	A	B	A	A	B	A	B	A	A	B	B	A	B	B	A	A	B	A	B	B	A	B	A	A	A	B	B	A	B	A	B	B	A	B	A	B	A	B	A
GENE-0019_1155	3	37.641	B	A	-	B	A	B	B	A	B	B	A	A	B	A	B	A	A	B	B	B	B	B	A	A	B	A	B	B	A	A	A	A	A	B	B	A	A	A	B	B	A	A	A	B	A	B	A
IACX3811	3	39.541	B	A	B	B	A	B	B	A	B	B	A	A	B	A	A	A	A	B	B	B	B	A	A	A	B	A	B	B	A	A	A	A	A	B	B	A	A	A	B	B	A	A	A	B	A	B	A
RAC875_c63624_753	3	39.848	B	A	B	B	A	B	B	A	B	B	A	A	B	A	A	A	A	B	B	B	B	A	A	A	B	A	B	B	A	A	A	A	A	B	B	A	A	A	B	B	A	A	A	B	A	B	A
wsnp_BE637971B_Ta_1_20	3	40.469	B	A	A	B	A	B	B	A	B	B	A	A	B	A	A	A	A	B	B	B	B	A	A	A	B	A	B	B	A	A	A	A	A	B	B	A	A	A	B	B	A	A	A	B	A	B	A
BS00011608_51	3	41.727	B	A	A	B	A	B	B	A	B	B	B	A	B	A	A	A	A	B	B	B	B	A	A	A	B	A	B	A	A	A	A	A	A	B	B	A	A	A	B	B	A	A	A	B	A	B	A
Tdurum_contig68637_256	3	43.31	B	A	B	B	A	B	B	A	B	B	B	A	B	A	A	A	A	B	B	B	B	A	A	A	B	A	B	A	A	A	A	A	A	B	B	A	A	A	B	B	A	A	A	B	A	B	A
GENE-4832_103	3	43.618	B	A	A	B	A	B	B	A	B	B	B	A	B	A	A	A	A	B	B	B	B	A	A	A	B	A	B	A	A	A	A	A	A	B	B	A	A	A	B	B	A	A	A	B	A	B	A
BS00064698_51	3	45.543	B	A	A	B	A	B	B	A	B	B	B	A	B	A	A	A	A	B	B	B	B	A	A	A	B	A	B	A	B	A	A	A	A	B	B	A	A	A	B	B	A	A	A	B	-	B	A
wsnp_Ex_c1493_2862065	3	49.887	B	A	B	B	A	B	B	A	B	B	B	A	B	A	A	A	A	B	B	B	A	A	A	A	B	A	B	A	A	A	A	A	A	B	B	A	A	A	B	B	A	A	A	B	A	A	A
BS00022458_51	3	54.202	A	A	A	A	A	A	A	A	B	B	B	A	B	A	A	A	B	A	B	B	A	A	A	A	B	A	B	A	A	A	A	A	A	B	B	A	A	A	B	B	A	A	A	B	A	A	A
Excalibur_c23515_1177	3	57.166	A	A	A	A	A	A	A	A	B	B	B	A	B	A	A	A	B	A	B	B	B	A	A	A	B	A	B	A	A	A	A	A	A	B	B	A	A	A	B	B	A	A	A	B	A	B	A
RAC875_rep_c109901_811	3	58.122	A	A	-	A	A	A	A	A	B	B	B	A	B	A	A	A	B	A	B	B	B	A	A	A	B	A	B	B	A	A	A	A	A	B	B	A	A	A	B	B	A	A	A	B	A	B	A
Excalibur_c11666_996	3	58.747	A	A	A	A	A	A	A	A	B	B	B	A	B	A	A	A	B	A	B	B	B	A	A	A	B	A	B	B	A	A	A	A	A	B	B	A	A	A	B	B	A	A	A	B	A	B	A
BS00011695_51	3	59.673	A	A	A	A	A	A	A	A	B	B	B	A	B	A	A	A	B	A	B	B	B	A	A	A	B	A	B	B	A	A	A	A	A	B	B	A	A	A	B	B	A	A	A	B	A	B	A
Kukri_c3754_163	3	62.307	A	A	A	A	A	A	A	A	B	B	B	A	B	A	A	A	B	A	B	B	B	A	A	A	B	B	-	A	-	A	A	A	A	B	B	A	A	A	B	B	A	A	A	B	B	B	A
Kukri_c79135_136	3	64.268	A	A	A	A	A	B	A	A	B	B	B	A	B	A	A	A	B	A	B	B	B	A	A	A	B	B	B	A	B	A	A	A	A	B	B	A	A	A	B	B	A	A	A	B	B	B	A
Excalibur_c16851_835	3	66.499	A	A	B	A	A	B	A	A	B	B	B	A	B	A	A	A	B	A	B	B	B	A	A	A	B	A	B	A	A	A	A	A	A	B	B	A	A	A	B	B	A	A	A	B	A	B	A
BS00108058_51	3	68.072	A	A	A	A	A	B	A	A	B	B	B	A	B	A	A	A	B	A	B	B	B	A	A	A	B	A	B	-	A	A	A	A	A	B	B	A	A	A	B	B	A	A	A	B	A	B	A
BS00101392_51	3	69.022	A	A	A	A	A	-	A	A	B	B	B	A	B	A	A	A	B	A	B	B	B	A	A	A	B	A	B	A	A	A	A	A	A	B	B	A	A	A	B	B	A	A	A	B	A	B	A
Kukri_c8602_730	3	72.338	A	B	A	A	A	A	A	A	B	B	B	A	B	A	A	A	B	A	B	B	B	A	A	A	B	A	B	A	A	A	A	A	A	B	B	A	A	A	B	B	A	A	A	B	A	B	A
Kukri_c8602_267	3	73.275	A	B	A	A	A	A	A	A	B	B	B	A	B	A	A	A	B	A	B	B	B	A	A	A	B	A	B	A	A	A	A	A	A	B	B	A	A	A	B	B	A	A	A	B	A	B	A
tplb0036l23_696	3	75.564	A	B	A	A	A	A	A	A	B	B	-	A	B	A	A	A	B	A	B	B	B	A	A	A	B	A	A	B	A	A	A	A	A	B	B	A	A	A	B	B	A	A	A	B	A	B	A
tplb0036l23_243	3	77.931	A	B	B	A	A	A	A	A	B	B	B	A	B	A	B	A	B	A	B	-	B	A	A	A	B	-	B	B	A	A	A	A	A	B	B	A	A	A	B	B	A	A	A	B	A	B	A
IAAV4194	3	79.256	A	B	B	A	A	A	A	A	B	B	B	A	B	A	A	A	B	A	B	B	B	A	A	A	B	A	B	B	A	A	A	A	A	B	B	A	A	A	B	B	A	A	A	B	A	B	A
Tdurum_contig95782_945	3	82.22	A	B	A	A	A	A	A	A	B	B	B	A	B	A	A	A	B	A	B	B	A	A	A	A	B	A	B	A	A	A	A	A	A	B	B	A	A	A	B	B	A	A	A	B	A	A	A
RFL_Contig4104_3352	3	86.535	A	B	A	A	A	A	A	A	B	B	B	A	B	A	A	A	B	A	B	B	B	A	A	A	B	B	B	B	B	A	A	A	A	B	B	A	A	A	B	B	A	A	A	B	B	B	A
BS00090770_51	3	88.118	A	B	A	A	A	A	A	A	B	B	B	A	B	A	A	A	B	A	B	B	B	A	A	A	B	B	B	A	B	A	A	A	A	B	B	A	A	A	B	B	A	A	A	B	B	B	A
wsnp_Ex_c14273_22230844	3	97.277	A	B	A	A	A	A	A	A	B	B	B	A	A	A	A	A	B	A	A	B	A	A	A	A	B	B	B	B	B	A	A	A	A	B	B	A	B	A	B	B	A	A	B	A	B	B	A
GENE-0427_115	3	100.202	A	B	-	A	A	A	A	A	B	B	B	A	A	A	A	A	B	A	B	B	A	A	A	A	B	B	B	B	B	A	A	A	A	B	B	B	B	B	B	B	A	A	B	A	B	B	A
IAAV2838	3	100.519	A	B	-	A	A	A	A	A	B	B	B	A	A	A	A	A	B	A	B	B	A	A	A	A	B	B	B	B	B	-	A	A	A	B	B	B	B	B	B	B	A	A	B	A	B	B	A
GENE-0427_442	3	100.833	A	B	A	A	A	A	A	A	B	B	B	A	A	A	A	A	B	A	B	B	A	A	A	A	B	B	B	B	B	A	A	A	A	B	B	B	B	B	B	B	A	A	B	A	B	B	A
BS00067003_51	3	103.759	A	B	A	A	A	A	A	A	B	B	B	A	A	A	A	A	B	A	B	B	A	A	A	A	B	A	B	B	B	B	A	A	A	B	B	A	B	B	B	B	A	A	B	A	A	B	A
I2V6525	3	104.392	A	B	A	A	A	A	A	A	B	B	B	A	A	A	A	A	B	A	B	B	A	A	A	A	B	A	B	B	B	-	A	A	A	B	B	A	B	B	B	B	A	A	B	A	A	B	A
Excalibur_c43567_850	3	108.427	A	B	-	A	A	A	A	A	B	B	B	A	A	A	B	A	B	A	B	B	B	B	A	A	B	A	B	B	B	A	A	A	A	B	B	A	B	A	B	B	A	A	B	A	A	B	A
Tdurum_contig55639_241	3	111.679	A	B	A	A	A	A	A	A	B	B	B	A	A	A	B	A	B	A	B	B	B	B	A	A	B	B	B	B	B	A	A	A	A	B	B	B	B	B	B	B	A	A	B	A	B	B	A
BS00022595_51	3	114.567	A	B	A	A	A	A	A	A	B	B	B	A	A	A	B	A	B	A	B	B	B	B	A	A	B	B	B	A	B	A	A	A	A	B	B	B	B	B	B	B	A	A	B	A	B	B	A
Kukri_c50086_537	3	117.149	A	B	A	A	A	A	A	A	B	B	B	-	A	A	A	A	B	A	B	B	A	A	A	A	B	B	B	A	B	A	A	A	A	B	B	B	B	B	B	B	A	A	B	A	B	B	A
Excalibur_c63563_370	3	117.774	A	B	A	A	A	A	A	A	B	B	B	A	A	A	A	A	B	A	B	B	A	A	A	A	B	B	B	A	B	A	A	A	A	B	B	B	B	B	B	B	A	A	B	A	B	B	A
Excalibur_c46902_92	3	118.081	A	B	A	A	A	A	A	A	B	B	B	A	A	A	A	A	B	A	B	B	A	A	A	A	B	B	B	A	B	A	A	A	A	B	B	B	B	B	B	B	A	A	B	A	B	B	A
GENE-4091_147	3	119.013	A	B	A	A	A	A	A	A	B	B	B	A	A	A	A	A	B	A	B	B	A	A	A	A	B	B	B	A	B	A	A	A	A	B	B	B	B	B	B	B	A	A	B	A	B	B	A
Excalibur_c26936_636	3	119.32	A	B	A	A	A	A	A	A	B	B	B	A	A	A	A	A	B	A	B	B	A	A	A	A	B	B	B	A	B	A	A	A	A	B	B	B	B	B	B	B	A	A	B	A	B	B	A
Tdurum_contig95654_237	3	120.257	A	B	A	A	A	A	A	A	B	B	B	A	A	A	A	A	B	A	B	B	A	A	A	A	B	B	B	A	B	B	A	A	A	B	B	B	B	B	B	B	A	A	B	A	B	B	A
IACX502	3	120.566	A	B	A	A	A	A	A	A	B	B	B	A	A	A	A	A	B	A	B	B	A	A	A	A	B	B	B	A	B	B	A	A	A	B	B	B	B	B	B	B	A	A	B	A	B	B	A
Ra_c24839_215	3	121.183	A	B	A	A	A	A	A	A	B	B	B	A	A	A	A	A	B	A	B	B	A	A	A	A	B	B	B	A	B	B	A	A	A	B	B	B	B	B	B	B	A	A	B	A	B	B	A
RAC875_c29906_275	3	121.801	A	B	A	A	A	A	A	A	B	B	B	A	A	A	A	A	B	A	B	B	A	A	A	A	B	B	B	A	B	B	A	A	A	B	B	B	B	B	B	B	A	A	B	A	B	B	A
BS00074034_51	3	122.732	A	B	B	A	A	A	A	A	B	B	B	A	A	A	A	A	B	A	B	B	A	A	A	A	B	B	B	A	B	B	A	A	A	B	B	B	B	B	B	B	A	A	B	A	B	B	A
RAC875_rep_c109416_191	3	123.041	A	B	-	A	A	A	A	A	B	B	B	A	A	A	A	A	B	A	B	B	A	A	A	A	B	B	B	A	B	A	A	A	A	B	B	B	B	B	B	B	A	A	B	A	B	B	A
Kukri_rep_c108299_221	3	123.979	A	B	A	A	A	A	A	A	B	B	B	A	A	A	A	A	B	A	B	B	A	A	A	A	B	B	B	A	B	A	A	A	B	B	B	B	B	B	B	B	A	A	B	A	B	B	A
wsnp_Ex_c2111_3963339	3	124.284	A	B	A	A	A	A	A	A	B	B	B	A	A	A	A	A	B	A	B	B	A	A	A	A	B	B	B	A	B	A	A	A	B	B	B	B	B	B	B	B	A	A	B	A	B	B	A
wsnp_Ku_c4911_8795151	3	127.209	A	B	A	A	A	A	A	A	B	B	B	B	A	A	A	-	B	A	B	B	A	A	A	A	B	B	B	A	B	-	A	A	B	B	B	B	B	B	B	B	A	A	B	A	B	A	A
CAP8_rep_c9642_82	3	128.812	A	B	A	A	A	A	A	A	B	B	B	B	A	A	A	B	B	A	B	B	A	A	A	A	B	B	B	A	B	B	A	A	A	B	B	B	B	B	B	B	A	A	B	A	B	A	A
Excalibur_c17202_1833	3	131.738	A	B	A	A	A	A	A	A	B	B	B	B	A	A	A	B	B	A	B	B	A	A	A	A	B	B	B	A	B	B	A	A	A	B	B	B	B	B	B	B	A	A	B	A	B	B	A
RAC875_c826_839	3	132.996	A	B	A	A	A	A	A	A	B	B	B	B	A	A	A	B	B	A	B	B	A	A	A	A	B	B	B	A	B	B	A	A	B	B	B	B	B	B	B	B	A	A	B	A	B	B	A
wsnp_Ra_c12151_19543036	3	133.306	A	B	A	A	A	A	A	A	B	B	B	B	A	A	A	B	B	A	B	B	A	A	A	A	B	B	B	A	B	B	A	A	B	B	B	B	B	B	B	B	A	A	B	A	B	B	A
BobWhite_c5441_151	3	139.589	A	B	B	A	B	A	A	A	B	B	B	B	A	A	A	B	A	A	B	B	A	A	A	A	B	B	A	A	B	B	A	A	B	B	B	B	B	B	B	B	A	A	B	A	B	B	A
CAP12_rep_c3980_87	3	141.513	A	B	B	A	B	A	A	A	B	B	B	B	A	A	A	-	A	A	B	B	A	A	A	A	B	B	B	A	B	B	A	A	B	B	B	B	B	B	B	B	A	A	B	A	B	B	A
Tdurum_contig63670_287	3	143.462	A	B	-	A	B	A	A	A	B	B	B	B	A	A	A	A	A	A	B	B	A	A	A	A	B	A	A	A	B	B	A	A	B	B	B	B	B	B	B	B	A	A	B	A	B	B	A
BobWhite_c8218_162	3	144.412	A	B	A	A	B	A	A	A	B	B	B	B	A	A	A	-	A	A	B	B	A	A	A	A	B	A	A	A	B	B	A	A	B	B	B	B	B	B	B	B	A	A	B	A	A	B	A
BobWhite_c3771_441	3	144.72	A	B	A	A	B	A	A	A	B	B	B	B	A	A	A	B	A	A	B	B	A	A	A	A	B	A	A	A	B	B	A	A	B	B	B	B	B	B	B	B	A	A	B	A	A	B	A
wsnp_JD_c4444_5575748	3	145.025	A	B	B	A	B	A	A	A	B	B	B	B	A	A	A	B	A	A	B	B	A	A	A	A	B	A	A	A	B	B	A	A	B	B	B	B	B	B	B	B	A	A	B	A	A	B	A
Tdurum_contig31201_380	3	145.332	A	B	B	A	B	A	A	A	B	B	B	B	A	A	A	B	A	A	B	B	A	A	A	A	B	A	A	A	B	B	A	A	B	B	B	B	B	B	B	B	A	A	B	A	A	B	A
Kukri_c62848_106	3	145.644	A	B	B	A	B	A	A	-	B	B	B	B	A	A	A	-	A	A	B	B	A	A	A	A	B	A	A	A	B	B	A	A	B	B	B	B	B	B	B	B	A	A	B	A	A	B	A
BS00061358_51	3	145.961	A	B	-	A	B	A	A	A	B	B	B	B	A	A	A	-	A	A	B	B	A	A	A	A	B	A	A	A	B	B	A	A	B	B	B	B	B	B	B	B	A	A	B	A	A	B	A
IACX292	3	146.275	A	B	A	A	B	A	A	A	B	B	B	B	A	A	A	B	A	A	B	B	A	A	A	A	B	A	A	A	B	B	A	A	B	B	B	B	B	B	B	B	A	A	B	A	A	B	A
wsnp_Ku_c3710_6836438	3	146.9	A	B	A	A	B	A	A	A	B	B	B	B	A	A	A	B	A	A	B	B	A	A	A	A	B	A	A	A	B	B	A	A	B	B	B	B	B	B	B	B	A	A	B	A	A	B	A
wsnp_Ex_c38116_45719983	3	147.525	A	B	B	A	B	A	A	A	B	B	B	B	A	A	A	B	A	A	B	B	A	A	A	A	B	A	A	A	B	B	A	A	B	B	B	B	B	B	B	B	A	A	B	A	A	B	A
RAC875_c44575_396	3	147.84	A	B	-	A	B	A	A	A	B	B	B	B	A	A	A	A	A	A	B	B	A	A	A	A	B	A	A	A	B	B	A	A	B	B	B	B	B	B	B	B	A	A	B	A	A	B	A
wsnp_JD_rep_c49357_33576509	3	148.152	A	B	A	A	B	A	A	A	B	B	B	B	A	A	A	A	A	A	B	B	A	A	A	A	B	A	A	A	B	B	A	A	B	B	B	B	B	B	B	B	A	A	B	A	A	B	A
Ku_c42700_2798	3	148.77	A	B	A	A	B	A	A	A	B	B	B	B	A	A	A	A	A	A	B	B	A	A	A	A	B	A	A	A	B	B	A	A	B	B	B	B	B	B	B	B	A	A	B	A	A	B	A
Tdurum_contig11877_414	3	149.08	A	B	A	A	B	A	A	A	B	B	B	B	A	A	A	A	A	A	B	B	A	A	A	A	B	A	A	A	B	B	A	A	B	B	B	B	B	B	B	B	A	A	B	A	A	B	A
BobWhite_c1318_691	3	149.701	A	B	B	A	B	A	A	A	B	B	B	B	A	A	A	B	A	A	B	B	A	A	A	A	B	A	A	A	B	B	A	A	B	B	B	B	B	B	B	B	A	A	B	A	A	B	A
Ex_c34713_501	3	150.315	A	B	A	A	B	A	A	A	B	B	B	B	A	A	A	B	A	A	B	B	A	A	A	A	B	A	A	A	B	B	A	A	B	B	B	B	B	B	B	B	A	A	B	A	A	B	A
BS00090449_51	3	152.915	A	B	A	A	B	A	A	A	B	B	B	B	A	A	A	-	A	A	B	B	A	A	A	A	B	A	A	A	B	B	A	A	B	B	B	B	B	B	B	B	A	A	B	A	A	A	A
Kukri_c62285_336	3	153.544	A	B	A	A	B	A	A	A	B	B	B	B	A	A	A	A	A	A	B	B	A	A	A	A	B	A	A	A	B	B	A	A	B	B	B	B	B	B	B	B	A	A	B	A	A	A	A
JD_c18139_485	3	154.802	A	B	A	A	B	A	A	A	B	B	B	B	A	A	A	B	A	A	B	B	A	A	B	B	B	A	A	A	B	B	A	A	B	B	B	B	B	B	B	B	A	A	B	A	A	A	A
Tdurum_contig57731_412	3	156.385	A	B	B	-	B	A	A	A	A	B	B	B	A	A	A	B	A	A	B	B	A	A	B	B	B	A	A	A	B	B	A	A	B	B	B	B	B	B	B	B	A	A	B	A	A	A	A
Excalibur_c57972_116	3	157.322	A	B	A	A	B	A	A	-	A	B	B	B	A	A	A	B	A	A	B	B	A	A	B	B	B	A	A	A	B	B	A	A	B	B	B	B	B	B	B	B	A	A	B	A	A	A	A
RAC875_c5227_1385	3	159.246	A	B	A	A	B	A	A	A	B	B	B	B	A	A	A	B	A	A	B	B	A	A	A	A	B	A	A	A	B	B	A	A	B	B	B	B	B	B	B	B	A	A	B	A	A	A	A
CAP7_rep_c10850_139	3	159.557	A	B	A	A	B	A	A	A	B	B	B	B	A	A	A	A	A	A	B	B	A	A	A	A	B	A	A	A	B	B	A	A	B	B	B	B	B	B	B	B	A	A	B	A	A	A	A
Excalibur_c56657_282	3	161.15	A	B	B	A	B	A	A	A	B	B	B	B	A	A	A	-	A	A	B	B	A	A	A	A	B	A	A	A	B	B	A	A	B	B	B	B	B	B	B	B	A	A	B	A	A	A	A
wsnp_Ra_c8506_14401408	3	162.408	A	B	A	A	B	A	A	A	B	B	B	B	A	A	A	B	A	A	B	B	A	A	A	A	B	A	A	A	B	B	A	A	B	B	B	B	B	B	B	B	A	A	B	A	A	A	A
Ku_c66951_958	3	165.638	A	B	B	A	B	A	A	A	B	B	B	B	A	A	A	B	A	A	B	B	A	A	A	A	B	A	A	A	B	B	A	A	B	B	B	B	B	B	B	B	A	A	B	A	A	B	A
Ku_c16382_213	3	165.953	A	B	B	A	B	A	A	A	B	B	B	B	A	A	A	-	A	A	B	B	A	A	A	A	B	A	A	A	B	B	A	A	B	B	B	B	B	B	B	B	A	A	B	A	A	B	A
BobWhite_rep_c62985_546	3	167.566	A	B	A	A	B	A	A	A	B	B	B	B	A	A	A	B	A	A	B	B	A	A	A	A	B	A	A	A	B	B	A	A	B	B	B	B	B	B	B	B	A	A	B	A	A	B	A
BS00022625_51	3	169.139	A	B	A	A	B	A	A	A	B	B	B	B	A	A	A	A	A	A	B	B	A	A	A	A	B	A	A	A	B	B	A	A	B	B	B	B	B	B	B	B	A	A	B	A	A	B	A
Kukri_c147_1620	3	169.756	A	B	A	A	B	A	A	A	B	B	B	B	A	A	A	A	A	A	B	B	A	A	A	A	B	A	A	A	B	B	A	A	B	B	B	B	B	B	B	B	A	A	B	A	A	B	A
wsnp_Ku_c62848_63784645	3	170.377	A	B	B	A	B	A	A	A	B	B	B	B	A	A	A	A	A	A	B	B	A	A	A	A	B	A	A	A	B	B	A	A	B	B	B	B	B	B	B	B	A	A	B	A	A	B	A
RAC875_c51813_151	3	171.66	A	B	B	A	B	A	A	A	B	B	B	B	A	A	A	-	A	A	B	B	A	A	A	A	B	A	A	A	B	B	A	A	B	B	B	B	B	B	B	B	A	A	B	A	A	B	A
RAC875_rep_c70022_1648	3	171.972	A	B	A	A	B	A	A	A	B	B	B	B	A	A	A	A	A	A	B	B	A	A	A	A	B	A	A	A	B	B	A	A	B	B	B	B	B	B	B	B	A	A	B	A	A	B	A
wsnp_Ra_c4296_7819139	3	172.279	A	B	A	A	B	A	A	A	B	B	B	B	A	A	A	A	A	A	B	B	A	A	A	A	B	A	A	A	B	B	A	A	B	B	B	B	B	B	B	B	A	A	B	A	A	B	A
Excalibur_c15885_1145	3	172.896	A	B	A	A	B	A	A	A	B	B	B	B	A	A	A	A	A	A	B	B	A	A	A	A	B	A	A	A	B	B	A	A	B	B	B	B	B	B	B	B	A	A	B	A	A	B	A
RAC875_c49601_837	3	173.203	A	B	A	A	B	A	A	A	B	B	B	B	A	A	A	A	A	A	B	B	A	A	A	A	B	A	A	A	B	B	A	A	B	B	B	B	B	B	B	B	A	A	B	A	A	B	A
BobWhite_c1456_615	3	173.515	A	B	A	A	B	A	A	A	B	B	B	B	A	A	A	A	A	A	B	B	A	A	A	A	B	A	A	A	B	B	A	A	B	B	B	B	B	B	B	B	A	A	B	A	A	B	A
Excalibur_c30762_713	3	176.46	A	B	A	A	B	A	A	A	B	B	B	B	A	A	B	A	A	A	B	B	B	B	A	A	B	A	A	A	B	B	A	A	B	B	B	B	B	B	B	B	A	A	B	A	A	B	A
Excalibur_c41211_311	3	177.081	A	B	A	A	B	A	A	A	B	B	B	B	A	A	B	A	A	A	B	B	B	B	A	A	B	A	A	A	B	B	A	A	B	B	B	B	B	B	B	B	A	A	B	A	A	B	A
RAC875_c21842_1647	3	178.347	A	B	A	A	B	A	A	A	B	B	B	B	A	A	B	A	A	A	B	B	B	B	A	A	B	A	A	A	B	B	A	A	B	B	B	B	B	B	B	B	A	A	B	A	A	B	A
wsnp_Ku_c16117_24917524	3	180.914	A	B	A	A	B	A	A	A	B	B	B	B	A	A	A	B	A	A	B	B	A	A	A	A	B	A	A	A	B	B	A	A	B	B	B	B	B	B	B	B	A	A	B	A	A	B	A
Excalibur_c39191_82	3	181.222	A	B	A	A	B	A	A	A	B	B	B	B	A	A	A	B	A	A	B	B	A	A	A	A	B	A	A	A	B	B	A	A	B	B	B	B	B	B	B	B	A	A	B	A	A	B	A
Excalibur_c29127_552	3	182.16	A	B	A	A	B	A	A	A	B	B	B	B	A	A	A	B	A	A	B	B	A	A	B	B	B	A	A	A	B	B	A	A	B	B	B	B	B	B	B	B	A	A	B	A	A	B	A
BobWhite_c17137_82	3	182.469	A	B	A	A	B	A	A	A	A	B	B	B	A	A	A	B	A	A	B	B	A	A	B	B	B	A	A	A	B	B	A	A	B	B	B	B	B	B	B	B	A	A	B	A	A	B	A
JD_c64600_281	3	182.779	A	B	A	A	B	A	A	A	A	B	B	B	A	A	A	B	A	A	B	B	A	A	B	B	B	A	A	A	B	B	A	A	B	B	B	B	B	B	B	B	A	A	B	A	A	B	A
IACX2701	3	183.4	A	B	A	B	B	A	A	A	A	B	B	B	A	A	A	B	A	A	B	B	A	A	B	B	B	A	A	A	B	B	A	A	B	B	B	B	B	B	B	B	A	A	B	A	A	B	A
Tdurum_contig28899_127	3	183.711	A	B	A	A	B	A	A	A	A	B	B	B	A	A	A	B	A	A	B	B	A	A	B	B	B	A	A	A	B	B	A	A	B	B	B	B	B	B	B	B	A	A	B	A	A	B	A
Tdurum_contig8081_2331	3	184.019	A	B	A	A	B	A	A	A	A	B	B	B	A	A	A	B	A	A	B	B	A	A	B	B	B	A	A	A	B	B	A	A	B	B	B	B	B	B	B	B	A	A	B	A	A	B	A
Kukri_c12151_467	3	184.33	A	B	A	A	B	A	A	A	A	B	B	B	A	A	A	B	A	A	B	B	A	A	B	B	B	A	A	A	B	B	A	A	B	B	B	B	B	B	B	B	A	A	B	A	A	B	A
Kukri_c12151_769	3	184.639	A	B	A	A	B	A	A	A	A	B	B	B	A	A	A	B	A	A	B	B	A	A	B	B	B	A	A	A	B	B	A	A	B	B	B	B	B	B	B	B	A	A	B	A	A	B	A
BS00094498_51	3	184.949	A	B	A	A	B	A	A	A	A	B	B	B	A	A	A	B	A	A	B	B	A	A	B	B	B	A	A	A	B	B	A	A	B	B	B	B	B	B	B	B	A	A	B	A	A	B	A
BS00094499_51	3	185.258	A	B	A	A	B	A	A	A	A	B	B	B	A	A	A	B	A	A	B	B	A	A	B	B	B	A	A	A	B	B	A	A	B	B	B	B	B	B	B	B	A	A	B	A	A	B	A
BobWhite_c11460_291	3	185.568	A	B	A	A	B	A	A	A	A	B	B	B	A	A	A	B	A	A	B	B	A	A	B	B	B	A	A	A	B	B	A	A	B	B	B	B	B	B	B	B	A	A	B	A	A	B	A
BobWhite_c11235_370	3	186.186	A	B	A	A	B	A	A	A	A	B	B	B	A	A	A	B	A	A	B	B	A	A	B	B	B	A	A	A	B	B	A	A	B	B	B	B	B	B	B	B	A	A	B	A	A	B	A
BS00011390_51	3	186.799	A	B	A	A	B	A	A	A	A	B	B	B	A	A	A	B	A	A	B	B	A	A	B	B	B	A	A	A	B	B	A	A	B	B	B	B	B	B	B	B	A	A	B	A	A	B	A
wsnp_Ra_c8484_14372772	3	188.057	A	B	A	A	B	A	A	A	A	B	B	B	A	A	A	B	A	A	B	B	A	A	B	B	B	A	A	A	B	B	A	A	A	B	B	B	B	B	B	B	A	A	B	A	A	B	A
Tdurum_contig48171_189	3	188.368	A	B	A	B	B	A	A	A	A	B	B	B	A	A	A	B	A	A	B	B	A	A	B	B	B	A	A	A	B	B	A	A	A	B	B	B	B	B	B	B	A	A	B	A	A	B	A
BS00022089_51	3	188.677	A	B	A	B	B	A	A	A	A	B	B	B	A	A	A	B	A	A	B	B	A	A	B	B	B	A	A	A	B	B	A	A	A	B	B	B	B	B	B	B	A	A	B	A	A	B	A
BS00033681_51	3	188.983	A	B	A	B	B	A	A	A	A	B	B	B	A	A	A	B	A	A	B	B	A	A	B	B	B	A	A	A	B	B	A	A	A	B	B	B	B	B	B	B	A	A	B	A	A	B	A
wsnp_Ra_c7527_12935330	3	189.605	A	B	B	B	B	A	A	A	A	B	B	B	A	A	A	B	A	A	B	B	A	A	B	B	B	A	A	A	B	B	A	A	A	B	B	B	B	B	B	B	A	A	B	A	A	B	A
BS00093841_51	3	190.863	A	B	B	B	B	A	A	A	A	B	B	B	A	A	A	B	A	A	B	B	A	A	B	B	B	A	A	A	B	B	A	A	B	B	B	B	B	B	B	B	A	A	B	A	A	B	A
Excalibur_c59016_839	3	191.476	A	B	B	B	B	A	A	A	A	B	B	B	A	A	A	B	A	A	B	B	A	A	B	B	B	A	A	A	B	B	A	A	B	B	B	B	B	B	B	B	A	A	B	A	A	B	A
Tdurum_contig57731_225	3	192.094	A	B	B	B	B	A	A	A	A	B	B	B	A	A	A	B	A	A	B	B	A	A	B	B	B	A	A	A	B	B	A	A	B	B	B	B	B	B	B	B	A	A	B	A	A	B	A
Tdurum_contig57731_162	3	192.4	A	B	B	B	B	A	A	A	A	B	B	B	A	A	A	B	A	A	B	B	A	A	B	B	B	A	A	A	B	B	A	A	B	B	B	B	B	B	B	B	A	A	B	A	A	B	A
RAC875_c24337_1280	3	194.631	A	B	B	B	B	A	A	A	A	B	B	B	A	A	B	B	A	A	B	B	B	B	B	B	B	A	A	A	B	B	A	A	B	B	B	B	B	B	B	B	A	A	B	A	A	B	A
GENE-4605_536	3	195.252	A	B	A	B	B	A	A	A	A	B	B	B	A	A	B	B	A	A	B	B	B	B	B	B	B	A	A	A	B	B	A	A	B	B	B	B	B	B	B	B	A	A	B	A	A	B	A
BS00066046_51	3	197.483	A	B	A	B	B	A	A	A	A	B	B	B	A	A	B	B	A	A	B	B	B	B	B	B	B	A	A	A	B	B	A	A	A	B	B	B	B	B	B	B	A	A	B	A	A	B	A
RAC875_c38410_95	3	198.421	A	B	A	B	B	A	A	A	A	B	B	B	A	A	B	B	A	A	B	B	B	B	B	B	B	A	A	A	B	B	A	A	A	B	B	B	B	B	B	B	A	A	B	A	A	B	A
wsnp_Ex_c12774_20272038	3	200.651	A	B	B	B	B	A	A	A	A	B	B	B	A	A	B	B	A	A	B	B	B	B	B	B	B	A	A	A	B	A	A	A	A	B	B	B	B	B	B	B	B	A	B	A	A	B	A
wsnp_Ku_c20139_29729256	3	200.96	A	B	A	B	B	A	A	A	A	B	B	B	A	A	B	B	A	A	B	B	B	B	B	B	B	A	A	A	B	A	A	A	A	B	B	B	B	B	B	B	B	A	B	A	A	B	A
wsnp_Ku_c24323_34285350	3	203.22	A	B	A	B	B	A	A	A	A	B	B	B	A	A	A	B	A	A	B	B	A	A	B	B	B	A	A	A	B	A	A	A	A	B	B	B	B	B	B	B	B	A	B	A	A	B	A
Excalibur_s102212_259	3	203.528	A	B	A	B	B	A	A	A	A	B	B	B	A	A	A	B	A	A	B	B	A	A	B	B	B	A	A	A	B	A	A	A	A	B	B	B	B	B	B	B	B	A	B	A	A	B	A
wsnp_Ex_c2004_3770146	3	204.149	A	B	A	B	B	A	A	A	A	B	B	B	A	A	A	B	A	A	B	B	A	A	B	B	B	A	A	A	B	B	A	A	A	B	B	B	B	B	B	B	B	A	B	A	A	B	A
RAC875_c46646_549	3	204.458	A	B	A	B	B	A	A	A	A	B	B	B	A	A	A	B	A	A	B	B	A	A	B	B	B	A	A	A	B	A	A	A	A	B	B	B	B	B	B	B	B	A	B	A	A	B	A
Ra_c68984_1882	3	204.767	A	B	B	B	B	A	A	A	A	B	B	B	A	A	A	B	A	A	B	B	A	A	B	B	B	A	A	A	B	A	A	A	A	B	B	B	B	B	B	B	B	A	B	A	A	B	A
Tdurum_contig59449_249	3	205.073	A	B	B	B	B	A	A	A	A	B	B	B	A	A	A	B	A	A	B	B	A	A	B	B	B	A	A	A	B	A	A	A	A	B	B	B	B	B	B	B	B	A	B	A	A	B	A
RAC875_c87890_312	3	205.702	A	B	-	-	B	A	A	A	A	B	B	B	A	A	A	B	A	A	B	B	A	A	B	B	B	A	A	A	B	A	A	A	A	B	B	B	B	B	B	B	B	A	B	A	A	B	A
wsnp_Ex_c5388_9527189	3	206.331	A	B	A	B	B	A	A	A	A	B	B	B	A	A	A	B	A	A	B	B	A	A	B	B	B	A	A	A	B	A	A	A	A	B	B	B	B	B	B	B	B	A	B	A	A	B	A
RAC875_c87890_234	3	206.638	A	B	A	-	B	A	A	A	A	B	B	B	A	A	A	B	A	A	B	B	A	A	B	B	B	A	A	A	B	A	A	A	A	B	B	B	B	B	B	B	B	A	B	A	A	B	A
Kukri_c27343_503	3	206.947	A	B	-	A	B	A	A	A	A	B	B	B	A	A	A	B	A	A	B	B	A	A	B	B	B	A	A	A	B	A	A	A	A	B	B	B	B	B	B	B	B	A	B	A	A	B	A
Ex_c67541_975	3	207.255	A	B	A	A	B	A	A	A	A	B	B	B	A	A	A	B	A	A	B	B	A	A	B	B	B	A	A	A	B	A	A	A	A	B	B	B	B	B	B	B	B	A	B	A	A	B	A
wsnp_BE443930B_Ta_2_2	3	208.514	A	B	A	B	B	A	A	A	A	B	B	B	A	A	A	B	A	A	B	B	A	A	B	B	B	A	A	A	B	B	A	A	A	B	B	B	B	B	B	B	B	A	B	A	A	B	A
BS00023001_51	3	209.146	A	B	A	B	B	A	A	A	A	B	B	B	A	A	A	B	A	A	B	B	A	A	B	B	B	A	A	A	B	A	A	A	A	B	B	B	B	B	B	B	B	A	B	A	A	B	A
GENE-0107_807	3	209.461	A	B	A	A	B	A	A	A	A	B	B	B	A	A	A	B	A	A	B	B	A	A	B	B	B	A	A	A	B	A	A	A	A	B	B	B	B	B	B	B	B	A	B	A	A	B	A
Tdurum_contig20299_142	3	210.719	A	B	A	A	B	A	A	A	A	B	B	B	A	A	A	A	A	A	B	B	A	A	B	B	B	A	A	A	B	A	A	A	A	B	B	B	B	B	B	B	B	A	B	A	A	B	A
Ra_c25590_1486	3	212.01	A	B	-	-	B	A	A	A	A	B	B	B	A	A	A	-	A	A	B	B	A	A	B	B	B	A	A	A	B	A	A	A	A	B	B	B	B	B	B	B	B	A	B	A	A	B	A
RAC875_c6701_291	3	212.971	A	B	B	B	B	A	A	A	A	B	B	B	A	A	A	B	A	A	B	B	A	A	B	B	B	A	A	A	B	A	A	A	A	B	B	B	B	B	B	B	B	A	B	A	A	B	A
wsnp_Ra_c5088_9081927	3	213.585	A	B	B	B	B	A	A	A	A	B	B	B	A	A	A	B	A	A	B	B	A	A	B	B	B	A	A	A	B	A	A	A	A	B	B	B	B	B	B	B	B	A	B	A	A	B	A
wsnp_Ku_c33028_42580216	3	216.168	A	B	A	-	B	A	A	A	A	B	B	B	A	A	A	B	A	A	B	B	A	A	B	B	B	A	A	A	B	A	A	A	A	B	B	B	B	B	B	B	B	A	B	A	A	A	A
Excalibur_c7035_155	3	218.751	A	B	B	-	B	A	A	A	A	B	B	B	A	A	A	B	A	A	B	B	A	A	B	B	B	A	A	A	B	A	A	A	A	B	B	B	B	B	B	B	B	A	B	A	A	A	A
JD_c3116_778	3	220.354	A	B	A	A	B	A	A	A	A	B	B	B	A	A	A	B	A	A	B	B	A	A	B	B	B	A	A	A	B	A	A	A	A	B	B	B	B	B	B	B	B	A	B	A	A	A	A
Excalibur_c30489_227	3	220.979	A	B	A	B	B	A	A	A	A	B	B	B	A	A	A	B	A	A	B	B	A	A	B	B	B	A	A	A	B	A	A	A	A	B	B	B	B	B	B	B	B	A	B	A	A	A	A
Ra_c37969_549	3	223.224	A	B	A	B	B	A	A	A	A	B	B	B	A	A	A	B	A	A	B	B	A	A	B	B	B	A	A	A	B	A	A	A	A	B	B	B	B	B	B	B	B	A	B	A	A	B	A
BobWhite_c17257_454	3	223.853	A	B	A	A	B	A	A	A	A	B	B	B	A	A	A	B	A	A	B	B	A	A	B	B	B	A	A	A	B	A	A	A	A	B	B	B	B	B	B	B	B	A	B	A	A	B	A
wsnp_BG313767B_Ta_2_1	3	227.147	A	B	A	A	B	A	A	A	A	B	B	B	A	A	A	A	A	A	B	B	A	A	B	B	B	B	B	A	B	A	A	A	A	B	B	B	B	B	B	B	B	A	B	A	B	B	A
BobWhite_c20015_225	3	227.765	A	B	A	A	B	A	A	A	A	B	B	B	A	A	A	-	A	A	B	B	A	A	B	B	B	B	B	A	B	A	A	A	A	B	B	B	B	B	B	B	B	A	B	A	B	B	A
BS00103166_51	3	228.073	A	B	A	-	B	A	A	A	A	B	B	B	A	A	A	A	A	A	B	B	A	A	B	B	B	B	B	A	B	A	A	A	A	B	B	B	B	B	B	B	B	A	B	A	B	B	A
RAC875_rep_c98040_92	3	228.69	A	B	A	A	B	A	A	A	A	B	B	B	A	A	A	A	A	A	B	B	A	A	B	B	B	B	B	A	B	A	A	A	A	B	B	B	B	B	B	B	B	A	B	A	B	B	A
GENE-0091_426	3	228.997	A	B	A	B	B	A	A	A	A	B	B	B	A	A	A	-	A	A	B	B	A	A	B	B	B	B	B	A	B	A	A	A	A	B	B	B	B	B	B	B	B	A	B	A	B	B	A
BobWhite_c6803_387	3	229.308	A	B	A	B	B	A	A	A	A	B	B	B	A	A	A	B	A	A	B	B	A	A	B	B	B	B	B	A	B	A	A	A	A	B	B	B	B	B	B	B	B	A	B	A	B	B	A
BobWhite_c20015_300	3	230.257	A	B	A	B	B	A	A	A	A	B	B	B	A	A	A	B	A	A	B	B	A	A	B	B	B	B	B	A	B	A	A	A	A	B	B	B	B	B	B	B	B	A	B	A	B	B	A
wsnp_JD_c5659_6814240	3	230.878	A	B	A	B	B	A	A	A	A	B	B	B	A	A	A	B	A	A	B	B	A	A	B	B	B	B	B	A	B	A	A	A	A	B	B	B	B	B	B	B	B	A	B	A	B	B	A
CAP11_c2974_53	3	231.81	A	B	B	B	B	A	A	A	A	B	B	B	A	A	A	B	A	A	B	B	A	A	B	B	B	B	B	A	B	A	A	A	A	B	B	B	B	B	B	B	B	A	B	A	B	B	A
Ex_c102909_778	3	234.07	A	B	B	B	B	A	A	A	A	B	B	B	A	A	A	A	A	A	B	B	A	A	B	B	B	B	B	A	B	A	A	A	A	B	B	B	A	B	B	B	B	A	B	A	B	B	A
CAP7_c1625_317	3	234.715	A	B	A	B	B	A	A	-	-	B	B	B	-	-	A	A	A	A	B	B	A	A	B	B	B	B	B	A	B	A	A	A	A	B	B	B	A	B	B	B	B	A	B	A	B	B	A
RFL_Contig4977_2333	3	235.038	A	B	A	-	B	A	A	A	A	B	B	B	A	A	A	A	A	A	B	B	A	A	B	B	B	B	B	A	B	A	A	A	A	B	B	B	A	B	B	B	B	A	B	A	B	B	A
RAC875_c102223_220	3	235.352	A	B	A	-	B	A	A	A	A	B	B	B	A	A	A	A	A	A	B	B	A	A	B	B	B	B	B	A	B	A	A	A	A	B	B	B	A	B	B	B	B	A	B	A	B	B	A
IAAV4702	3	235.989	A	B	A	A	B	A	A	A	A	B	B	B	A	A	A	A	A	A	B	B	A	A	B	B	B	B	B	A	B	A	A	A	A	B	B	B	A	B	B	B	B	A	B	A	B	B	A
Ra_c1652_588	3	236.298	A	B	A	A	B	A	A	A	A	B	B	B	A	A	A	A	A	A	B	B	A	A	B	B	B	B	B	A	B	A	A	A	A	B	B	B	A	B	B	B	B	A	B	A	B	B	A
Excalibur_c40993_1129	3	236.911	A	B	A	A	B	A	A	A	A	B	B	B	A	A	A	A	A	A	B	B	A	A	B	B	B	B	B	A	B	A	A	A	A	B	B	B	A	B	B	B	B	A	B	A	B	B	A
BS00067769_51	3	238.484	A	B	A	A	B	A	A	A	A	B	B	B	A	A	A	A	A	A	B	B	A	A	B	B	B	B	B	A	B	A	A	A	B	B	B	B	A	B	B	B	A	A	B	A	B	B	A
RAC875_rep_c108853_108	3	238.791	A	B	A	A	B	A	A	A	A	B	B	B	A	A	A	A	A	A	B	B	A	A	B	B	B	B	B	A	B	A	A	A	B	B	B	B	A	B	B	B	A	A	B	A	B	B	A
Excalibur_c24663_1042	3	239.412	A	B	A	-	B	A	A	A	A	B	B	B	A	A	A	A	A	A	B	B	A	A	B	B	B	B	B	A	B	A	A	A	B	B	B	B	A	B	B	B	A	A	B	A	B	B	A
BS00107749_51	3	239.719	A	B	A	A	B	A	A	A	A	B	B	B	A	A	A	A	A	A	B	B	A	A	B	B	B	B	B	A	B	A	A	A	B	B	B	B	A	B	B	B	A	A	B	A	B	B	A
CAP8_rep_c7343_88	3	242.644	A	B	A	-	B	A	A	A	A	B	B	B	A	A	B	A	A	A	B	B	B	B	B	B	B	B	B	A	B	A	A	A	B	B	B	B	A	B	B	B	A	A	B	A	B	B	A
RAC875_c32687_153	3	245.227	A	B	A	B	B	A	A	A	A	B	B	B	A	A	B	A	A	A	B	B	B	B	B	B	B	A	A	A	B	A	A	A	B	B	B	B	A	B	B	B	A	A	B	A	A	B	A
wsnp_Ex_c1440_2764269	3	248.134	A	B	A	B	B	A	A	A	A	B	B	B	A	A	A	A	A	A	B	B	A	A	B	B	B	A	A	A	B	A	A	A	B	B	B	B	A	B	B	B	A	A	B	A	A	B	A
wsnp_BF485168B_Ta_2_1	3	249.392	A	B	A	B	B	A	A	A	A	B	B	B	A	A	A	A	A	A	B	B	A	A	B	B	B	A	A	A	B	A	A	A	A	B	B	B	A	B	B	B	B	A	B	A	A	B	A
Excalibur_c30955_479	3	250.347	A	B	-	-	B	A	A	A	A	B	B	B	A	A	A	A	A	A	B	B	A	A	B	B	B	A	A	A	B	A	A	A	B	B	B	B	A	B	B	B	B	A	B	A	A	B	A
wsnp_BG274294B_Ta_2_3	3	250.984	A	B	B	B	B	A	A	A	A	B	B	B	A	A	A	A	A	A	B	B	A	A	B	B	B	A	A	A	B	A	A	A	B	B	B	B	A	B	B	B	B	A	B	A	A	B	A
Tdurum_contig83770_218	3	251.297	A	B	B	B	B	A	A	A	A	B	B	B	A	A	A	A	A	A	B	B	A	A	B	B	B	A	A	A	B	A	A	A	B	B	B	B	A	B	B	B	B	A	B	A	A	B	A
tplb0048b10_1365	3	252.228	A	B	A	B	B	A	A	A	A	B	B	B	A	A	A	A	A	A	B	B	A	A	B	B	B	A	A	A	B	A	A	A	B	B	B	B	A	B	B	B	A	A	B	A	A	B	A
RAC875_c46467_250	3	253.16	A	B	A	A	B	A	A	A	A	B	B	B	A	A	A	A	A	A	B	B	A	A	B	B	B	A	A	A	B	A	A	A	B	B	B	B	A	B	B	B	A	A	B	A	A	B	A
Kukri_c8235_371	3	254.092	A	B	A	-	B	A	A	A	A	B	B	B	A	A	A	A	A	A	B	B	A	A	B	B	B	A	A	A	B	A	A	A	B	B	B	B	A	B	B	B	A	A	B	A	A	B	A
BS00082071_51	3	256.337	A	B	A	A	B	A	A	A	A	B	B	B	A	A	A	A	A	A	B	B	A	A	B	B	B	A	A	A	B	A	A	A	B	B	B	B	A	B	B	B	A	A	B	A	A	A	A
Excalibur_c12994_1060	3	257.603	A	B	A	B	B	A	A	A	A	B	B	B	A	A	A	A	A	A	B	B	A	A	A	A	B	A	A	A	B	A	A	A	B	B	B	B	A	B	B	B	A	A	B	A	A	A	A
RAC875_c31031_387	3	262.688	B	B	A	B	B	A	A	B	A	B	B	A	A	A	A	A	A	A	B	B	A	A	A	A	B	A	A	B	A	A	A	A	B	B	B	B	A	B	B	B	A	A	B	A	A	A	A
wsnp_RFL_Contig2220_1597321	3	263.62	B	B	B	B	B	A	A	B	A	B	B	A	A	A	A	A	A	A	B	B	A	A	A	A	B	A	A	B	A	A	A	A	B	B	B	B	A	B	B	B	A	A	B	A	A	A	A
BS00040743_51	3	265.557	B	B	B	B	B	A	A	B	A	B	B	A	A	A	A	A	A	A	B	B	A	A	A	A	B	A	A	B	A	A	A	A	B	B	B	B	A	B	B	B	A	A	B	A	A	B	A
BS00025527_51	3	265.869	B	B	B	B	B	A	A	B	A	B	B	A	A	A	A	A	A	A	B	B	A	A	A	A	B	A	A	B	A	A	A	A	B	B	B	B	A	B	B	B	A	A	B	A	A	B	A
wsnp_Ex_c6378_11086366	3	266.178	B	B	B	B	B	A	A	B	A	B	B	A	A	A	A	A	A	A	B	B	A	A	A	A	B	A	A	B	A	A	A	A	B	B	B	B	A	B	B	B	A	A	B	A	A	B	A
BobWhite_c15152_341	3	266.484	B	B	B	B	B	A	A	B	A	B	B	A	A	A	A	A	A	A	B	B	A	A	A	A	B	A	A	B	A	A	A	A	B	B	B	B	A	B	B	B	A	A	B	A	A	B	A
Kukri_c42202_271	3	267.098	B	B	B	B	B	A	A	B	A	B	B	A	A	A	A	A	A	A	B	B	A	A	A	A	B	A	A	B	A	A	A	A	B	B	B	B	A	B	B	B	A	A	B	A	A	B	A
Excalibur_c14859_394	3	267.405	B	B	B	B	B	A	A	B	A	B	B	A	A	A	A	A	A	A	B	B	A	A	A	A	B	A	A	B	A	A	A	A	B	B	B	B	A	B	B	B	A	A	B	A	A	B	A
Ku_c28580_432	3	267.711	B	B	A	B	B	A	A	B	A	B	B	A	A	A	A	A	A	A	B	B	A	A	A	A	B	A	A	B	A	A	A	A	B	B	B	B	A	B	B	B	A	A	B	A	A	B	A
TA005251-0278	3	270.942	B	B	A	B	B	A	A	B	A	B	B	A	A	A	B	A	A	A	B	B	B	B	A	A	B	A	A	B	A	A	A	A	B	B	B	B	A	B	B	B	A	A	B	A	A	B	A
BS00066944_51	3	274.214	B	B	A	B	B	A	A	B	A	B	B	A	A	A	A	A	A	A	B	B	A	A	A	A	B	A	A	B	A	A	A	A	B	B	B	B	A	B	B	B	A	A	B	A	A	B	A
Ra_c7005_420	3	274.541	B	B	A	-	B	A	A	B	A	B	B	A	A	A	A	A	A	A	B	B	A	A	A	A	B	A	A	B	A	A	A	A	B	B	B	B	A	B	B	B	A	A	B	A	A	B	A
wsnp_Ex_c32284_40970312	3	274.875	B	B	A	B	B	A	A	-	A	B	-	A	A	A	A	A	A	A	B	-	A	A	B	A	B	A	A	B	-	A	A	A	B	B	B	B	A	B	B	B	A	A	B	A	A	B	A
Jagger_c7242_85	3	278.573	B	B	A	B	B	A	A	B	A	B	B	A	A	A	A	A	A	A	B	B	A	A	A	A	B	A	A	A	B	A	A	A	B	B	B	B	A	B	B	B	A	A	B	A	A	B	A
Kukri_c36329_526	3	279.815	B	B	A	B	B	A	A	A	A	B	B	A	A	A	A	A	A	A	B	B	A	A	A	A	B	A	A	A	B	A	A	A	B	B	B	B	A	B	B	B	A	A	B	A	A	B	A
BS00039740_51	3	281.715	A	B	A	B	B	A	A	A	A	B	B	A	A	A	A	A	A	A	B	B	A	A	A	A	B	A	A	A	B	A	A	A	B	B	B	B	A	B	B	B	A	A	B	A	A	B	A
Excalibur_c112015_118	3	282.973	A	B	A	B	B	A	A	A	A	B	B	A	A	A	A	A	A	A	B	B	A	A	A	A	B	A	A	A	B	A	A	A	B	B	B	B	A	B	B	B	A	A	B	A	A	B	A
wsnp_Ex_c4808_8584315	3	285.898	A	B	A	B	B	A	A	A	A	B	B	B	A	A	A	A	A	A	B	B	A	A	B	B	B	B	A	A	B	A	A	A	B	B	B	B	A	B	B	B	A	A	B	A	B	B	A
Kukri_rep_c111991_498	3	287.822	A	B	A	B	B	A	A	A	A	B	B	B	A	A	A	A	A	A	B	B	A	A	B	B	B	B	B	A	B	A	A	A	B	B	B	B	A	B	B	B	A	A	B	A	B	B	A
wsnp_Ex_c8625_14468525	3	288.133	A	B	A	B	B	A	A	A	A	B	B	B	A	A	A	A	A	A	B	B	A	A	B	B	B	B	B	A	B	A	A	A	B	B	B	B	A	B	B	B	A	A	B	A	B	B	A
CAP12_c2291_383	3	288.441	A	B	A	B	B	A	A	A	A	B	B	B	A	A	A	A	A	A	B	B	A	A	B	B	B	B	B	A	B	A	A	A	B	B	B	B	A	B	B	B	A	A	B	A	B	B	A
Kukri_rep_c103359_233	3	291.024	A	B	A	B	B	A	A	A	A	B	B	A	A	A	A	A	A	A	B	B	A	A	A	A	B	B	B	A	B	A	A	A	B	B	B	B	A	B	B	B	A	A	B	A	B	B	A
BobWhite_c5812_440	3	291.642	A	B	A	B	B	A	A	A	A	B	B	A	A	A	A	A	A	A	B	B	A	A	A	A	B	B	B	A	B	A	A	A	B	B	B	B	A	B	B	B	A	A	B	A	B	B	A
BobWhite_c11044_322	3	292.259	A	B	A	B	B	A	A	A	A	B	B	A	A	A	A	A	A	A	B	B	A	A	A	A	B	B	B	A	B	A	A	A	B	B	B	B	A	B	B	B	A	A	B	A	B	B	A
JD_c107_683	3	293.191	A	B	A	B	B	A	A	A	A	B	B	B	A	A	A	A	A	A	B	B	A	A	A	A	B	B	B	A	B	A	A	A	B	B	B	B	A	B	B	B	A	A	B	A	B	B	A
RAC875_c87950_333	3	295.436	B	B	A	B	B	A	A	A	A	B	B	A	A	A	A	A	A	A	B	B	A	A	A	A	B	B	B	A	B	A	A	A	B	B	B	B	A	B	B	B	A	A	B	A	B	B	A
RAC875_c103613_441	3	296.057	A	B	A	B	B	A	A	A	A	B	B	A	A	A	A	A	A	A	B	B	A	A	A	A	B	B	B	A	B	A	A	A	B	B	B	B	A	B	B	B	A	A	B	A	B	B	A
BS00089031_51	3	296.366	A	B	A	B	B	A	A	A	A	B	B	A	A	A	A	A	A	A	B	B	A	A	A	A	B	B	B	A	B	A	A	A	B	B	B	B	A	B	B	B	A	A	B	A	B	B	A
GENE-0487_795	3	296.676	B	B	A	B	B	A	A	A	A	B	B	A	A	A	A	A	A	A	B	B	A	A	A	A	B	B	B	A	B	A	A	A	B	B	B	B	A	B	B	B	A	A	B	A	B	B	A
IACX299	3	298.259	B	B	A	B	B	A	A	B	A	B	B	A	A	A	A	A	A	A	B	B	A	A	A	A	B	B	B	B	B	A	A	A	B	B	B	B	A	B	B	B	A	A	B	A	B	B	A
Kukri_c7657_986	3	298.566	B	B	A	B	B	A	A	B	A	B	B	A	A	A	A	A	A	A	B	B	A	A	A	A	B	B	B	B	B	A	A	A	B	B	B	B	A	B	B	B	A	A	B	A	B	B	A
Excalibur_c15617_425	3	298.874	B	B	A	B	B	A	A	B	A	B	B	A	A	A	A	A	A	A	B	B	A	A	A	A	B	B	B	B	B	A	A	A	B	B	B	B	A	B	B	B	A	A	B	A	B	B	A
RAC875_c13877_1015	3	299.183	B	B	A	B	B	A	A	B	A	B	B	A	A	A	A	A	A	A	B	B	A	A	A	A	B	B	B	B	B	A	A	A	B	B	B	B	A	B	B	B	A	A	B	A	B	B	A
Kukri_c7657_651	3	299.8	B	B	A	B	B	A	A	B	A	B	B	A	A	A	A	A	A	A	B	B	A	A	A	A	B	B	B	B	B	A	A	A	B	B	B	B	A	B	B	B	A	A	B	A	B	B	A
TA004690-1102	3	302.046	B	B	B	B	B	A	A	B	A	B	B	A	A	A	A	A	A	A	B	B	A	A	A	A	B	B	B	B	B	A	A	A	B	B	B	B	A	B	B	B	A	A	B	A	B	B	A
RAC875_rep_c99365_219	3	302.663	B	B	B	B	B	A	A	B	A	B	B	A	A	A	A	A	A	A	B	B	A	A	A	A	B	B	B	B	B	A	A	A	B	B	B	B	A	B	B	B	A	A	B	A	B	B	A
Excalibur_rep_c106078_822	3	303.276	B	B	B	B	B	A	A	B	A	B	B	A	A	A	A	A	A	A	B	B	A	A	A	A	B	B	B	B	B	A	A	A	B	B	B	B	A	B	B	B	A	A	B	A	B	B	A
IACX886	3	307.592	B	B	B	B	B	A	A	A	A	B	B	A	A	A	A	A	A	A	B	B	A	A	A	A	B	B	B	B	B	A	A	A	B	B	B	B	A	B	B	B	A	B	A	A	B	B	A
wsnp_Ex_c29186_38247956	3	307.902	B	B	B	B	B	A	A	A	A	B	B	A	A	A	A	A	A	A	B	B	A	A	A	A	B	B	B	B	B	A	A	A	B	B	B	B	A	B	B	B	A	B	A	A	B	B	A
Excalibur_rep_c101787_89	3	312.646	B	B	B	B	B	A	A	A	B	B	B	A	A	B	B	A	A	A	B	B	A	A	B	A	B	A	A	B	A	A	A	A	B	B	B	B	A	B	B	B	B	B	A	A	A	B	A
RAC875_c61512_173	3	316.655	B	B	B	B	B	A	A	A	B	B	B	A	A	B	B	A	A	A	B	B	A	A	B	B	B	B	B	B	B	A	A	A	B	B	B	B	A	B	B	B	B	B	A	A	B	B	A
Tdurum_contig10362_555	3	318.914	B	B	B	B	B	A	A	A	B	B	B	A	A	B	B	A	A	A	B	B	A	A	B	B	B	B	B	B	B	A	A	A	B	B	B	B	A	B	B	B	B	B	A	A	B	B	A
BobWhite_c48071_144	3	321.497	B	B	B	B	B	A	A	-	B	B	B	A	A	B	B	A	A	A	B	B	B	B	B	B	B	B	B	B	B	A	A	A	B	B	B	B	A	B	B	B	B	B	A	A	B	B	A
IACX1891	3	324.064	B	B	B	B	B	A	A	A	B	B	B	A	A	B	B	A	A	A	B	B	A	A	B	B	B	B	B	B	B	A	A	A	B	B	B	B	A	B	B	B	B	B	A	A	B	B	A
wsnp_BE590634B_Ta_2_1	3	325.314	B	B	B	B	B	A	A	A	B	B	B	A	A	B	B	A	A	A	B	B	A	A	B	B	B	B	B	B	B	A	A	A	B	B	B	B	A	B	B	B	B	B	A	A	B	B	A
BS00066278_51	3	327.559	B	B	B	B	B	A	A	A	B	B	B	A	A	B	A	A	A	A	B	B	A	A	B	B	B	B	B	B	B	A	A	A	B	B	B	B	A	B	B	B	B	B	A	A	B	A	A
Excalibur_rep_c72368_68	3	329.471	B	B	B	B	B	A	A	A	B	B	B	A	A	B	A	A	A	A	B	B	A	A	B	B	B	B	B	B	B	A	A	A	B	B	B	B	A	B	B	B	B	B	A	A	B	A	A
RFL_Contig5937_1677	3	332.722	B	B	B	B	B	A	A	A	B	B	B	A	A	B	B	A	A	A	B	B	A	A	B	B	B	B	B	B	B	A	A	A	B	B	B	B	A	B	B	B	B	B	A	A	B	B	A
Excalibur_c40808_441	3	333.654	B	B	B	B	B	A	A	A	B	B	B	A	A	B	B	A	A	A	B	B	A	A	B	B	B	B	B	B	B	A	A	A	B	B	B	B	A	B	B	B	B	B	A	A	B	B	A
BS00069829_51	3	333.962	B	B	B	B	B	A	A	A	B	B	B	A	A	B	B	A	A	A	B	B	A	A	B	B	B	B	B	B	B	A	A	A	B	B	B	B	A	B	B	B	B	B	A	A	B	B	A
BobWhite_c9881_1312	3	336.193	A	B	B	B	B	A	A	A	B	B	B	A	A	B	B	A	A	A	B	B	A	A	B	B	B	B	B	B	B	A	A	A	B	B	B	B	A	B	B	B	A	B	A	A	B	B	A
IACX11634	3	338.76	A	B	-	B	B	A	A	A	B	B	B	A	A	B	B	A	A	A	B	B	B	B	B	B	B	B	B	B	B	A	A	A	B	B	B	B	A	B	B	B	A	B	A	A	B	B	A
RAC875_c66649_186	3	340.721	A	B	A	B	B	A	A	A	B	B	B	A	A	B	B	A	A	A	B	B	A	A	B	B	B	B	B	B	B	A	A	A	B	B	B	B	A	B	B	B	A	B	A	A	B	B	A
BS00074328_51	3	343.705	A	B	A	B	B	A	A	A	B	B	B	A	A	B	B	A	A	A	B	B	A	A	B	B	B	A	A	B	A	A	A	A	B	B	B	B	A	B	B	B	A	B	A	A	A	B	A
RAC875_c1785_366	3	346.63	B	B	B	B	B	A	A	A	B	B	B	A	A	B	B	A	A	A	B	B	A	A	B	B	B	A	A	B	A	A	A	A	B	B	B	B	A	B	B	B	B	B	A	A	A	B	A
Tdurum_contig49651_227	3	350.255	A	B	B	B	B	A	A	A	A	B	B	A	A	A	A	A	A	A	B	B	A	A	B	B	B	A	A	B	A	A	A	A	B	B	B	B	A	B	B	B	A	B	A	A	A	B	A
wsnp_Ex_c5296_9365860	3	352.486	A	B	B	B	B	A	A	A	A	B	B	A	A	A	A	A	A	A	B	B	A	A	B	B	B	A	A	B	A	A	A	A	B	B	B	B	A	B	B	B	A	B	A	A	A	A	A
Jagger_c7235_96	3	354.422	A	B	-	B	B	A	A	A	A	B	B	A	A	A	A	A	A	A	B	B	A	A	B	B	B	A	A	B	A	A	A	A	B	B	B	B	A	B	B	B	A	B	A	A	A	A	A
Ra_c17685_927	3	359.199	A	B	B	B	B	A	A	A	A	B	B	A	A	A	A	A	A	A	B	B	A	A	A	B	B	A	A	B	A	A	A	A	B	B	B	B	B	B	B	B	A	B	A	A	A	B	A
RAC875_c42275_224	3	359.816	A	B	B	B	B	A	A	A	A	B	B	A	A	A	A	A	A	A	B	B	A	A	A	B	B	A	A	B	A	A	A	A	B	B	B	B	B	B	B	B	A	B	A	A	A	B	A
CAP12_c5744_162	3	360.123	A	B	B	B	B	A	A	A	A	B	B	A	A	A	A	A	A	A	B	B	A	A	A	B	B	A	A	B	A	A	A	A	B	B	B	B	B	B	B	B	A	B	A	A	A	B	A
BS00096498_51	3	364.131	A	B	-	B	B	A	A	A	A	B	B	A	A	A	B	A	A	A	B	B	B	B	B	B	B	A	A	B	A	A	A	A	B	B	B	B	A	B	B	B	A	B	A	A	A	B	A
BS00021938_51	3	366.391	A	B	B	B	B	A	A	A	A	B	B	A	A	A	A	A	A	A	B	B	A	A	B	B	B	A	A	B	A	A	A	A	B	B	B	B	A	B	B	B	A	B	A	A	A	B	A
RAC875_rep_c114694_99	3	369.642	A	B	B	B	B	A	A	A	A	B	B	A	A	A	A	A	A	A	B	B	A	A	B	B	B	B	B	B	B	A	A	A	B	B	B	B	A	B	B	B	A	B	A	A	B	B	A
RAC875_c15190_1089	3	369.949	A	B	B	B	B	A	A	A	A	B	B	A	A	A	A	A	A	A	B	B	A	A	B	B	B	B	B	B	B	A	A	A	B	B	B	B	A	B	B	B	A	B	A	A	B	B	A
BobWhite_c20621_683	3	370.911	A	B	-	B	B	A	A	A	A	B	B	A	A	A	A	A	A	A	B	B	A	A	B	B	B	B	B	B	B	A	A	A	B	B	B	B	B	B	B	B	A	B	A	A	B	B	A
BobWhite_rep_c54139_273	3	371.225	A	B	-	B	B	A	A	A	A	B	B	A	A	A	A	A	A	A	B	B	A	A	B	B	B	B	B	B	B	A	A	A	B	B	B	B	B	B	B	B	A	B	A	A	B	B	A
IACX4411	3	372.169	A	B	B	B	B	A	A	A	A	B	B	A	A	A	-	A	A	A	B	B	A	A	B	B	B	B	B	B	B	A	A	A	B	B	B	B	B	B	B	B	A	B	A	A	B	B	A
Excalibur_c56999_109	3	373.762	A	B	B	B	B	A	A	A	A	B	B	A	A	A	A	A	A	A	B	B	A	A	A	B	B	B	B	B	B	A	A	A	B	B	B	B	B	B	B	B	A	B	A	A	B	B	A
Excalibur_c46797_317	3	374.07	A	B	B	B	B	A	A	A	A	B	B	A	A	A	A	A	A	A	B	B	A	A	A	B	B	B	B	B	B	A	A	A	B	B	B	B	B	B	B	B	A	B	A	A	B	B	A
RAC875_c4190_337	3	374.688	A	B	B	B	B	A	A	A	A	B	B	A	A	A	A	A	A	A	B	B	A	A	A	B	B	B	B	B	B	A	A	A	B	B	B	B	B	B	B	B	A	B	A	A	B	B	A
Ex_c4206_502	3	375.614	A	B	A	B	B	A	A	A	A	B	B	A	A	A	A	A	A	A	B	B	A	A	A	B	B	B	B	B	B	A	A	A	B	B	B	B	B	B	B	B	A	B	A	A	B	B	A
Excalibur_c10111_85	3	380.63	A	A	B	B	B	A	A	A	A	B	A	A	A	A	B	A	A	A	B	B	A	A	A	B	B	A	B	B	B	A	A	A	B	B	B	B	B	B	B	B	A	B	A	A	B	B	A
tplb0043a07_1411	3	381.259	A	A	B	B	B	A	A	A	A	B	A	A	A	A	B	A	A	A	B	B	A	A	A	B	B	A	B	B	B	A	A	A	B	B	B	B	B	B	B	B	A	B	A	A	B	B	A
tplb0034e16_1165	3	381.572	A	A	B	B	B	A	A	A	A	B	A	A	A	A	B	A	A	A	B	B	A	A	A	B	B	A	B	B	B	A	A	A	B	B	B	B	B	B	B	B	A	B	A	A	B	B	A
wsnp_Ex_rep_c67098_65573819	3	384.478	A	A	B	B	B	A	A	A	A	B	A	A	A	A	A	A	A	A	B	B	A	A	A	B	B	A	B	B	B	A	A	A	B	B	B	B	B	B	B	B	A	B	A	A	B	A	A
BS00022539_51	3	385.729	A	A	B	B	B	A	A	A	A	B	A	A	A	A	A	A	A	A	B	B	A	A	A	B	B	A	B	B	B	A	A	A	B	B	B	B	B	B	B	B	A	B	A	A	B	A	A
BS00022176_51	3	391.925	A	A	B	B	B	A	A	A	A	B	A	A	A	A	A	A	A	A	B	B	A	A	A	B	B	A	A	B	A	A	A	A	B	B	B	B	B	B	B	B	A	B	A	A	A	B	A
BS00107675_51	3	394.214	A	A	A	B	B	A	A	A	A	B	A	A	A	A	B	A	A	A	B	B	B	B	A	B	B	A	A	B	A	A	A	A	B	B	B	B	B	B	B	B	A	B	A	A	A	B	A
Tdurum_contig10036_474	3	399.369	A	A	B	B	B	A	A	A	A	B	A	A	A	A	B	A	A	A	B	B	B	B	A	B	B	A	A	B	A	A	B	A	B	B	B	B	B	B	B	B	A	B	A	A	B	B	A
Tdurum_contig10036_741	3	399.676	A	A	B	B	B	A	A	A	A	B	A	A	A	A	B	A	A	A	B	B	B	B	A	B	B	A	A	B	A	A	B	A	B	B	B	B	B	B	B	B	A	B	A	A	B	B	A
Kukri_c39223_831	3	401.95	A	A	-	B	B	A	A	A	A	B	A	A	A	A	B	A	A	A	B	B	A	A	A	B	B	A	A	B	A	A	B	A	B	B	B	B	B	B	B	B	A	B	A	A	B	B	A
BobWhite_c2027_84	3	402.264	A	A	A	B	B	A	A	A	A	B	A	A	A	A	B	A	A	A	B	B	A	A	A	B	B	A	A	B	A	A	B	A	B	B	B	B	B	B	B	B	A	B	A	A	B	B	A
Kukri_c30159_573	3	402.575	A	A	-	B	B	A	A	A	A	B	A	A	A	A	B	A	A	A	B	B	A	A	A	B	B	A	A	B	A	A	B	A	B	B	B	B	B	B	B	B	A	B	A	A	B	B	A
IAAV1683	3	402.886	A	A	B	B	B	A	A	A	A	B	A	A	A	A	B	A	A	A	B	B	A	A	A	B	B	A	A	B	A	A	B	A	B	B	B	B	B	B	B	B	A	B	A	A	B	B	A
Tdurum_contig10036_1614	3	405.469	A	A	B	B	B	A	A	A	A	B	A	A	A	A	A	A	A	A	B	B	A	A	A	B	B	A	A	B	A	A	B	A	B	B	B	B	B	B	B	B	A	B	A	A	B	A	A
Tdurum_contig32775_78	3	407.072	A	A	-	B	B	A	A	A	A	B	A	A	A	A	A	A	A	A	B	B	A	A	A	B	B	A	A	B	A	A	B	A	B	B	B	B	B	B	B	B	A	B	A	A	A	A	A
RAC875_c17188_1696	3	410.075	A	A	B	B	B	A	A	A	A	B	A	A	A	A	B	A	A	A	B	B	A	A	A	B	B	A	A	B	A	A	B	A	B	B	B	B	B	B	B	B	A	B	A	A	A	B	A
Excalibur_c96904_336	3	410.7	A	A	B	B	B	A	A	A	A	B	A	A	A	A	B	A	A	A	B	B	A	A	A	B	B	A	A	B	A	A	B	A	B	B	B	B	B	B	B	B	A	B	A	A	A	B	A
Kukri_c4453_1248	3	411.005	A	A	B	B	B	A	A	A	A	B	A	A	A	A	B	A	A	A	B	B	A	A	A	B	B	A	A	B	A	A	B	A	B	B	B	B	B	B	B	B	A	B	A	A	A	B	A
RAC875_c27273_334	3	411.622	A	A	B	B	B	A	A	A	A	B	A	A	A	A	B	A	A	A	B	B	A	A	A	B	B	A	A	B	A	A	B	A	B	B	B	B	B	B	B	B	A	B	A	A	A	B	A
wsnp_Ku_rep_c107952_93214466	3	413.195	A	A	B	B	B	A	A	A	A	B	A	A	A	A	B	A	A	A	B	B	A	A	A	B	B	A	A	B	A	A	B	B	B	B	B	B	B	B	B	B	A	B	A	A	A	B	A
IAAV7428	3	413.502	A	A	B	B	B	A	A	A	A	B	A	A	A	A	B	A	A	A	B	B	A	A	A	B	B	A	A	B	A	A	B	B	B	B	B	B	B	B	B	B	A	B	A	A	A	B	A
RAC875_c818_1185	3	414.452	A	A	A	B	B	A	A	A	A	B	A	A	A	A	B	A	A	A	B	B	A	A	A	B	B	A	A	B	A	A	B	B	B	B	B	B	B	B	B	B	A	B	A	A	A	B	A
RAC875_c15593_1421	3	416.376	A	A	A	B	B	A	A	A	A	B	A	A	A	A	B	A	A	A	B	B	A	A	A	B	B	A	A	B	A	A	B	A	B	B	B	B	B	B	B	B	A	B	A	A	A	B	A
BS00069044_51	3	416.684	A	A	A	B	B	A	A	A	A	B	A	A	A	A	B	A	A	A	B	B	A	A	A	B	B	A	A	B	A	A	B	A	B	B	B	B	B	B	B	B	A	B	A	A	A	B	A
wsnp_Ex_c27176_36393952	3	417.616	A	A	A	B	B	A	A	A	A	B	A	A	A	A	B	A	A	A	B	B	A	A	A	B	B	A	A	B	A	A	B	A	B	B	B	B	B	B	B	B	A	B	A	A	B	B	A
Excalibur_c42301_54	3	423.855	A	A	B	B	B	A	A	A	A	B	A	A	A	A	B	A	A	A	B	B	B	B	A	B	B	A	-	B	B	A	B	B	B	B	B	B	B	A	B	B	A	B	A	A	B	B	A
Kukri_c25512_53	3	434.069	A	A	B	B	B	A	A	A	A	B	A	A	A	A	A	A	A	B	B	B	A	A	A	B	B	B	A	B	B	A	B	B	B	B	B	A	B	A	B	B	A	A	A	A	B	B	A
BS00043666_51	3	438.503	A	A	-	B	B	A	A	A	A	B	A	A	A	A	A	A	A	B	B	B	A	A	B	B	B	A	A	B	A	A	B	B	B	B	B	B	B	A	B	B	A	A	A	A	A	B	A
Kukri_c5407_192	3	442.906	A	A	B	B	B	A	A	A	A	B	A	A	A	A	A	A	A	B	B	B	A	A	B	B	B	B	A	B	A	A	B	B	B	B	B	A	B	A	B	B	A	A	A	A	A	A	A
Tdurum_contig8840_575	3	453.817	A	A	A	B	B	A	A	A	A	B	A	A	B	A	A	A	A	B	B	B	A	B	A	B	B	B	A	B	A	A	B	B	B	B	B	A	B	B	B	A	A	A	A	A	A	B	A
Tdurum_contig8840_540	3	454.43	A	A	A	B	B	A	A	A	A	B	A	A	B	A	A	A	A	B	B	B	B	B	A	B	B	B	A	B	A	A	B	B	B	B	B	A	B	B	B	A	A	A	A	A	A	B	A
BS00094562_51	3	455.362	A	A	B	B	B	A	A	A	A	B	A	A	B	A	A	A	A	B	B	B	-	B	A	B	B	B	A	B	A	A	B	B	B	B	B	A	B	B	B	A	A	A	A	A	A	B	A
wsnp_Ra_rep_c109381_92361154	3	459.344	A	A	B	B	B	A	A	A	A	A	A	A	B	A	A	A	A	B	B	B	B	B	A	B	B	B	B	B	B	A	B	B	B	B	B	A	B	B	B	A	A	A	A	A	B	B	A
BS00045568_51	3	459.969	A	A	-	B	B	A	A	A	A	A	A	A	B	B	A	A	A	B	B	B	B	B	A	A	B	B	B	B	B	A	B	B	B	B	B	A	B	B	B	A	A	A	A	A	B	B	A
Tdurum_contig75731_537	3	460.606	A	A	B	B	B	A	A	A	A	A	A	A	B	A	A	A	A	B	B	B	B	B	A	A	B	B	-	B	B	A	B	B	B	B	B	A	B	B	-	A	A	A	A	A	B	B	A
BS00023173_51	3	461.235	A	A	B	B	B	A	A	A	A	A	A	A	B	A	A	A	A	B	B	B	B	B	A	A	B	B	B	B	B	A	B	B	B	B	B	A	B	B	B	A	A	A	A	A	B	B	A
tplb0034p10_1134	3	462.161	A	A	B	B	B	A	B	A	A	A	A	A	B	B	A	A	A	B	B	B	B	B	A	A	B	B	B	B	B	A	B	B	B	B	B	A	B	B	B	A	A	A	A	A	B	B	A
CAP8_c5043_190	3	463.734	A	A	B	B	B	A	B	A	A	A	A	A	B	B	B	A	A	B	B	B	B	B	A	A	B	B	B	B	B	A	B	B	B	B	B	A	B	B	B	A	A	A	A	A	B	B	A
Tdurum_contig28008_54	3	465.307	A	A	B	B	B	A	B	A	B	A	A	A	B	B	B	A	A	B	B	B	B	B	A	A	B	B	B	B	B	A	B	B	B	B	B	A	B	B	B	A	A	A	B	A	B	B	A
BobWhite_c50_411	3	465.612	A	A	B	B	B	A	B	A	B	A	A	A	B	B	B	A	A	B	B	B	B	B	A	A	B	B	B	B	B	A	B	B	B	B	B	A	B	B	B	A	A	A	B	A	B	B	A
Kukri_rep_c102102_273	3	468.884	A	A	B	B	B	A	B	A	B	A	A	A	B	B	A	A	A	B	B	B	B	B	A	A	B	B	B	B	B	A	B	B	B	B	B	A	B	B	B	B	B	A	B	A	B	B	A
RAC875_c49225_66	3	469.195	A	A	B	B	B	A	B	A	B	A	A	A	B	B	A	A	A	B	B	B	B	B	A	A	B	B	B	B	B	A	B	B	B	B	B	A	B	B	B	B	B	A	B	A	B	B	A
BS00012012_51	3	478.729	A	A	B	B	A	A	B	A	B	A	A	A	B	B	A	B	A	B	B	B	A	A	B	A	B	A	A	B	A	A	B	B	B	B	B	A	B	B	B	B	B	A	B	A	A	A	A
BS00015519_51	3	482.306	A	A	B	B	A	A	B	A	B	A	A	A	B	B	A	B	A	B	B	B	B	B	B	A	B	A	A	B	A	A	B	B	B	B	B	A	B	B	B	B	B	A	B	A	A	B	A
IACX8074	3	488.075	A	A	A	B	A	A	B	A	B	A	A	A	B	B	B	B	A	B	B	B	B	B	B	A	B	A	A	B	A	A	B	B	B	B	A	A	B	B	B	B	B	A	B	A	A	B	A
IACX9290	3	491.001	A	A	A	B	A	A	B	A	B	A	A	A	B	B	A	A	A	B	B	B	B	B	B	A	B	A	A	B	A	A	B	B	B	B	A	A	B	B	B	B	B	A	B	A	A	A	A
Excalibur_c49801_345	3	495.777	A	A	A	B	A	A	B	A	B	A	A	A	B	B	-	B	A	B	B	B	B	B	B	A	B	A	B	B	A	A	B	B	B	B	B	A	B	B	B	B	B	A	B	A	B	A	A
IAAV5949	3	497.701	A	A	A	B	A	A	B	A	B	A	A	A	B	B	A	B	A	B	B	B	B	B	B	A	B	A	B	B	A	A	B	B	B	B	B	A	B	B	B	B	B	A	B	A	B	A	A
Kukri_c30490_328	3	499.294	A	A	A	B	A	A	B	A	B	A	A	A	B	B	-	B	A	A	B	B	B	B	B	A	B	A	B	B	A	A	B	B	B	B	A	A	B	B	B	B	B	A	B	A	B	A	A
Excalibur_c88292_81	3	505.183	A	A	A	B	A	A	B	A	B	A	A	A	B	B	A	B	A	A	B	B	A	A	B	A	B	A	A	B	A	A	B	B	B	B	A	A	B	B	B	B	B	A	B	A	A	A	A
Kukri_c1565_111	3	510.685	A	A	A	B	A	A	B	A	B	A	A	A	B	B	A	A	A	A	B	A	B	B	-	A	B	A	A	B	A	A	B	B	B	B	A	A	B	B	B	B	B	A	B	A	B	A	A
wsnp_RFL_Contig2403_1927045	3	512.596	A	A	A	B	A	A	B	A	B	A	A	A	B	B	A	A	A	A	B	B	B	B	B	A	B	A	B	B	A	A	B	B	B	B	A	A	B	B	B	B	B	A	B	A	B	A	A
J0ger_c2152_123	3	512.911	A	A	A	B	A	A	B	A	B	A	A	A	B	B	A	-	A	A	B	B	B	B	B	A	B	A	B	B	A	A	B	B	B	B	A	A	B	B	B	B	B	A	B	A	B	A	A
Ex_c4436_1947	3	517.344	A	B	A	B	A	A	B	A	A	A	A	A	B	A	A	A	A	A	B	A	B	B	B	A	B	A	B	B	A	A	B	B	B	B	A	A	B	B	A	B	B	A	B	A	B	A	A
wsnp_Ex_c4436_7981188	3	519.961	A	B	A	B	A	A	B	A	A	A	A	A	B	A	A	A	A	A	B	A	B	B	B	A	B	A	A	B	A	A	B	B	B	B	A	A	B	B	A	B	B	A	B	A	A	A	A
IAAV4844	3	521.554	A	B	A	B	A	A	B	A	A	A	A	A	B	A	A	B	A	A	B	A	B	B	B	A	B	A	A	B	A	A	B	B	B	B	A	A	B	B	A	B	B	A	B	A	A	A	A
BS00103710_51	3	528.237	A	A	A	B	A	A	B	A	A	A	A	A	B	A	A	A	A	A	B	A	B	B	B	A	B	A	A	B	A	A	B	B	B	B	A	A	B	B	B	B	B	A	B	A	A	A	A
Tdurum_contig10354_270	3	528.858	A	A	A	B	A	A	B	A	A	A	A	A	B	A	A	B	A	A	B	A	B	B	B	A	B	A	A	B	A	A	B	B	B	B	A	A	B	B	B	B	B	A	B	A	A	A	A
RAC875_c3001_1236	3	529.471	A	A	A	B	A	A	B	A	A	A	A	A	B	A	A	B	A	A	B	A	B	B	B	A	B	A	A	B	A	A	B	B	B	B	A	A	B	B	B	B	B	A	B	A	A	A	A
RFL_Contig3165_667	3	530.397	A	A	A	B	A	A	B	A	A	A	A	A	B	A	A	B	A	A	B	A	B	B	B	A	B	A	A	B	A	A	B	B	B	B	A	A	B	B	B	B	B	A	B	A	A	A	A
BS00051105_51	3	531.323	A	A	A	B	A	A	B	A	A	A	A	A	B	A	A	B	A	A	B	A	B	B	B	A	B	A	A	B	A	A	B	B	B	B	A	A	B	B	B	B	B	A	B	A	A	A	A
Excalibur_c5888_169	3	531.628	A	A	A	B	A	A	B	B	A	A	A	A	B	A	A	B	A	A	B	A	B	B	B	A	B	A	A	B	A	A	B	B	B	B	A	A	B	B	B	B	B	A	B	A	A	A	A
CAP11_c7969_315	3	532.242	A	A	A	B	A	A	B	B	A	A	A	A	B	A	A	B	A	A	B	A	B	B	B	A	B	A	A	B	A	A	B	B	B	B	A	A	B	B	B	B	B	A	B	A	A	A	A
wsnp_Ex_c1058_2020681	3	532.547	A	A	A	B	A	A	B	B	A	A	A	A	B	A	A	B	A	A	B	A	B	B	B	A	B	A	A	B	A	A	B	B	B	B	A	A	B	B	B	B	B	A	B	A	A	A	A
wsnp_Ku_c2797_5284087	3	532.852	A	A	A	B	A	A	B	B	A	A	A	A	B	A	A	B	A	A	B	A	B	B	B	A	B	A	A	B	A	A	B	B	B	B	A	A	B	B	B	B	B	A	B	A	A	A	A
Tdurum_contig52086_342	3	533.156	A	A	A	B	A	A	B	B	A	A	A	A	B	A	A	B	A	A	B	A	B	B	B	A	B	A	A	B	A	A	B	B	B	B	A	A	B	B	B	B	B	A	B	A	A	A	A
tplb0049h18_765	3	533.463	A	A	A	B	A	A	B	B	A	A	A	A	B	A	A	A	A	A	B	A	B	B	B	A	B	A	A	B	A	A	B	B	B	B	A	A	B	B	B	B	B	A	B	A	A	A	A
IAAV6133	3	533.772	A	A	A	B	A	A	B	B	A	A	A	A	B	A	A	A	A	A	B	A	B	B	B	A	B	A	A	B	A	A	B	B	B	B	A	A	B	B	B	B	B	A	B	A	A	A	A
Kukri_c59535_186	3	534.082	A	A	A	B	A	A	B	B	A	A	A	A	B	A	A	A	A	A	B	A	B	B	B	A	B	A	A	B	A	A	B	B	B	B	A	A	B	B	B	B	B	A	B	A	A	A	A
wsnp_Ex_c750_1474351	3	535.686	A	A	A	B	A	A	B	B	A	A	A	A	B	A	A	-	A	A	B	A	B	B	B	A	B	A	A	B	A	A	B	B	B	B	A	A	B	B	B	B	B	A	B	A	A	A	A
wsnp_BE446672B_Ta_2_1	3	535.994	A	A	A	B	A	A	B	B	A	A	A	A	B	A	A	B	A	A	B	A	B	B	B	A	B	A	A	B	A	A	B	B	B	B	A	A	B	B	B	B	B	A	B	A	A	A	A
Kukri_c94613_637	3	539.976	A	A	A	B	A	A	B	B	A	A	A	A	B	A	B	A	A	A	B	A	B	B	B	A	B	A	A	B	A	A	B	B	B	B	A	A	B	B	B	B	B	A	B	A	A	B	A
D_contig03023_692	3	542.207	A	A	A	B	A	A	B	B	A	A	A	A	B	A	B	A	A	A	B	A	B	B	B	A	B	A	B	B	A	A	B	B	B	B	A	A	B	B	B	B	B	A	B	A	B	B	A
Excalibur_c35289_64	3	544.438	A	A	A	B	A	A	B	B	A	A	A	A	B	A	A	B	A	A	B	A	B	B	B	A	B	A	B	B	A	A	B	B	B	B	A	A	B	B	B	B	B	A	B	A	B	A	A
BS00063686_51	3	545.059	A	A	A	B	A	A	B	B	A	A	A	A	B	A	A	-	A	A	B	A	B	B	B	A	B	A	B	B	A	A	B	B	B	B	A	A	B	B	B	B	B	A	B	A	B	A	A
RFL_Contig785_1156	3	545.991	A	A	A	B	A	A	B	B	A	A	A	A	B	A	A	A	A	A	B	A	B	B	B	A	B	A	B	B	A	A	B	B	B	B	A	A	B	B	B	B	B	A	B	A	B	A	A
RAC875_rep_c118202_115	3	548.557	A	A	A	B	A	A	B	B	A	A	A	A	B	A	A	-	A	A	B	A	B	B	B	A	B	A	B	B	A	A	B	B	B	B	A	A	B	B	B	B	B	A	B	A	B	A	A
BobWhite_c35250_155	3	549.506	A	A	A	B	A	A	B	B	A	A	A	A	B	A	A	-	A	A	B	A	B	B	B	A	B	A	B	B	A	A	B	B	B	B	A	A	B	B	B	B	B	A	B	A	B	A	A
BS00062721_51	3	550.135	A	A	A	B	A	A	B	A	A	A	A	A	B	A	A	B	A	A	B	A	B	B	B	A	B	A	B	B	A	A	B	B	B	B	A	A	B	B	B	B	B	A	B	A	B	A	A
Kukri_c44604_203	3	551.067	A	A	A	B	A	A	B	A	A	A	A	A	B	A	A	B	A	A	B	A	B	B	B	A	B	A	B	B	A	A	B	B	B	B	A	A	B	B	B	B	B	A	B	A	B	A	A
wsnp_CAP11_c2596_1325540	3	551.374	A	A	A	B	A	A	B	A	A	A	A	A	B	A	A	B	A	A	B	A	B	B	B	A	B	A	B	B	A	A	B	B	B	B	A	A	B	B	B	B	B	A	B	A	B	A	A
BS00065891_51	3	552.624	A	A	A	B	A	A	B	A	A	A	A	A	B	A	A	B	A	A	B	A	B	B	B	A	B	A	B	B	A	A	B	B	B	B	A	A	B	B	B	B	B	A	B	A	B	A	A
RAC875_c11599_494	3	552.933	A	A	A	B	A	A	B	A	A	A	A	A	B	A	A	B	A	A	B	A	B	B	B	A	B	A	B	B	A	A	B	B	B	B	A	A	B	B	B	B	B	A	B	A	B	A	A
BobWhite_c42696_188	3	553.566	A	A	A	B	A	A	B	A	A	A	A	A	B	A	A	-	A	A	B	A	B	B	B	A	B	A	B	B	A	A	B	B	B	B	A	A	B	B	B	B	B	A	B	A	B	A	A
BS00011892_51	3	553.878	A	A	A	B	A	A	B	A	A	A	A	A	B	A	A	-	A	A	B	A	B	B	B	A	B	A	B	B	A	A	B	B	B	B	A	A	B	B	B	B	B	A	B	A	B	A	A
Tdurum_contig76653_295	3	554.189	A	A	A	B	A	A	B	A	A	A	A	A	B	A	A	A	A	A	B	A	B	B	B	A	B	A	B	B	A	A	B	B	B	B	A	A	B	B	B	B	B	A	B	A	B	A	A
RAC875_c9770_123	3	555.121	A	A	A	B	A	A	B	A	A	A	A	A	B	A	A	A	A	A	B	A	B	B	B	A	B	A	B	B	A	A	B	B	B	B	A	A	B	B	B	B	B	A	B	A	B	A	A
TA002645-0060	3	557.687	A	A	A	B	A	A	B	A	A	A	A	A	B	A	A	B	A	A	B	A	A	A	B	A	B	A	B	B	A	A	B	B	B	B	A	A	B	B	B	B	B	A	B	A	B	A	A
RAC875_c8459_1291	4	0	B	B	A	B	B	B	B	B	A	A	B	B	B	B	A	B	A	B	A	B	B	B	B	A	A	B	B	B	B	B	A	B	B	B	A	A	A	B	B	B	A	A	B	A	B	A	B
RAC875_c5966_1854	4	4.344	B	B	A	B	B	B	B	B	B	A	B	B	B	B	A	B	A	B	A	B	B	B	A	A	A	B	B	B	B	B	A	B	B	B	A	B	A	B	A	B	A	A	B	A	B	A	B
RFL_Contig5709_3005	4	6.604	B	B	A	B	B	B	B	B	B	A	B	B	B	B	B	B	A	B	A	B	B	B	A	A	A	B	B	B	B	B	A	B	B	B	A	B	A	B	A	B	A	A	B	A	B	B	B
RFL_Contig5709_3312	4	8.207	B	B	A	B	B	B	B	B	B	A	B	B	B	B	A	B	A	B	A	B	B	B	-	A	A	B	B	B	B	B	A	B	B	B	A	B	A	B	A	B	A	A	B	A	B	A	B
Tdurum_contig43938_291	4	9.81	B	B	A	B	B	B	B	B	B	A	B	B	B	B	A	B	A	B	A	B	B	B	-	A	A	B	B	B	B	B	A	B	B	B	A	B	A	B	A	B	A	A	B	A	B	A	B
Excalibur_c11505_806	4	13.792	B	B	A	B	B	B	B	B	-	A	B	B	B	B	A	B	A	B	A	B	B	B	A	A	A	B	B	B	B	B	A	B	A	B	B	B	A	A	A	B	A	B	B	A	B	A	A
tplb0059m03_1516	4	16.756	B	B	A	B	B	B	B	B	B	A	B	B	B	B	A	B	A	B	A	B	B	B	B	A	A	B	B	B	B	B	A	B	B	B	B	B	A	A	A	B	A	B	B	A	B	A	A
RAC875_c29367_244	4	20.765	B	B	A	B	B	B	B	B	A	A	A	B	B	B	A	B	A	B	A	B	B	B	B	A	A	B	B	B	B	B	A	B	A	B	B	A	A	A	A	B	A	B	B	A	B	A	B
Tdurum_contig42513_886	4	21.069	B	B	A	B	B	B	B	B	A	A	A	B	B	B	A	B	A	B	A	B	B	B	B	A	A	B	B	B	B	B	A	B	A	B	B	A	A	A	A	B	A	B	B	A	B	A	B
BobWhite_c5611_281	4	25.025	B	B	A	B	B	A	A	B	A	A	A	B	B	B	A	B	A	B	A	B	B	B	A	A	A	B	B	B	B	B	A	B	A	B	B	A	A	A	B	B	A	B	B	A	B	A	B
BS00062677_51	4	25.974	B	B	A	B	B	A	A	B	A	A	A	B	B	B	A	B	A	B	A	B	B	B	A	A	A	B	B	B	B	B	A	B	A	B	B	A	A	A	B	B	A	B	B	A	B	A	B
RAC875_c39793_452	4	29.335	B	B	A	B	B	A	A	B	A	A	A	B	B	B	A	B	A	B	A	B	B	B	A	A	A	A	A	B	A	B	A	B	A	B	B	A	A	A	B	B	A	B	B	A	-	A	B
Kukri_c32803_150	4	29.964	B	B	A	B	B	A	A	B	A	A	A	B	B	B	A	B	A	B	A	B	B	B	A	A	A	A	A	B	A	B	A	B	A	B	B	A	A	A	B	B	A	B	B	A	A	A	B
Tdurum_contig50954_394	4	31.547	B	B	A	B	B	A	A	B	A	A	A	B	B	B	A	B	A	B	A	B	B	B	A	A	A	A	A	B	A	B	A	B	A	B	B	A	A	A	B	B	A	B	B	A	A	A	B
IACX4260	4	32.496	B	B	A	B	B	A	A	B	A	A	A	B	B	B	A	B	A	B	A	B	B	B	-	A	A	A	A	B	A	B	A	B	A	B	B	A	A	A	B	B	A	B	B	A	A	A	B
RAC875_rep_c111781_179	4	34.446	B	B	A	B	B	A	A	B	A	A	A	B	A	B	A	B	A	B	A	B	B	B	B	A	A	A	A	B	A	B	A	B	A	B	B	A	A	A	B	B	A	B	B	A	B	A	B
Tdurum_contig50954_880	4	35.401	B	B	A	B	B	A	A	B	A	A	A	B	B	B	A	B	A	B	A	B	B	B	B	A	A	A	A	B	A	B	A	B	A	B	B	A	A	A	B	B	A	B	B	A	B	A	B
tplb0028p23_691	4	38.035	B	B	A	B	B	A	A	B	A	A	A	B	B	B	A	B	A	B	A	B	A	A	B	A	A	A	A	B	A	B	A	B	A	B	B	A	A	A	B	B	A	B	B	A	B	A	B
RAC875_c4907_474	4	38.664	B	B	A	B	B	A	A	B	A	A	A	B	B	B	A	B	A	B	A	B	A	A	B	A	A	A	A	B	A	B	A	B	A	B	B	A	A	A	B	B	A	B	B	A	B	A	B
wsnp_Ex_rep_c66331_64502363	4	42.783	B	B	A	B	B	B	B	-	B	-	A	B	B	B	A	B	A	B	A	B	A	A	B	A	A	A	A	-	B	B	A	B	A	B	B	A	A	A	A	B	A	B	B	A	A	A	B
Tdurum_contig11192_139	4	45.583	B	B	A	B	B	B	B	-	A	A	A	-	-	-	A	-	A	B	A	-	A	A	A	A	A	A	A	B	A	B	A	B	A	B	B	A	A	A	A	B	A	B	B	A	A	A	B
BobWhite_c11201_410	4	50.961	B	B	A	B	B	B	B	-	B	A	A	-	-	B	A	B	A	B	A	-	B	B	B	A	A	A	A	B	A	B	A	B	A	B	B	A	A	A	A	B	A	B	B	A	A	A	B
BS00063445_51	4	52.936	B	B	A	B	B	B	B	B	B	A	A	B	B	B	A	B	A	B	A	B	B	B	B	A	A	A	A	B	A	B	A	B	B	B	B	A	A	A	A	B	A	B	B	A	A	A	B
BS00079989_51	4	53.242	B	B	A	B	B	B	B	B	B	A	A	B	B	B	A	B	A	B	A	B	B	B	B	A	A	A	A	B	A	B	A	B	B	B	B	A	A	A	A	B	A	B	B	A	A	A	B
Excalibur_c6816_315	4	53.879	B	B	A	B	B	B	B	B	B	A	A	B	B	B	A	B	A	B	A	B	B	B	B	A	A	A	A	B	A	B	A	B	B	B	B	A	A	A	A	B	A	B	B	A	A	A	B
RAC875_c16310_621	4	54.198	B	B	A	B	B	B	B	B	B	A	A	B	B	B	A	B	A	B	A	B	B	B	B	A	A	A	A	B	A	B	A	B	B	B	B	A	A	A	A	B	A	B	B	A	A	A	B
BS00068168_51	4	54.506	B	B	A	B	B	B	B	B	B	A	A	B	B	B	A	B	A	B	A	B	B	B	B	A	A	A	A	B	A	B	A	B	B	B	B	A	A	A	A	B	A	B	B	A	A	A	B
RAC875_rep_c69171_241	4	55.462	B	B	A	B	B	B	B	B	A	A	A	B	B	B	A	B	A	B	A	B	B	B	B	A	A	A	A	B	A	B	A	B	A	B	B	A	A	A	A	B	A	B	B	A	A	A	B
RAC875_rep_c69171_92	4	56.417	B	B	A	B	B	B	B	B	A	A	A	B	B	B	A	B	A	B	A	B	B	B	A	A	A	A	A	B	A	B	A	B	A	B	B	A	A	A	A	B	A	B	B	A	A	A	B
wsnp_Ex_c2723_5047696	4	56.726	B	B	A	B	B	B	B	B	A	A	A	B	B	B	A	B	A	B	A	B	B	B	-	A	A	A	A	B	A	B	A	B	A	B	B	A	A	A	A	B	A	B	B	A	A	A	B
BS00011532_51	4	57.035	B	B	A	B	B	B	B	B	A	A	A	B	B	B	A	B	A	B	A	B	B	B	-	A	A	A	A	B	A	B	A	B	A	B	B	A	A	A	A	B	A	B	B	A	A	A	B
Kukri_rep_c69663_846	4	57.349	B	B	A	B	B	B	B	B	B	A	A	B	B	B	A	B	A	B	A	B	B	B	B	A	A	A	A	B	A	B	A	B	-	B	B	A	A	A	A	B	A	B	B	A	A	A	B
wsnp_Ku_c55746_59522526	4	62.504	B	B	A	B	B	B	B	B	-	A	B	B	B	B	B	B	A	B	A	B	B	B	B	A	A	A	A	B	A	B	A	B	B	B	B	B	A	A	A	B	A	B	B	A	A	B	A
wsnp_Ex_rep_c103892_88739043	4	63.436	B	B	A	B	B	B	B	B	A	A	B	B	B	B	B	B	A	B	A	B	B	B	B	A	A	A	A	B	A	B	A	B	A	B	B	B	A	A	A	B	A	B	B	A	A	B	A
Excalibur_c8314_405	4	65.653	B	B	A	B	B	B	B	B	A	A	B	B	B	B	A	B	A	B	A	B	B	B	B	A	A	A	A	B	A	B	A	B	A	B	B	B	A	A	A	B	A	B	B	A	A	A	A
RFL_Contig1999_3064	4	66.952	B	B	A	B	B	B	B	B	-	A	B	B	B	B	A	B	A	B	A	B	B	B	-	A	A	A	A	B	A	B	A	B	-	B	B	B	A	A	A	B	A	B	B	A	A	A	A
RFL_Contig5299_1529	4	68.927	B	B	A	B	B	B	B	B	B	A	B	B	B	B	A	B	A	B	A	B	B	B	B	A	A	A	A	B	A	B	A	B	A	B	B	B	A	A	A	B	A	B	B	A	A	A	A
RFL_Contig2585_547	4	75.166	B	B	A	B	B	B	B	B	B	A	B	B	B	B	A	B	A	B	A	B	A	A	B	A	A	A	A	B	A	B	A	B	B	B	A	B	A	B	A	B	A	A	B	A	A	A	B
Excalibur_c37751_221	4	79.846	B	B	A	B	B	B	B	B	A	A	B	B	B	B	A	B	A	B	A	B	A	A	B	A	A	A	A	B	A	B	A	B	B	B	A	A	A	B	B	B	A	A	B	A	A	A	B
Tdurum_contig93507_1345	4	82.197	B	B	A	B	B	B	B	B	A	A	B	B	B	B	A	B	A	B	A	B	B	B	B	A	A	A	A	B	A	B	A	B	B	B	A	A	A	B	B	B	A	A	B	A	A	A	B
Tdurum_contig17943_547	4	82.846	B	B	A	B	B	B	B	B	A	A	B	B	B	B	A	B	A	B	A	B	B	B	B	A	A	A	A	B	A	B	A	B	B	B	A	A	A	B	B	B	A	A	B	A	A	A	B
Jagger_c342_119	4	87.622	B	B	A	B	B	B	B	B	A	A	B	B	B	A	A	B	A	B	A	B	B	B	B	A	B	A	A	B	A	B	A	B	B	B	A	A	A	B	A	B	A	A	B	A	-	A	B
Excalibur_c27658_589	4	87.947	-	B	A	B	B	B	B	B	A	A	B	B	B	A	A	B	A	B	A	B	B	B	B	A	-	A	A	B	A	B	A	B	B	B	A	A	A	B	A	B	A	A	B	A	A	A	B
wsnp_Ku_c663_1368085	4	88.266	B	B	A	B	B	B	B	B	A	A	B	B	B	A	A	B	A	B	A	B	B	B	B	A	B	A	A	B	A	B	A	B	B	B	A	A	A	B	A	B	A	A	B	A	A	A	B
JD_c6012_1567	4	88.572	B	B	A	B	B	B	B	B	A	A	B	B	B	A	A	B	A	B	A	B	B	B	B	A	B	A	A	B	A	B	A	B	B	B	A	A	A	B	A	B	A	A	B	A	A	A	B
Excalibur_c50808_326	4	88.879	B	B	A	B	B	B	B	B	A	A	B	B	B	A	A	B	A	B	A	B	B	B	B	A	B	A	A	B	A	B	A	B	B	B	A	A	A	B	A	B	A	A	B	A	A	A	B
BobWhite_c25670_425	4	92.109	B	B	A	B	B	B	B	B	A	A	B	B	B	A	A	B	A	B	A	B	B	B	B	A	B	B	B	B	B	B	A	B	B	B	A	A	A	B	A	B	A	A	B	A	B	A	B
IACX22	4	94.384	B	B	A	B	B	B	B	B	A	A	B	B	B	A	B	B	A	B	A	B	B	B	B	A	B	B	B	B	A	B	A	B	B	B	A	A	A	B	A	B	A	A	B	A	B	B	B
BS00090324_51	4	95.987	B	B	A	B	B	B	B	B	A	A	B	B	B	A	A	B	A	B	A	B	B	B	B	A	B	B	B	B	A	B	A	B	B	B	A	A	A	B	A	B	A	A	B	A	B	A	B
Excalibur_rep_c106461_262	4	101.876	B	B	A	B	B	B	B	B	A	A	B	B	B	A	A	B	A	B	A	B	B	B	B	A	B	B	B	B	A	B	A	B	B	B	A	B	A	B	A	B	A	A	B	A	B	A	B
Kukri_c13830_924	4	111.41	B	B	A	B	B	B	B	B	A	A	A	B	B	A	A	B	A	B	A	B	B	B	B	A	B	A	A	B	A	B	A	B	B	B	A	B	A	B	B	B	A	A	B	A	A	A	B
Tdurum_contig43252_1407	4	112.692	B	B	A	B	B	B	B	B	A	A	A	B	B	A	A	B	A	B	A	B	B	B	B	A	B	A	A	B	A	B	A	B	B	B	A	B	A	B	B	B	A	A	B	A	A	A	B
Kukri_rep_c75764_261	4	113.007	B	B	A	B	B	B	B	B	A	A	A	B	B	A	A	B	A	B	A	B	B	B	B	A	B	A	A	B	A	B	A	B	B	B	A	B	A	B	B	B	A	A	B	A	A	A	B
wsnp_Ex_c57450_59156677	4	117.687	B	B	A	B	B	B	B	B	A	A	A	B	B	A	B	B	A	B	A	B	B	B	B	A	B	A	A	B	A	B	A	B	B	B	A	B	A	B	B	B	A	A	B	B	A	B	B
RAC875_c19475_61	4	123.227	B	B	A	B	B	B	A	B	A	A	A	B	B	A	B	B	A	B	A	B	B	A	A	A	B	A	A	B	A	B	A	B	B	B	A	B	A	B	B	B	A	A	B	B	A	A	B
RAC875_c27152_476	4	124.183	B	B	A	B	B	B	A	B	A	A	A	B	B	A	B	B	A	B	A	B	B	A	A	A	-	A	A	B	A	B	A	B	B	B	A	B	A	B	B	B	A	A	B	B	A	A	B
BS00066798_51	4	125.775	B	B	A	B	B	B	A	B	A	A	A	B	B	A	B	B	A	B	A	B	B	A	A	A	B	A	A	B	A	B	A	B	B	B	A	B	A	B	B	B	A	A	B	B	A	A	B
Tdurum_contig100212_141	4	128.358	B	B	A	B	B	B	A	B	A	A	A	B	B	A	B	B	A	B	A	B	B	A	B	A	B	A	B	B	A	B	A	B	B	B	A	B	A	B	B	B	A	A	B	B	B	A	B
RFL_Contig29_1062	4	137.893	B	B	B	B	B	B	A	B	A	A	A	B	B	A	B	B	A	B	A	B	B	B	A	A	B	A	B	B	B	B	B	B	B	A	A	B	A	B	B	B	A	B	B	A	B	A	B
BobWhite_c26988_262	4	138.83	B	B	B	B	B	B	A	B	A	A	A	B	B	A	B	B	A	B	A	B	B	B	A	A	B	A	B	B	B	B	B	B	B	A	A	B	A	B	B	B	A	B	B	B	B	A	B
IACX799	4	139.139	B	B	B	B	B	B	A	B	A	A	A	B	B	A	B	B	A	B	A	B	B	B	A	A	B	A	B	B	B	B	B	B	B	A	A	B	A	B	B	B	A	B	B	B	B	A	B
BobWhite_s67413_216	4	142.103	B	B	A	B	B	B	A	B	A	A	A	B	B	A	B	B	A	B	A	B	B	B	A	A	B	A	A	B	B	B	B	B	B	A	A	B	A	B	B	B	A	B	B	B	A	A	B
wsnp_BE496983B_Ta_2_1	4	142.417	B	B	A	B	B	B	A	B	A	A	A	B	B	A	B	B	A	B	A	B	B	B	A	A	B	A	A	B	B	B	B	B	B	A	A	B	A	B	B	B	A	B	B	B	A	A	B
Kukri_c908_467	4	142.726	B	B	B	B	B	B	A	B	A	A	A	B	B	A	B	B	A	B	A	B	B	B	A	A	B	A	A	B	B	B	B	B	B	A	A	B	A	B	B	B	A	B	B	B	A	A	B
BobWhite_c4514_298	4	143.033	B	B	B	B	B	B	A	B	A	A	A	B	B	A	B	B	A	B	A	B	B	B	A	A	B	A	A	B	B	B	B	B	B	A	A	B	A	B	B	B	A	B	B	B	A	A	B
Kukri_c908_1645	4	145.249	B	B	B	B	B	B	A	B	A	A	A	B	B	A	B	B	A	B	A	B	B	B	A	A	B	A	A	B	B	B	B	B	B	A	A	B	A	B	B	B	A	B	B	B	A	A	B
RFL_Contig1456_1438	4	145.863	B	B	B	B	B	B	A	B	A	A	A	B	B	A	B	B	A	B	A	B	B	B	A	A	B	A	A	B	B	B	B	B	B	A	A	B	A	B	B	B	A	B	B	B	A	A	B
RAC875_s112236_111	4	147.787	B	B	B	B	B	B	A	B	A	A	A	B	B	A	B	B	A	B	A	B	B	B	A	A	B	A	A	B	B	B	B	B	B	A	A	B	A	B	B	B	A	B	B	B	A	B	B
GENE-1154_396	4	148.412	B	B	B	B	B	B	A	B	A	A	A	B	B	A	B	B	A	B	A	B	B	B	A	A	B	A	A	B	B	B	B	B	B	A	A	B	A	B	B	B	A	B	B	A	A	B	B
Kukri_c13991_584	4	152.845	B	B	B	B	B	B	A	B	A	A	A	B	B	A	B	B	A	B	A	B	B	B	A	A	B	A	A	B	B	B	B	B	B	A	A	B	A	B	B	B	A	B	B	A	A	A	B
RAC875_c37084_143	4	154.807	B	B	B	B	B	B	A	B	A	A	A	B	B	A	B	A	A	B	A	B	B	B	A	A	B	A	A	B	B	B	B	A	B	A	B	B	A	B	B	B	A	B	B	A	A	A	B
BobWhite_rep_c55395_200	4	157.732	B	B	B	B	B	B	A	B	A	A	A	B	B	A	B	B	A	B	A	B	B	B	A	A	B	A	A	B	B	B	B	A	B	A	B	B	A	B	B	A	A	B	B	A	A	A	B
Tdurum_contig67690_183	4	161.333	B	B	B	A	B	B	A	B	A	A	A	B	B	A	B	B	A	B	A	B	B	B	A	A	B	A	A	B	B	B	B	A	B	A	B	B	A	B	B	A	A	B	B	A	A	A	B
BS00010818_51	4	164.65	B	B	B	A	B	B	A	B	A	A	A	B	B	A	B	A	A	B	A	B	B	B	A	A	B	A	A	B	B	B	B	A	B	A	B	B	A	B	B	A	A	B	B	A	A	B	B
wsnp_Ex_c33140_41677458	4	170.151	B	B	B	A	B	B	A	B	A	A	A	B	B	A	A	B	A	B	A	B	A	A	A	A	B	A	A	B	B	B	B	A	B	A	B	B	A	B	B	A	A	B	B	A	A	A	B
Excalibur_c8284_580	4	170.772	B	B	B	A	B	B	A	B	A	A	A	B	B	A	A	-	A	B	A	B	A	A	A	A	B	A	A	B	B	B	B	A	B	A	B	B	A	B	B	A	A	B	B	A	A	A	B
BobWhite_c4502_252	4	174.045	B	B	B	A	B	B	A	B	A	A	A	B	B	A	B	A	A	B	A	B	B	B	A	A	B	A	A	B	B	B	B	A	B	A	B	B	A	B	B	A	A	B	B	A	A	A	B
BS00065927_51	4	176.662	B	B	B	A	B	B	A	B	A	A	A	B	B	A	B	A	A	B	A	B	B	B	A	A	B	A	B	B	B	B	B	A	B	A	B	B	A	B	B	A	A	B	B	A	B	A	B
RAC875_c57829_83	4	180.41	B	B	B	A	B	B	B	B	B	A	A	B	B	B	B	-	A	B	A	B	B	B	A	A	B	A	B	B	B	B	B	A	B	A	B	B	A	B	B	A	A	B	B	A	B	A	B
BS00073732_51	4	181.035	B	B	B	A	B	B	B	B	B	A	A	B	B	B	B	B	A	B	A	B	B	B	A	A	B	A	B	B	B	B	B	B	B	A	B	B	A	B	B	A	A	B	B	A	B	A	B
BS00110493_51	4	182.285	B	B	B	A	B	B	B	B	B	A	A	B	B	B	B	B	A	B	A	B	B	B	A	A	B	A	B	B	B	B	B	A	B	A	B	B	A	B	B	A	A	B	B	A	B	A	B
Excalibur_c43468_438	4	183.217	B	B	B	A	B	B	B	B	B	A	A	B	B	B	B	B	A	B	A	B	B	B	A	A	B	A	B	B	B	B	B	B	B	A	B	B	A	B	B	A	A	B	B	A	B	A	B
Excalibur_c8483_1308	4	183.522	B	B	B	A	B	B	B	B	B	A	A	B	B	B	B	B	A	B	A	B	B	B	A	A	B	A	B	B	B	B	B	B	B	A	B	B	A	B	B	A	A	B	B	A	B	A	B
Ra_c965_2703	4	184.448	B	B	B	A	B	B	B	B	B	A	A	B	B	B	B	B	A	B	A	B	B	B	A	A	B	A	B	B	B	B	B	B	B	A	B	B	A	B	B	A	A	B	B	A	B	A	B
wsnp_Ku_c13069_20938717	4	185.065	B	B	B	A	B	B	B	B	B	A	A	B	B	B	B	B	A	B	A	B	B	B	A	A	B	A	B	B	B	B	B	-	B	A	B	B	A	B	B	A	A	B	B	A	B	A	B
wsnp_Ex_c40250_47352047	4	186.003	B	B	B	A	B	B	B	B	B	A	A	B	B	B	B	B	A	B	A	B	B	B	A	A	B	A	B	B	B	B	B	B	B	A	B	B	A	B	B	A	A	B	B	A	B	A	B
Excalibur_c4661_753	4	186.316	B	B	B	A	B	B	B	B	B	A	A	B	B	B	B	B	A	B	A	B	B	B	A	A	B	A	B	B	B	B	B	-	B	A	B	B	A	B	B	A	A	B	B	A	B	A	B
RAC875_rep_c109320_139	4	186.941	B	B	B	A	B	B	B	B	B	A	A	B	B	B	B	B	A	B	A	B	B	B	A	A	B	A	B	B	B	B	B	A	B	A	B	B	A	B	B	A	A	B	B	A	B	A	B
IAAV5819	4	187.247	B	B	B	A	B	B	B	B	B	A	A	B	B	B	B	A	A	B	A	B	B	B	A	A	B	A	B	B	B	B	B	A	B	A	B	B	A	B	B	A	A	B	B	A	B	A	B
BS00090178_51	4	190.872	B	B	B	A	B	B	B	B	B	A	A	B	B	B	B	B	A	B	A	B	B	B	A	B	B	A	B	B	B	B	B	A	B	A	B	B	A	B	B	A	A	B	B	A	B	B	B
GENE-1668_295	4	191.185	B	B	B	A	B	B	B	B	B	-	A	B	B	B	B	B	A	B	A	B	B	B	-	B	B	A	B	B	B	B	B	A	B	A	B	B	A	B	B	A	A	B	B	A	B	B	B
RAC875_c45525_131	4	194.129	B	B	B	A	B	B	B	B	B	A	A	B	B	B	B	B	A	B	A	B	B	B	A	B	B	A	B	B	B	B	B	B	B	A	B	B	A	B	B	A	A	B	B	A	B	A	B
BS00091577_51	4	194.436	B	B	B	A	B	B	B	B	B	A	A	B	B	B	B	B	A	B	A	B	B	B	A	B	B	A	B	B	B	B	B	-	B	A	B	B	A	B	B	A	A	B	B	A	B	A	B
Kukri_c37029_761	4	194.743	B	B	B	A	B	B	B	B	-	A	A	B	B	B	B	B	A	B	A	B	B	B	A	B	B	A	B	B	B	B	B	-	B	A	B	B	A	B	B	A	A	B	B	A	B	A	B
BS00090179_51	4	195.356	B	B	B	A	B	B	B	B	B	A	A	B	B	B	B	B	A	B	A	B	B	B	A	B	B	A	B	B	B	B	B	A	B	A	B	B	A	B	B	A	A	B	B	A	B	A	B
wsnp_Ex_rep_c70174_69125822	4	195.665	B	B	B	A	B	B	B	B	B	A	A	B	B	B	B	B	A	B	A	B	B	B	A	B	B	A	B	B	B	B	B	A	B	A	B	B	A	B	B	A	A	B	B	A	B	A	B
GENE-1462_210	4	196.286	B	B	B	A	B	B	B	B	B	A	A	B	B	B	B	B	A	B	A	B	B	B	A	B	B	A	B	B	B	B	B	A	B	A	B	B	A	B	B	A	A	B	B	A	B	A	B
Excalibur_c49274_285	4	198.903	B	B	B	A	B	B	B	B	B	A	A	B	B	B	A	B	A	B	A	B	A	A	A	B	B	A	B	B	B	B	B	A	B	A	B	B	A	B	B	A	A	B	B	A	B	A	B
BS00022072_51	4	201.148	B	B	B	A	B	B	B	B	B	A	A	B	B	B	A	B	A	B	A	B	A	A	A	A	B	A	B	B	B	B	B	-	B	A	B	B	A	B	B	A	A	B	B	A	B	A	B
BobWhite_c10823_405	4	203.06	B	B	B	A	B	B	B	B	B	A	A	B	B	B	A	B	A	B	A	B	A	A	A	B	B	A	B	B	B	B	B	A	B	A	B	B	A	B	B	A	A	B	B	A	B	A	B
wsnp_CAP8_c6899_3227098	4	205.985	B	B	B	A	B	B	B	B	B	A	A	B	B	B	B	B	A	B	A	B	B	B	A	B	B	A	B	B	B	B	B	-	B	A	B	B	A	B	B	A	A	B	B	A	B	A	B
IAAV8536	4	206.911	B	B	B	A	B	B	B	B	B	A	A	B	B	B	B	B	A	B	A	B	B	B	A	B	B	A	B	B	B	B	B	B	B	A	B	B	A	B	B	A	A	B	B	A	B	A	B
GENE-1781_719	4	207.532	B	B	B	A	B	B	B	B	B	A	A	B	B	B	B	B	A	B	A	B	B	B	A	B	B	A	B	B	B	B	B	-	B	A	B	B	A	B	B	A	A	B	B	A	B	A	B
RAC875_rep_c106406_400	4	208.153	B	B	B	A	B	B	B	B	B	A	A	B	B	B	B	B	A	B	A	B	B	B	A	B	B	A	B	B	B	B	B	A	B	A	B	B	A	B	B	A	A	B	B	A	B	A	B
wsnp_Ku_c11466_18716865	4	209.404	B	B	B	A	B	B	B	B	B	A	A	B	B	B	B	B	A	B	A	B	B	B	A	B	B	A	B	B	B	B	B	-	B	A	B	B	A	B	B	A	A	B	B	A	B	A	B
BobWhite_c15529_288	4	210.654	B	B	B	A	B	B	B	B	B	A	A	B	B	B	B	B	A	B	A	B	B	B	A	B	B	A	B	B	B	B	B	A	B	A	B	B	A	B	B	A	A	B	B	A	B	A	B
BobWhite_c1587_1336	4	211.92	B	B	B	A	B	B	B	B	B	A	A	B	B	B	B	B	A	B	A	B	B	B	A	B	B	A	A	B	B	B	B	A	B	A	B	B	A	B	B	A	A	B	B	A	A	A	B
Kukri_c40909_784	4	213.186	B	B	B	A	B	B	B	B	B	A	A	B	B	B	B	B	A	B	A	B	B	B	A	B	B	A	A	B	B	B	B	B	B	A	B	B	A	B	B	A	A	B	B	A	A	A	B
Tdurum_contig28384_102	4	213.493	B	B	B	A	B	B	B	B	B	A	A	B	B	B	B	B	A	B	A	B	B	B	A	B	B	A	A	B	B	B	B	A	B	A	B	B	A	B	B	A	A	B	B	A	A	A	B
Excalibur_c45968_83	4	215.738	B	B	B	A	B	B	B	B	B	A	A	B	B	B	B	A	A	B	A	B	B	B	A	B	B	A	A	B	B	B	B	A	B	A	B	B	A	B	B	A	A	B	B	A	A	A	B
Excalibur_rep_c94717_2115	4	216.355	B	B	B	A	B	B	B	B	B	A	A	B	B	B	B	A	A	A	A	B	B	B	A	B	B	A	A	B	B	B	B	A	B	A	B	B	A	B	B	A	A	B	B	A	A	A	B
RAC875_c43717_528	4	218.922	B	B	B	A	B	B	B	B	B	A	A	B	B	B	B	A	A	A	A	B	B	B	A	B	B	A	A	B	B	B	B	A	B	A	B	B	A	B	B	A	A	B	B	A	A	B	B
wsnp_Ex_c3227_5948436	4	221.828	B	B	B	A	B	B	B	B	B	A	A	A	B	B	B	A	A	A	A	B	B	B	A	B	B	A	A	B	B	B	B	A	B	A	B	B	A	B	B	A	A	B	B	A	A	A	B
Tdurum_contig10107_580	4	222.756	B	B	B	A	B	B	B	B	B	A	A	B	B	B	B	B	A	A	A	B	B	B	A	B	B	A	A	B	B	B	B	-	B	A	B	B	A	B	B	A	A	B	B	A	A	A	B
RAC875_c10203_2620	4	223.067	B	B	B	A	B	B	B	B	B	A	A	B	B	B	B	-	A	A	A	B	B	B	A	B	B	A	A	B	B	B	B	-	B	A	B	B	A	B	B	A	A	B	B	A	A	A	B
Excalibur_rep_c111297_98	4	224.004	B	B	B	A	B	B	B	B	B	A	A	A	B	B	B	A	A	A	A	B	B	B	A	B	B	A	A	B	B	B	B	A	B	A	B	B	A	B	B	A	A	B	B	A	A	A	B
RAC875_c24113_591	4	224.93	B	B	B	A	B	B	B	B	B	A	A	A	B	B	B	B	A	A	A	B	B	B	A	B	B	A	A	B	B	B	B	B	B	A	B	B	A	B	B	A	A	B	B	A	A	A	B
BobWhite_c42781_98	4	225.547	B	B	B	A	B	B	B	B	B	A	A	A	B	B	B	B	A	A	A	B	B	B	A	B	B	A	A	B	B	B	B	-	B	A	B	B	A	B	B	A	A	B	B	A	A	A	B
RFL_Contig873_566	4	225.854	B	B	B	A	B	B	B	B	B	A	A	A	B	B	B	B	A	A	A	B	B	B	A	B	B	A	A	B	B	B	B	A	B	A	B	B	A	B	B	A	A	B	B	A	A	A	B
RFL_Contig1945_110	4	226.159	B	B	B	A	B	B	B	B	B	A	A	A	B	B	B	B	A	A	A	B	B	B	A	B	B	A	A	B	B	B	B	B	B	A	B	B	A	B	B	A	A	B	B	A	A	A	B
BS00067472_51	4	226.464	B	B	B	A	B	B	B	B	B	A	A	B	B	B	B	B	A	A	A	B	B	B	A	B	B	A	A	B	B	B	B	B	B	A	B	B	A	B	B	A	A	B	B	A	A	A	B
wsnp_Ex_c34975_43204180	4	229.014	B	B	B	A	B	B	B	B	B	A	A	B	B	B	B	B	A	A	A	B	B	B	A	B	B	A	B	B	B	B	B	B	B	A	B	B	A	B	B	A	A	B	B	A	B	A	B
BS00037898_51	4	229.319	B	B	B	A	B	B	B	B	B	A	A	A	B	B	B	B	A	A	A	B	B	B	A	B	B	A	B	B	B	B	B	B	B	A	B	B	A	B	B	A	A	B	B	A	B	A	B
Tdurum_contig75784_771	4	229.932	B	B	B	A	B	B	B	B	B	A	A	A	B	B	B	B	A	A	A	B	B	B	A	B	B	A	B	B	B	B	B	-	B	A	B	B	A	B	B	A	A	B	B	A	B	A	B
RAC875_c95993_265	4	230.858	B	B	B	A	B	B	B	B	B	A	A	B	B	B	B	B	A	A	A	B	B	B	A	B	B	A	B	B	B	B	B	A	B	A	B	B	A	B	B	A	A	B	B	A	B	A	B
BS00034260_51	4	231.163	B	B	B	A	B	B	B	B	B	A	A	B	B	B	B	B	A	A	A	B	B	B	A	B	B	A	B	B	B	B	B	A	B	A	B	B	A	B	B	A	A	B	B	A	B	A	B
RAC875_rep_c71561_619	4	231.777	B	B	B	A	B	B	B	B	B	A	A	B	B	B	B	B	A	A	A	B	B	B	A	B	B	A	B	A	B	B	B	A	B	A	B	B	A	B	B	A	A	B	B	A	B	A	B
BobWhite_c46650_260	4	233.676	B	B	B	A	B	B	B	B	B	A	A	B	B	B	B	-	A	A	A	B	B	B	A	B	B	A	B	A	B	B	B	B	B	A	B	B	A	B	B	A	A	B	B	A	B	A	B
BS00049008_51	4	233.983	B	B	B	A	B	B	B	B	B	A	A	B	B	B	B	A	A	A	A	B	B	B	A	B	B	A	B	A	B	B	B	A	B	A	B	B	A	B	B	A	A	B	B	A	B	A	B
Excalibur_rep_c101410_789	4	235.556	B	B	B	A	B	B	B	B	B	A	A	B	B	B	B	A	A	A	A	B	B	B	A	B	B	A	B	A	B	B	B	A	B	A	B	B	A	B	A	A	A	B	B	A	B	A	B
Excalibur_c23486_1091	4	236.494	B	B	B	A	B	B	B	B	B	A	A	B	B	B	B	B	A	A	A	B	B	B	A	B	B	A	B	A	B	B	B	-	B	A	B	B	A	B	A	A	A	B	B	A	B	A	B
wsnp_Ku_rep_c73198_72796386	4	236.8	B	B	B	A	B	B	B	B	B	A	A	B	B	B	B	B	A	A	A	B	B	B	A	B	B	A	B	A	B	B	B	-	B	A	B	B	A	B	A	A	A	B	B	A	B	A	B
wsnp_Ku_c21818_31604716	4	237.414	B	B	B	A	B	B	B	B	B	A	A	B	B	B	B	B	A	A	A	B	B	B	A	B	B	A	B	A	B	B	B	B	B	A	B	B	A	B	A	A	A	B	B	A	B	A	B
wsnp_Ku_c4078_7436510	4	237.719	B	B	B	A	B	B	B	B	B	A	A	B	B	B	B	B	A	A	A	B	B	B	A	B	B	A	B	A	B	B	B	A	B	A	B	B	A	B	A	A	A	B	B	A	B	A	B
TA001464-0572	4	238.336	B	B	B	A	B	B	B	B	B	A	A	B	B	B	B	A	A	A	A	B	B	B	A	B	B	A	B	A	B	B	B	A	B	A	B	B	A	B	A	A	A	B	B	A	B	A	B
Excalibur_c5182_93	4	238.645	B	B	B	A	B	B	B	B	B	A	A	B	B	B	B	A	A	A	A	B	B	B	A	B	B	A	B	A	B	B	B	A	B	A	B	B	A	B	A	A	A	B	B	A	B	A	B
BS00024783_51	4	238.953	B	B	B	A	B	B	B	B	B	A	A	B	B	B	B	A	A	A	A	B	B	B	A	B	B	A	B	A	B	B	B	A	B	A	B	B	A	B	A	A	A	B	B	A	B	A	B
Ex_c5074_1539	4	240.865	B	B	B	A	B	B	B	B	B	A	A	B	B	B	B	A	A	A	A	B	B	B	A	B	B	A	B	A	B	B	B	-	B	A	B	B	A	B	A	A	A	B	B	A	B	B	B
wsnp_Ex_c5074_9009245	4	241.483	B	B	B	A	B	B	B	B	B	A	A	B	B	B	B	A	A	A	A	B	B	B	A	B	B	A	B	A	B	B	B	A	B	A	B	B	A	B	A	A	A	B	B	A	B	B	B
BS00009337_51	4	244.033	B	B	-	A	B	B	B	B	B	A	A	B	B	B	B	B	A	A	A	B	B	B	A	B	B	A	B	A	B	B	B	A	B	A	B	B	A	B	B	A	A	B	B	A	B	B	B
Excalibur_c28907_471	4	244.341	B	B	B	A	B	B	B	B	B	A	A	B	B	B	B	B	A	A	A	B	B	B	A	B	B	A	B	A	B	B	B	-	B	A	B	B	A	B	B	A	A	B	B	A	B	B	B
Kukri_c14072_188	4	245.924	B	B	B	A	B	B	B	B	B	A	A	B	B	B	B	B	A	A	A	B	B	B	A	B	B	A	B	A	B	B	B	-	B	A	B	B	A	B	B	A	A	B	B	A	B	A	B
Kukri_c27914_226	4	246.557	B	B	B	A	B	B	B	B	B	A	A	B	B	B	B	B	A	A	A	B	B	B	A	B	B	-	B	A	B	B	B	A	B	A	B	B	A	B	B	A	A	B	B	A	B	A	B
wsnp_Ex_c4769_8510104	4	247.873	B	B	B	A	B	B	B	B	B	-	-	-	B	B	B	B	A	A	A	B	B	B	A	B	B	A	B	B	B	B	B	A	B	A	B	B	A	B	B	A	A	B	B	A	B	-	B
TA005793-0515	4	248.51	B	B	B	A	B	B	B	B	B	A	A	B	B	B	B	B	A	A	A	B	B	B	A	B	B	A	B	B	B	B	B	-	B	A	B	B	A	B	B	A	A	B	B	A	B	A	B
Kukri_c10254_95	4	248.819	B	B	B	A	B	B	B	B	B	A	A	A	B	B	B	B	A	A	A	B	B	B	A	B	B	A	B	B	B	B	B	-	B	A	B	B	A	B	B	A	A	B	B	A	B	A	B
Kukri_c20593_1098	4	251.744	B	B	B	A	B	B	B	B	B	A	A	A	B	B	A	B	A	A	A	B	A	A	A	B	B	A	B	B	B	B	B	B	B	A	B	B	A	B	B	A	A	B	B	A	B	A	B
Kukri_c10254_749	4	252.358	B	B	B	A	B	B	B	B	B	A	A	A	B	B	A	B	A	A	A	B	A	A	A	B	B	A	B	B	B	B	B	A	B	A	B	B	A	B	B	A	A	B	B	A	B	A	B
BobWhite_c14606_452	4	254.924	B	B	B	A	B	B	B	B	B	A	A	A	B	B	A	B	A	A	A	B	A	A	A	B	B	A	A	B	B	B	B	-	B	A	B	B	A	B	B	A	A	B	B	A	A	A	B
Kukri_rep_c114738_144	4	255.541	B	B	B	A	B	B	B	B	B	A	A	B	B	B	A	B	A	A	A	B	A	A	A	B	B	A	A	B	B	B	B	A	B	A	B	B	A	B	B	A	A	B	B	A	A	A	B
RAC875_c18786_858	4	257.786	B	B	B	A	B	B	B	B	B	A	A	B	B	B	A	B	A	A	A	B	A	A	A	B	B	A	B	B	B	B	B	-	B	A	B	B	A	B	B	A	A	B	B	A	B	A	B
IACX11287	4	259.71	B	B	B	A	B	B	B	B	B	A	A	B	B	B	A	B	A	A	A	B	A	A	A	B	B	A	B	A	B	B	B	-	B	A	B	B	A	B	B	A	A	B	B	A	B	A	B
BS00037536_51	4	261.303	B	B	B	A	B	B	B	B	B	A	A	B	B	B	A	-	A	A	A	B	A	A	A	B	B	A	B	A	B	B	B	A	B	A	B	B	A	B	A	A	A	B	B	A	B	A	B
Excalibur_c15332_453	4	263.548	B	B	B	A	B	B	B	B	B	A	A	B	B	B	A	A	A	A	A	B	A	A	A	B	B	A	B	A	B	B	B	B	B	A	B	B	A	B	A	A	A	B	B	A	B	A	B
wsnp_RFL_Contig2073_1317762	4	264.486	B	B	B	A	B	B	B	B	B	A	A	B	B	B	A	-	A	A	A	B	A	A	A	B	B	A	B	A	B	B	B	B	B	A	B	B	B	B	A	A	A	B	B	A	B	A	B
wsnp_Ex_c12887_20426781	4	265.418	B	B	B	A	B	B	B	B	B	A	A	B	B	B	A	-	A	A	A	B	A	A	A	B	B	A	B	A	B	B	B	B	B	A	B	B	A	B	A	A	A	B	B	A	B	A	B
Tdurum_contig4913_705	4	269.042	B	B	B	A	B	B	B	B	B	A	A	B	B	B	B	-	A	A	A	B	B	B	A	B	B	A	B	A	B	B	B	B	B	A	B	B	A	B	A	A	A	B	B	A	B	A	B
Excalibur_c6325_949	4	269.664	B	B	B	A	B	B	B	B	B	A	A	B	B	B	B	B	A	A	A	B	B	B	A	B	B	A	B	A	B	B	B	B	B	A	B	B	A	B	A	A	A	B	B	A	B	A	B
Tdurum_contig49477_548	4	269.972	B	B	B	A	B	B	B	B	B	A	A	B	B	B	B	B	A	A	A	B	B	B	A	B	B	A	B	A	B	B	B	B	B	A	B	B	A	B	A	A	A	B	B	A	B	A	B
Tdurum_contig67693_344	4	270.601	B	B	B	A	B	B	B	B	B	A	A	B	B	B	B	A	A	A	A	B	B	B	A	B	B	A	B	A	B	B	B	B	B	A	B	B	A	B	A	A	A	B	B	A	B	A	B
Ex_c5547_2037	4	271.551	B	B	B	A	B	B	B	B	-	A	A	B	B	B	B	A	A	A	A	B	B	B	A	B	B	A	B	A	B	B	B	B	B	A	B	B	A	B	A	A	A	B	B	A	B	A	B
BobWhite_c19725_1329	4	273.154	B	B	B	A	B	B	B	B	B	A	A	B	B	B	B	B	A	A	A	B	B	B	A	B	B	A	B	A	B	B	B	-	B	A	B	B	A	B	A	A	A	B	B	A	B	A	B
Ku_c71049_1180	4	273.464	B	B	B	A	B	B	B	B	B	A	A	B	B	B	B	A	A	A	A	B	B	B	A	B	B	A	B	A	B	B	B	A	B	A	B	B	A	B	A	A	A	B	B	A	B	A	B
RAC875_rep_c115516_134	4	274.396	B	B	B	A	B	B	B	B	B	A	A	B	B	B	B	A	A	A	A	B	B	B	A	B	B	A	B	A	B	B	B	B	B	A	B	B	A	B	A	A	A	B	B	A	B	A	B
Ex_c24059_707	4	276.284	B	B	B	A	B	B	B	B	B	A	A	B	B	B	B	A	A	A	A	B	B	B	A	B	B	A	B	A	B	B	B	B	B	A	B	B	A	B	A	A	A	B	B	A	B	B	B
BS00110217_51	4	278.635	B	B	B	A	B	B	B	B	B	A	A	B	B	B	B	-	A	A	A	B	B	B	A	B	B	A	-	A	B	B	B	A	B	A	B	B	A	B	A	A	A	B	B	A	-	B	B
BS00066357_51	4	279.622	B	B	B	A	B	B	B	B	B	A	A	B	B	B	B	A	A	A	A	B	B	B	A	B	B	A	A	A	B	B	B	-	B	A	B	B	A	B	A	A	A	B	B	A	A	B	B
BobWhite_rep_c49225_231	4	281.204	B	B	B	A	B	B	B	B	B	A	A	B	B	B	B	A	A	A	A	B	B	B	A	B	B	A	A	A	B	B	B	A	B	A	B	B	A	B	A	A	A	B	B	A	A	A	B
IACX3871	4	281.826	B	B	B	A	B	B	B	B	B	A	A	B	B	B	B	A	A	A	A	B	B	B	A	B	B	A	A	A	B	B	B	-	B	A	B	B	A	B	A	A	A	B	B	A	A	A	B
wsnp_Ex_c5298_9368499	4	282.757	B	B	B	A	B	B	B	B	B	A	A	B	B	B	B	A	A	A	A	B	B	B	A	B	B	A	A	A	B	B	B	-	B	A	B	B	A	B	A	A	A	B	B	A	A	A	B
RAC875_c53296_529	4	283.378	B	B	B	A	B	B	B	B	B	A	A	B	B	B	B	A	A	A	A	B	B	B	A	B	B	A	A	A	B	B	B	B	B	A	B	B	A	B	A	A	A	B	B	A	A	A	B
Tdurum_contig67750_272	4	283.685	B	B	B	A	B	B	B	B	B	A	A	B	B	B	B	A	A	A	A	B	B	B	A	B	B	A	A	A	B	B	B	B	B	A	B	B	A	B	A	A	A	B	B	A	A	A	B
Ku_c25346_508	4	284.299	B	B	B	A	B	B	B	B	B	A	A	B	B	B	B	A	A	A	A	B	B	B	A	B	B	A	A	A	B	B	B	B	B	A	B	B	A	B	A	A	A	B	B	A	A	A	B
Excalibur_c57658_54	4	284.606	B	B	B	A	B	B	B	B	B	A	A	B	B	B	B	A	A	A	A	B	B	B	A	B	B	A	A	A	B	B	B	B	B	A	B	B	A	B	A	A	A	B	B	A	A	A	B
RAC875_c3469_1369	4	285.227	B	B	B	A	B	B	B	B	B	A	A	B	B	B	B	A	A	A	A	B	B	B	A	B	B	A	A	A	B	B	B	B	B	A	B	B	B	B	A	A	A	B	B	A	A	A	B
wsnp_Ku_c13311_21255891	4	285.844	B	B	B	A	B	B	B	B	B	A	A	B	B	B	B	A	A	A	A	B	B	B	A	B	B	A	A	A	B	B	B	B	B	A	B	B	B	B	A	A	A	B	B	A	A	A	B
RAC875_c106500_413	4	287.744	B	B	B	A	B	B	B	B	B	A	A	B	B	B	B	A	A	A	A	B	B	B	A	B	B	A	B	A	B	B	B	B	B	A	B	B	B	B	A	A	A	B	B	A	B	A	B
Ku_c9822_828	4	288.361	B	B	B	A	B	B	B	B	B	A	A	B	B	B	B	B	A	A	A	B	B	B	A	B	B	A	B	A	B	B	B	B	B	A	B	B	B	B	A	A	A	B	B	A	B	A	B
GENE-1687_367	4	288.974	B	B	B	A	B	B	B	B	B	A	A	B	B	B	B	B	A	A	A	B	B	B	A	B	B	A	B	A	B	B	B	B	B	A	B	B	B	B	A	A	A	B	B	A	B	A	B
RAC875_rep_c77684_470	4	290.588	B	B	B	A	B	B	B	B	B	A	A	B	B	B	B	B	A	A	A	B	B	B	A	B	B	A	B	B	B	B	B	B	B	A	B	B	B	B	A	A	A	B	B	A	B	A	B
BS00065978_51	4	292.877	B	B	B	A	B	B	B	B	B	A	A	B	B	B	B	A	A	A	A	B	B	B	A	B	B	A	B	B	B	B	B	B	B	A	B	B	B	B	A	A	A	B	B	A	B	B	B
RAC875_c44290_511	4	296.128	B	B	B	A	B	B	B	B	B	A	A	A	B	B	B	A	A	A	A	B	B	B	A	B	B	A	B	B	B	B	B	B	B	A	B	B	B	B	A	A	A	B	B	A	B	A	B
BS00094456_51	4	300.444	B	B	B	A	B	B	B	B	B	A	A	A	B	B	B	A	A	A	A	B	B	B	A	B	B	A	A	B	A	B	B	A	B	A	B	B	A	B	A	A	A	B	B	A	A	A	B
wsnp_Ex_c1934_3648048	4	305.87	B	B	B	A	B	B	B	B	B	A	A	A	B	B	B	A	A	A	A	B	B	B	A	B	B	A	B	B	B	A	B	A	B	A	B	B	A	A	A	A	A	B	B	A	B	A	B
Excalibur_c34069_487	4	306.177	B	B	B	A	B	B	B	B	B	A	A	A	B	B	B	A	A	A	A	B	B	B	A	B	B	A	B	B	B	A	B	A	B	A	B	B	A	A	A	A	A	B	B	A	B	A	B
RAC875_c16281_167	4	306.794	B	B	B	A	B	B	B	B	B	A	A	A	B	B	B	A	A	A	A	B	B	B	A	B	B	A	B	B	B	A	B	A	B	A	B	B	A	A	A	A	A	B	B	A	B	A	B
Excalibur_c34069_520	4	308.045	B	B	B	A	B	B	B	B	B	A	A	B	B	B	B	B	A	A	A	B	B	B	A	B	B	A	B	B	B	A	B	A	B	A	B	B	A	A	A	A	A	B	B	A	B	A	B
wsnp_Ex_c8715_14590273	4	310.933	B	A	B	A	B	B	B	B	B	B	A	A	B	B	B	B	A	A	A	B	B	B	A	B	B	A	B	B	B	A	B	A	B	A	A	B	A	A	A	A	A	B	B	A	B	A	B
BS00109764_51	4	313.82	B	A	B	A	B	B	B	B	B	B	A	A	B	B	B	B	A	A	A	B	B	B	A	B	B	A	B	B	B	A	B	A	B	A	A	B	A	A	A	A	A	B	B	A	B	A	B
Ku_c12345_328	4	314.434	B	A	B	A	B	B	B	B	B	B	A	A	B	B	B	B	A	A	A	B	B	B	A	B	B	A	B	B	B	A	B	A	B	A	A	B	A	A	A	A	A	B	B	A	B	A	B
Ex_c14725_242	4	315.676	B	A	B	A	B	B	B	B	B	B	A	A	B	B	B	B	A	A	A	B	B	B	A	B	B	A	B	A	B	A	B	A	B	A	A	B	A	A	A	A	A	B	B	A	B	A	B
RAC875_rep_c69917_755	4	316.919	B	A	B	A	B	B	B	B	B	B	A	A	B	B	B	B	A	A	A	B	B	B	A	B	B	A	B	A	B	A	B	A	B	A	A	B	A	A	A	A	A	B	B	A	B	A	B
wsnp_Ex_rep_c66893_65301177	4	318.161	B	A	B	A	B	B	B	B	B	B	A	A	B	B	B	B	A	A	A	B	B	B	A	B	B	A	B	A	B	A	B	A	B	A	A	B	A	A	A	A	A	B	B	A	B	A	B
Excalibur_c82500_491	4	319.444	B	A	B	A	B	B	A	B	B	B	A	A	B	B	B	B	A	B	A	B	B	B	A	-	B	A	B	A	B	A	B	A	B	A	A	B	A	A	A	A	A	B	B	A	B	A	B
RAC875_c42186_335	4	319.758	B	A	B	A	B	B	A	B	B	B	A	A	B	B	B	B	A	B	A	B	B	B	A	B	B	A	B	A	B	A	B	A	B	A	A	B	A	A	A	A	A	B	B	A	B	A	B
BobWhite_c23305_365	4	320.065	B	A	B	A	B	B	A	B	B	B	A	A	B	B	B	B	A	B	A	B	B	B	A	B	B	A	B	A	B	A	B	A	B	A	A	B	A	A	A	A	A	B	B	A	B	A	B
Tdurum_contig33192_76	4	321.307	B	A	B	A	B	B	A	B	B	B	A	A	B	B	B	B	A	B	A	B	B	B	A	B	B	A	B	A	B	A	B	A	B	A	A	B	A	A	A	A	A	B	B	A	B	A	B
Excalibur_rep_c66942_58	4	322.88	B	A	B	A	B	B	A	B	B	B	A	A	B	B	B	B	A	B	A	B	B	B	A	A	B	A	B	A	B	A	B	A	B	A	A	B	A	A	A	A	A	B	B	A	B	A	B
BobWhite_c33344_143	4	324.792	B	A	B	A	B	B	A	B	B	B	A	A	B	B	B	B	A	B	A	B	B	B	A	A	B	A	B	A	B	A	B	A	B	A	A	B	A	A	A	A	A	B	B	A	B	B	B
Tdurum_contig61601_159	4	326.074	B	A	B	A	B	B	A	B	B	B	A	A	B	B	B	B	A	B	A	B	B	B	A	-	B	A	B	A	B	A	B	A	B	A	A	B	A	A	A	A	A	B	B	B	B	B	B
wsnp_JD_c16245_15468917	4	328.364	B	A	B	A	B	B	B	B	B	B	A	A	B	B	B	B	A	A	A	B	B	B	A	B	B	A	B	A	B	A	B	A	B	A	A	B	A	A	A	A	A	B	B	A	B	B	B
wsnp_Ex_c1204_2313262	4	330.263	B	A	B	A	B	B	B	B	B	B	A	A	B	B	B	A	A	A	A	B	B	B	A	B	B	A	B	B	B	A	B	A	B	A	A	B	A	A	A	A	A	B	B	A	B	B	B
IAAV8554	4	331.529	B	A	B	A	B	B	B	B	B	B	A	A	B	B	B	A	A	A	A	B	B	B	A	B	B	A	B	B	B	A	B	A	B	A	A	B	A	A	A	A	A	B	B	A	B	A	B
wsnp_Ku_c49975_55719349	4	332.467	B	A	B	A	B	B	B	B	B	B	A	A	B	B	B	A	A	A	A	B	B	B	A	B	B	A	B	B	B	A	B	A	B	A	A	B	A	A	A	A	A	B	B	A	B	A	B
wsnp_Ex_c25104_34368562	4	332.777	B	A	B	A	B	B	B	B	B	B	A	A	B	B	B	A	A	A	A	B	B	B	A	B	B	A	B	B	B	A	B	A	B	A	A	B	A	A	A	A	A	B	B	A	B	A	B
wsnp_Ex_rep_c69845_68804456	4	333.399	B	A	B	A	B	B	B	B	B	B	A	A	B	B	B	A	A	A	A	B	B	B	A	B	B	A	B	B	B	A	B	A	B	A	A	B	A	A	A	A	A	B	B	A	B	A	B
wsnp_Ku_c10196_16926860	4	336.65	B	A	B	A	B	B	B	B	B	B	A	A	B	B	B	A	A	A	A	B	B	B	A	B	B	A	A	B	A	A	B	A	B	A	A	B	A	A	A	A	A	B	B	A	A	A	B
BS00065376_51	4	336.957	B	A	B	A	B	B	B	B	B	B	A	A	B	B	B	A	A	A	A	B	B	B	A	B	B	A	A	B	A	A	B	A	B	A	A	B	A	A	A	A	A	B	B	A	A	A	B
wsnp_Ex_c36937_44788679	4	337.263	B	A	B	A	B	B	B	B	B	B	A	A	B	B	B	A	A	A	A	B	B	B	A	B	B	A	A	B	A	A	B	A	B	A	A	B	A	A	A	A	A	B	B	A	A	A	B
RAC875_rep_c74125_1150	4	338.514	B	A	B	A	B	B	B	B	B	B	A	A	B	B	B	B	A	A	A	B	B	B	A	B	B	A	A	B	A	A	B	A	B	A	A	B	A	A	A	A	A	B	B	A	A	A	B
BS00009549_51	4	339.127	B	A	B	A	B	B	B	B	B	B	A	A	B	B	B	B	A	A	A	B	B	B	A	B	B	A	A	B	A	A	B	A	B	A	A	B	A	A	B	A	A	B	B	A	A	A	B
wsnp_Ku_c14875_23320708	4	340.385	B	A	B	A	B	B	B	B	B	B	A	A	B	B	B	B	A	A	A	B	B	B	A	B	B	A	A	B	A	A	B	A	B	A	A	B	A	A	A	A	A	B	B	A	A	A	B
wsnp_Ex_c12781_20280815	4	341.651	B	A	B	A	B	B	B	B	B	B	A	A	B	B	B	B	A	A	A	B	B	B	A	B	B	A	A	B	A	A	B	A	B	A	A	B	A	A	A	A	A	B	B	A	A	B	B
Ra_c29672_518	4	342.91	B	A	B	A	B	B	B	B	B	B	A	A	B	B	B	B	A	A	A	B	B	B	A	B	B	A	A	B	A	A	B	A	B	A	A	B	A	A	A	A	A	B	B	A	A	A	B
Excalibur_c38785_222	4	343.535	B	A	B	A	B	B	B	B	B	B	A	A	B	B	B	B	A	A	A	B	B	B	A	B	B	A	A	B	A	A	B	A	B	A	A	B	A	A	A	A	A	B	B	A	A	A	B
RAC875_c2879_2784	4	344.152	B	A	B	A	B	B	B	B	B	B	A	A	B	B	B	B	A	A	A	B	B	B	A	B	B	A	A	A	A	A	B	A	B	A	A	B	A	A	A	A	A	B	B	A	A	A	B
wsnp_Ex_c39124_46489956	4	344.459	B	A	B	A	B	B	B	B	B	B	A	A	B	B	B	B	A	A	A	B	B	B	A	B	B	A	A	A	A	A	B	A	B	A	A	B	A	A	A	A	A	B	B	A	A	A	B
BS00102641_51	4	344.764	B	A	B	A	B	B	B	B	B	B	A	A	B	B	B	B	A	A	A	B	B	B	A	B	B	A	A	A	A	A	B	A	B	A	A	B	A	A	A	A	A	B	B	A	A	A	B
wsnp_Ex_c25573_34834321	4	346.98	B	A	B	A	B	B	B	B	B	B	A	A	B	B	B	B	A	A	A	B	B	B	A	B	B	A	A	A	A	A	B	A	B	A	A	B	A	A	A	A	A	B	B	A	A	A	B
BobWhite_c6015_141	4	350.231	B	A	B	A	B	B	A	B	B	B	A	A	B	B	B	B	A	B	A	B	B	B	A	B	B	A	A	A	A	A	B	A	B	A	A	B	A	A	A	A	A	B	B	A	A	A	B
BS00109936_51	4	352.156	B	A	B	A	B	B	A	B	B	B	A	A	B	B	B	B	A	B	A	B	B	B	A	B	B	A	A	A	A	A	B	A	B	A	A	B	A	A	A	A	A	-	B	B	A	A	B
wsnp_Ku_c1514_2997343	4	352.464	B	A	B	A	B	B	A	B	B	B	A	A	B	B	B	B	A	B	A	B	B	B	A	B	B	A	A	A	A	A	B	A	B	A	A	B	A	A	A	A	A	B	B	B	A	A	B
wsnp_Ex_c3907_7088011	4	353.396	B	A	B	A	B	B	A	B	B	B	A	A	B	B	B	B	A	B	A	B	B	B	A	B	B	A	A	A	A	A	B	A	B	A	A	B	A	A	A	A	A	B	B	B	A	A	B
Ku_c71255_408	4	353.705	B	A	B	A	B	B	A	B	B	B	A	A	B	B	B	B	A	B	A	B	B	B	A	B	B	A	A	A	A	A	B	A	B	A	A	B	A	A	A	A	A	B	B	B	A	A	B
wsnp_Ex_rep_c101457_86818160	4	356.977	B	A	B	A	B	B	A	B	B	B	A	A	B	B	A	B	A	B	A	B	A	A	A	B	B	A	A	A	A	A	B	A	B	A	A	B	A	A	A	A	A	B	B	B	A	A	B
Ku_c46571_2583	4	360.933	B	A	B	A	B	B	B	B	B	B	A	A	B	B	A	B	A	A	A	B	A	A	A	B	B	A	A	B	A	A	B	A	B	A	A	B	A	A	A	A	A	B	B	A	A	A	B
Excalibur_c46437_169	4	363.858	B	A	B	A	B	B	B	B	B	B	A	A	B	B	A	-	A	A	A	B	A	A	A	B	B	A	B	B	B	A	B	A	B	A	A	B	A	A	A	A	A	B	B	A	B	A	B
wsnp_Ex_c21491_30637789	4	364.479	B	A	B	A	B	B	B	B	B	B	A	A	B	B	A	B	A	A	A	B	A	A	A	B	B	A	B	B	B	A	B	A	B	A	A	B	A	A	A	A	A	B	B	A	B	A	B
Ra_c23717_380	4	366.379	B	A	B	A	B	B	B	B	B	B	A	A	B	B	A	B	A	A	A	B	A	A	A	B	B	A	B	A	B	A	B	A	B	A	A	B	A	A	A	A	A	B	B	A	B	A	B
Excalibur_c36725_96	4	369.267	B	A	B	A	B	B	A	B	B	B	A	A	B	B	A	B	A	B	A	B	A	A	A	B	B	A	B	A	B	A	B	A	B	A	A	B	A	A	A	A	A	B	B	B	B	A	B
tplb0044b20_1610	4	372.497	B	A	B	A	B	B	A	B	B	B	A	A	B	B	B	B	A	B	A	B	B	B	A	B	B	A	B	A	B	A	B	A	B	A	A	B	A	A	A	A	A	B	B	B	B	A	B
GENE-4927_846	4	372.804	B	A	B	A	B	B	A	B	B	B	A	A	B	B	B	B	A	B	A	B	B	B	A	B	B	A	B	A	B	A	B	A	B	A	A	B	A	A	A	A	A	B	B	B	B	A	B
Excalibur_c5309_286	4	373.421	B	A	B	A	B	B	A	B	B	B	A	A	B	B	B	B	A	B	A	B	B	B	A	B	B	A	B	A	B	A	B	A	B	A	A	B	A	A	A	A	A	B	B	B	B	A	B
wsnp_JD_c4413_5541190	4	374.046	B	A	B	A	B	B	A	B	B	B	A	A	B	B	B	B	A	B	A	B	B	B	A	-	B	A	B	A	B	A	B	A	B	A	A	B	A	A	A	A	A	B	B	B	B	A	B
Kukri_c13345_481	4	374.99	B	A	B	A	B	B	A	B	B	B	A	A	B	B	B	B	A	B	A	B	B	B	A	A	B	A	B	A	B	A	B	A	B	A	A	B	A	A	A	A	A	B	B	B	B	A	B
wsnp_Ex_c8208_13870372	4	375.297	B	A	B	A	B	B	A	B	B	B	A	A	B	B	B	B	A	B	A	B	B	B	A	A	B	A	B	A	B	A	B	A	B	A	A	B	A	A	A	A	A	B	B	B	B	A	B
Excalibur_rep_c111619_724	4	377.863	B	A	B	A	B	B	A	B	B	B	A	A	B	B	B	B	A	B	A	B	B	B	A	A	B	A	A	A	A	A	B	A	B	A	A	B	A	A	A	A	A	B	B	B	A	A	B
Ra_c14132_2575	4	378.476	B	A	B	A	B	B	A	B	B	B	A	A	B	B	B	B	A	B	A	B	B	B	A	-	B	A	A	A	A	A	B	A	B	A	A	B	A	A	A	A	A	B	B	B	A	A	B
BS00052057_51	4	378.787	B	A	B	A	B	B	A	B	B	B	A	A	B	B	B	B	A	B	A	B	B	B	A	-	B	A	A	A	A	A	B	A	B	A	A	B	A	A	A	A	A	B	B	B	A	A	B
BS00054326_51	4	379.099	B	A	B	A	B	B	A	B	B	B	A	A	B	B	B	B	A	B	A	B	B	B	A	-	B	A	A	A	A	A	B	A	B	A	A	B	A	A	A	A	A	B	B	B	A	A	B
Kukri_c64639_120	4	379.408	B	A	B	A	B	B	A	B	B	B	A	A	B	B	B	B	A	B	A	B	B	B	A	A	B	A	A	A	A	A	B	A	B	A	A	B	A	A	A	A	A	B	B	B	A	A	B
Excalibur_c35203_334	4	379.717	B	A	B	A	B	B	A	B	B	B	A	A	B	B	B	B	A	B	A	B	B	B	A	A	B	A	A	A	A	A	B	A	B	A	A	B	A	A	A	A	A	B	B	B	A	A	B
Excalibur_rep_c111619_82	4	381.641	B	A	B	A	B	B	A	B	B	B	A	A	B	B	B	B	A	B	A	B	B	B	A	B	B	A	A	A	A	A	B	A	B	A	A	B	A	A	A	A	A	B	B	B	A	B	B
Kukri_c35451_857	4	385.266	B	A	B	A	B	B	A	B	B	B	A	A	B	B	B	A	A	B	A	B	B	B	A	B	B	A	A	A	A	B	B	A	B	A	A	B	A	A	A	A	A	B	A	B	A	B	B
RAC875_c24504_157	4	389.61	B	A	B	A	B	B	A	B	B	B	A	A	B	B	B	A	A	B	A	B	B	B	A	B	B	B	B	A	B	B	B	A	B	A	A	B	A	A	A	A	A	B	A	B	B	B	B
Kukri_c60633_121	4	392.593	B	A	B	A	B	B	A	B	B	B	A	A	B	B	B	-	A	B	A	B	B	B	A	B	B	A	B	A	B	B	B	A	B	A	A	B	A	A	A	A	A	B	A	B	B	B	B
Kukri_c3718_83	4	394.868	B	A	B	A	B	B	A	B	B	B	A	A	B	B	B	A	A	B	A	B	B	B	A	B	B	A	B	A	B	B	B	A	B	A	A	B	A	A	A	A	A	B	A	B	B	A	B
Excalibur_rep_c97324_623	4	395.8	B	A	B	A	B	B	A	B	B	B	A	A	B	B	B	A	A	B	A	B	B	B	A	B	B	A	B	A	B	B	B	A	B	A	A	B	A	A	A	A	A	B	A	B	B	A	B
RAC875_c24504_119	4	400.144	B	A	B	A	B	B	A	B	B	B	A	A	B	B	B	A	A	B	A	B	B	B	A	B	B	A	A	A	A	B	B	A	B	A	A	B	A	A	A	A	A	B	A	B	A	A	B
BS00063624_51	4	402.056	B	A	B	A	B	B	A	B	B	B	A	A	B	B	B	A	A	B	A	B	B	B	A	B	B	A	A	A	A	B	B	A	B	A	A	B	A	A	A	A	A	B	A	B	A	A	B
Excalibur_c71730_105	4	402.677	B	A	B	A	B	B	A	B	B	B	A	A	B	B	B	A	A	B	A	B	B	B	A	B	B	A	A	A	A	B	B	A	B	A	A	B	A	A	A	A	A	B	A	B	A	A	B
BS00030651_51	4	406.992	B	A	B	A	B	B	A	B	B	B	A	A	A	B	B	B	A	B	A	B	B	B	A	B	A	A	A	A	A	B	B	A	B	A	A	B	A	A	A	A	A	B	A	B	A	A	B
BS00022861_51	4	413.145	B	A	B	A	B	B	A	B	B	A	A	A	A	B	B	B	A	B	A	B	B	B	A	B	A	A	B	A	A	B	B	A	B	A	A	B	A	B	A	A	A	A	A	B	A	A	B
JD_c4539_892	4	415.712	B	A	B	A	B	B	B	B	B	A	A	A	A	B	B	B	A	B	A	B	B	B	A	B	A	A	B	A	A	B	B	A	B	A	A	B	A	B	A	A	A	A	A	B	A	A	B
BobWhite_c26503_61	5	0	B	B	B	B	B	B	A	B	B	A	A	B	B	B	B	B	B	A	B	B	A	A	A	A	A	A	A	B	B	A	B	A	B	A	A	B	B	A	A	B	A	A	A	A	A	B	B
Excalibur_c16818_806	5	0.311	B	B	A	B	B	B	A	B	B	A	A	B	B	B	B	B	B	A	B	B	A	A	A	A	A	A	A	B	B	A	B	A	B	A	A	B	B	A	A	B	A	A	A	A	A	B	B
Excalibur_c25898_434	5	0.623	B	B	A	B	B	B	A	B	B	A	A	B	B	B	B	B	B	A	B	B	A	A	A	A	A	A	A	B	B	A	B	A	B	A	A	B	B	A	A	B	A	A	A	A	A	B	B
BS00065700_51	5	2.523	B	B	A	B	B	B	A	A	B	A	A	B	B	B	B	B	B	A	B	B	A	A	A	A	A	A	B	B	B	A	B	A	B	A	A	B	B	A	A	B	A	A	A	A	A	B	B
wsnp_BE495143A_Ta_2_1	5	2.829	B	B	A	B	B	B	A	B	B	A	A	B	B	B	B	B	B	A	B	B	A	A	A	A	A	A	B	B	B	A	B	A	B	A	A	B	B	A	A	B	A	A	A	A	A	B	B
BS00065152_51	5	4.729	B	B	A	B	B	B	A	B	B	A	A	B	B	B	B	B	B	A	B	B	A	A	A	A	A	B	A	B	B	A	B	A	B	A	A	B	B	A	A	B	A	A	A	A	B	B	B
wsnp_Ex_c965_1845447	5	5.034	B	B	A	B	B	B	A	B	B	A	A	B	B	B	B	B	B	A	B	B	A	A	A	A	A	B	A	B	B	A	B	A	B	A	A	B	B	A	A	B	A	A	A	A	B	B	B
BobWhite_c17385_55	5	6.922	B	B	B	B	B	B	A	B	B	A	A	B	B	B	B	B	B	A	B	B	A	A	A	A	A	B	A	B	B	A	B	A	B	A	A	B	B	A	A	B	A	A	A	A	B	B	B
wsnp_Ku_c9763_16287132	5	10.216	B	B	B	B	B	B	A	B	B	A	A	B	B	B	B	B	B	A	B	B	B	B	A	A	A	B	A	B	B	A	B	A	B	A	A	B	B	A	A	B	A	A	A	A	B	B	B
Kukri_c669_259	5	13.865	B	B	A	B	B	A	A	A	B	A	A	B	B	B	B	B	A	A	B	B	B	B	A	A	A	B	B	B	B	A	B	A	B	A	A	B	B	A	A	B	A	A	A	A	B	B	B
Excalibur_c8784_1005	5	16.753	B	B	A	B	B	A	A	A	B	A	A	B	B	B	B	B	A	A	B	B	A	A	A	A	A	B	B	B	B	A	B	A	B	A	A	B	B	A	A	B	A	A	A	A	B	B	B
BobWhite_c2143_229	5	22.142	B	B	A	B	B	A	B	A	B	A	A	B	B	B	A	B	A	A	B	B	A	A	B	B	A	B	B	B	B	A	B	B	B	A	A	B	B	A	A	B	A	A	A	A	B	A	B
Ex_c8890_2497	5	24.03	B	B	A	B	B	A	B	A	B	A	A	B	B	B	B	B	A	A	B	B	A	A	B	B	A	B	B	B	B	A	B	B	B	A	A	B	B	A	A	B	A	A	A	A	B	B	B
GENE-4086_115	5	25.593	B	B	A	B	B	A	B	A	B	A	A	B	B	B	B	B	A	A	B	B	A	A	B	B	A	B	A	B	B	A	B	B	B	A	A	B	B	A	A	B	A	A	A	A	A	B	B
RAC875_c20115_1334	5	27.493	B	B	A	B	B	A	B	A	B	A	A	B	B	B	B	B	A	A	B	B	A	A	B	B	A	B	B	B	B	A	B	B	B	A	A	B	B	A	A	B	A	A	A	A	B	B	B
RAC875_c20115_1304	5	27.801	B	B	A	B	B	A	B	A	B	A	A	B	B	B	B	B	A	A	B	B	A	A	B	B	A	B	B	B	B	A	B	B	B	A	A	B	B	A	A	B	A	A	A	A	B	B	B
IAAV8730	5	28.108	B	B	A	B	B	A	B	A	B	A	A	B	B	B	B	B	A	A	B	B	A	A	B	B	A	B	B	B	B	A	B	B	B	A	A	B	B	A	A	B	A	A	A	A	B	B	B
Ra_c16143_1157	5	34.347	B	A	A	B	B	A	B	A	B	A	A	B	B	B	B	B	A	A	B	B	A	A	B	A	A	B	B	B	B	A	B	B	B	A	A	B	A	B	A	B	A	A	B	A	B	B	B
wsnp_Ex_rep_c102807_87894833	5	34.968	B	A	A	B	B	A	B	A	B	A	A	B	B	B	B	B	A	A	B	B	A	A	B	A	A	B	B	B	B	A	B	B	B	A	A	B	A	B	A	B	A	A	B	A	B	B	B
Kukri_c2700_1757	5	35.894	B	A	A	B	B	A	B	A	B	A	A	B	B	B	B	B	A	A	B	B	A	A	B	A	A	B	B	B	B	A	B	B	B	A	A	B	A	B	A	B	A	A	B	A	B	B	B
Kukri_rep_c71108_3838	5	36.832	B	A	A	B	B	A	B	A	B	A	A	B	B	B	B	B	A	A	B	B	A	A	B	A	A	B	B	B	B	A	B	B	B	A	A	B	A	B	A	B	A	A	B	A	B	B	B
Tdurum_contig42125_5972	5	37.141	B	A	A	B	B	A	B	A	B	A	A	B	B	B	B	B	A	A	B	B	A	A	B	A	A	B	B	B	B	A	B	B	B	A	A	B	A	B	A	B	A	A	B	A	B	B	B
Kukri_c8148_2719	5	37.754	B	A	A	B	B	A	B	A	B	A	A	B	B	A	A	B	A	A	B	B	A	A	B	A	A	B	B	B	B	A	B	B	B	A	A	B	A	B	A	B	A	A	B	A	B	B	B
wsnp_Ex_c11348_18327861	5	38.061	B	A	A	B	B	A	B	A	B	A	A	B	B	A	A	B	A	A	B	B	A	A	B	A	A	B	B	B	B	A	B	B	B	A	A	B	A	B	A	B	A	A	B	A	B	B	B
BS00072903_51	5	38.686	B	A	A	B	B	A	B	A	B	A	A	B	B	A	A	B	A	A	B	B	A	A	B	A	A	B	B	B	B	A	B	B	B	A	A	B	A	B	A	B	A	A	B	A	B	B	B
BS00077448_51	5	39.315	B	A	A	B	B	A	B	A	B	A	A	B	B	A	A	B	A	A	B	B	A	A	B	A	A	B	B	B	B	A	B	B	B	A	A	B	A	B	A	B	A	A	B	A	B	B	B
wsnp_Ex_c9502_15748469	5	39.936	B	A	A	B	B	A	B	A	B	A	A	B	B	B	B	B	A	A	B	B	A	A	B	A	A	B	B	B	B	A	B	B	B	A	A	B	A	B	A	B	A	A	B	A	B	B	B
Tdurum_contig42125_5692	5	40.247	B	A	A	B	B	A	B	A	B	A	A	B	B	B	B	B	A	A	B	B	A	A	B	A	A	B	B	B	B	A	B	B	B	A	A	B	A	B	A	B	A	A	B	A	B	B	B
Ku_c69999_111	5	42.846	B	A	A	B	B	A	B	A	B	A	A	B	B	B	A	B	A	A	B	B	A	A	B	A	A	B	B	B	B	A	B	B	B	A	A	B	A	B	A	B	A	A	B	A	B	A	B
BS00064548_51	5	44.746	B	A	A	B	B	A	B	A	B	A	A	B	B	A	A	B	A	A	B	B	A	A	B	A	A	B	B	B	B	A	B	B	B	A	A	B	A	B	A	B	A	A	B	A	B	A	B
Kukri_c10879_164	5	45.36	B	A	A	B	B	A	B	A	B	A	A	B	B	A	A	B	A	A	B	B	A	A	B	A	A	B	B	B	B	A	B	B	B	A	A	B	A	B	A	B	A	A	B	A	B	A	B
wsnp_JD_c34368_25929293	5	47.247	B	A	A	B	B	A	B	A	B	A	A	B	B	A	A	B	A	A	B	B	A	A	B	A	A	B	B	B	B	A	B	B	B	A	A	B	A	B	A	B	A	A	B	A	B	B	B
wsnp_CAP12_c1226_628910	5	47.869	B	A	A	B	B	A	B	A	B	A	A	B	B	A	A	B	A	A	B	B	A	A	B	A	A	B	B	B	B	A	B	B	B	A	A	B	A	B	A	B	A	A	B	A	B	B	B
TA012395-0819	5	50.794	B	A	A	B	B	A	B	A	B	A	A	B	B	A	A	B	A	A	B	B	A	A	B	A	A	A	A	B	B	A	B	B	B	A	A	B	A	B	A	B	A	A	B	A	A	B	B
BS00038646_51	5	51.732	B	A	A	B	B	A	B	A	B	A	A	B	B	A	A	B	A	A	B	B	A	A	B	A	A	A	A	B	B	A	B	B	B	A	A	B	A	B	A	B	A	A	B	A	A	B	B
RAC875_c49166_240	5	56.076	B	A	A	B	B	A	B	A	B	A	A	A	B	A	A	A	A	A	B	B	A	A	B	A	A	A	A	B	B	A	B	B	B	A	A	B	A	B	A	B	A	A	B	A	A	B	B
tplb0057m18_546	5	56.693	B	A	A	B	B	A	B	A	B	A	A	A	B	A	A	A	A	A	B	B	A	A	B	A	A	A	A	B	B	A	B	B	B	A	A	B	A	B	A	B	A	A	B	A	A	B	B
RAC875_c13778_650	5	57.002	B	A	A	B	B	A	B	A	B	A	A	A	B	A	A	A	A	A	B	B	A	A	B	A	A	A	A	B	B	A	B	B	B	A	A	B	A	B	A	B	A	A	B	A	A	B	B
TA005690-1190	5	57.619	B	A	B	B	B	A	B	A	B	A	A	A	B	A	A	A	A	A	B	B	A	A	B	A	A	A	A	B	B	A	B	B	B	A	A	B	A	B	A	B	A	A	B	A	A	B	B
TA003858-0637	5	57.928	B	A	B	B	B	A	B	A	B	A	A	A	B	A	A	A	A	A	B	B	A	A	B	A	A	A	A	B	B	A	B	B	B	A	A	B	A	B	A	B	A	A	B	A	A	B	B
BS00013851_51	5	58.238	B	A	B	B	B	A	B	A	B	A	A	A	B	A	A	A	A	A	B	B	A	A	B	A	A	A	A	B	B	A	B	B	B	A	A	B	A	B	A	B	A	A	B	A	A	B	B
Excalibur_c56264_188	5	59.182	B	A	B	B	B	A	B	A	B	A	A	A	B	A	A	A	A	A	B	B	A	A	B	A	A	A	A	B	B	A	B	B	B	A	A	B	A	B	A	B	A	A	B	A	A	B	B
Tdurum_contig47663_321	5	60.44	B	A	B	B	B	A	B	A	B	A	A	A	B	A	A	A	A	A	B	B	A	A	B	A	A	A	A	B	B	A	B	B	B	A	A	B	A	B	A	B	A	A	B	A	A	B	B
wsnp_Ex_c35545_43677480	5	61.057	B	A	B	B	B	A	B	A	B	A	A	A	B	A	A	A	A	A	B	B	A	A	B	A	A	A	A	B	B	A	B	B	B	A	A	B	A	B	A	B	A	A	B	A	A	B	B
wsnp_BE403421A_Ta_2_1	5	63.288	B	A	B	B	B	A	B	A	B	A	A	A	B	A	A	A	A	A	B	B	A	A	B	A	A	B	B	B	B	A	B	B	B	A	A	B	A	B	A	B	A	A	B	A	B	B	B
Kukri_c16877_142	5	63.599	B	A	A	B	B	A	B	-	B	A	A	A	B	A	A	A	A	A	B	B	A	A	B	A	A	B	B	B	B	A	B	B	B	A	A	B	A	B	A	B	A	A	B	A	B	B	B
wsnp_Ex_c4954_8813973	5	63.909	B	A	B	B	B	A	B	A	B	A	A	A	B	A	A	A	A	A	B	B	A	A	B	A	A	B	B	B	B	A	B	B	B	A	A	B	A	B	A	B	A	A	B	A	B	B	B
wsnp_Ku_c3354_6228393	5	64.216	B	A	B	B	B	A	B	A	B	A	A	A	B	A	A	A	A	A	B	B	A	A	B	A	A	B	B	B	B	A	B	B	B	A	A	B	A	B	A	B	A	A	B	A	B	B	B
TA002574-0890	5	64.524	B	A	B	B	B	A	B	A	B	A	A	A	B	A	A	A	A	A	B	B	A	A	B	A	A	B	B	B	B	A	B	B	B	A	A	B	A	B	A	B	A	A	B	A	B	B	B
Ku_c42436_461	5	64.835	B	A	B	B	B	A	B	A	B	A	A	A	B	A	A	A	A	A	B	B	A	A	B	A	A	B	B	B	B	A	B	B	B	A	A	B	A	B	A	B	A	A	B	A	B	B	B
Kukri_c10226_1815	5	67.76	B	A	B	B	B	A	B	A	B	A	A	A	B	A	B	A	A	A	B	B	B	B	B	A	A	B	B	B	B	A	B	B	B	A	A	B	A	B	A	B	A	A	B	A	B	B	B
BS00076193_51	5	68.382	B	A	B	B	B	A	B	A	B	A	A	A	B	A	B	A	A	A	B	B	B	B	B	A	A	B	B	B	B	A	B	B	B	A	A	B	A	B	A	B	A	A	B	A	B	B	B
BS00064203_51	5	71.307	B	A	B	B	B	A	B	A	B	A	A	A	B	A	A	A	A	A	B	B	A	A	B	A	A	B	B	B	B	A	B	B	B	A	A	B	A	B	A	B	A	A	B	A	B	B	B
wsnp_Ex_rep_c102173_87395725	5	71.612	B	A	B	B	B	A	B	A	B	A	A	A	B	A	A	A	A	A	B	B	A	A	B	A	A	B	B	B	B	A	B	B	B	A	A	B	A	B	A	B	A	A	B	A	B	B	B
IAAV6992	5	71.919	B	A	B	B	B	A	B	A	B	A	A	A	B	A	A	A	A	A	B	B	A	A	B	A	A	B	B	B	B	A	B	B	B	A	A	B	A	B	A	B	A	A	B	A	B	B	B
wsnp_Ex_c43887_50077773	5	72.54	B	A	B	B	B	A	B	A	B	A	A	A	B	A	A	A	A	A	B	B	A	A	B	A	A	B	B	B	B	A	B	B	B	A	A	B	A	B	A	B	A	A	B	A	B	B	B
wsnp_Ex_c17089_25709221	5	74.464	B	A	B	B	B	A	B	A	B	A	A	A	B	A	A	A	A	A	B	B	A	A	B	A	A	B	B	B	B	A	B	B	B	A	A	B	A	B	A	B	A	A	B	A	B	A	B
IACX2250	5	77.802	B	A	A	B	B	A	B	A	B	A	A	A	B	A	A	A	A	A	B	B	A	A	B	A	A	B	B	B	B	A	B	B	B	A	A	B	A	B	A	B	A	A	B	A	B	B	B
RAC875_c7804_236	5	79.084	B	A	B	B	B	A	B	A	B	A	A	A	B	A	A	A	A	A	B	B	A	A	B	A	A	B	B	B	B	A	B	B	B	A	A	B	A	B	A	B	A	A	B	A	B	B	B
Kukri_c77911_260	5	83.458	B	A	B	B	B	A	B	A	B	A	A	A	B	B	B	A	A	A	B	B	A	A	A	A	A	B	B	B	B	A	B	B	B	A	B	B	A	B	A	B	A	A	B	A	B	B	B
GENE-3659_104	5	84.716	B	A	B	B	B	A	B	A	B	A	A	A	B	B	B	A	A	A	B	B	A	A	A	A	A	B	B	B	B	A	B	B	B	A	B	B	A	B	A	B	A	A	B	A	B	B	B
wsnp_CAP11_c2817_1415793	5	85.966	B	A	B	B	B	A	B	B	B	A	A	A	B	B	B	A	A	A	B	B	A	A	A	A	A	B	B	B	B	A	B	B	B	A	B	B	A	B	A	B	A	A	B	A	B	B	B
wsnp_Ex_c29025_38097560	5	87.209	B	A	B	B	B	A	B	B	B	A	A	B	B	B	B	A	A	A	B	B	A	A	A	A	A	B	B	B	B	A	B	B	B	A	B	B	A	B	A	A	A	A	A	A	B	B	B
wsnp_Ex_c12141_19415226	5	88.135	B	A	B	B	B	A	B	B	B	A	A	B	B	B	B	A	A	A	B	B	A	A	A	A	A	B	B	B	B	A	B	B	B	A	B	B	A	B	A	A	A	A	A	A	B	B	B
CAP7_c2381_149	5	88.44	B	A	B	B	B	A	B	B	B	A	A	B	B	B	B	A	A	A	B	B	A	A	A	A	A	B	B	B	B	A	B	B	B	A	B	B	A	B	A	A	A	A	A	A	B	B	B
RAC875_rep_c81239_73	5	89.372	B	A	B	B	B	A	B	B	B	A	A	B	B	B	B	A	A	A	B	B	A	A	A	A	A	B	B	B	B	A	B	B	B	A	B	B	A	B	A	A	A	A	A	A	B	B	B
Kukri_c45898_147	5	89.993	B	A	B	B	B	A	B	B	B	A	A	B	B	B	B	A	A	A	B	B	A	A	A	A	A	B	B	B	B	A	B	B	B	A	B	B	A	B	A	A	A	A	A	A	B	B	B
wsnp_CAP7_c1839_907899	5	90.303	B	A	B	B	B	A	B	B	B	A	A	B	B	B	B	A	A	A	B	B	A	A	A	A	A	B	B	B	B	A	B	B	B	A	B	B	A	B	A	A	A	A	A	A	B	B	B
tplb0052b07_577	5	90.932	B	A	B	B	B	A	B	B	B	A	A	B	B	B	B	A	A	A	B	B	A	A	A	A	A	B	B	B	B	A	B	B	B	A	B	B	A	B	A	A	A	A	A	A	B	B	B
wsnp_CAP7_c1839_908011	5	93.177	B	A	B	B	B	A	B	B	B	A	A	B	B	B	A	A	A	A	B	B	A	A	A	A	A	B	B	B	B	A	B	B	B	A	B	B	A	B	A	A	A	A	A	A	B	A	B
RAC875_rep_c107081_918	5	93.486	B	A	B	B	B	A	B	B	B	A	A	B	B	B	A	A	A	A	B	B	A	A	A	A	A	B	B	B	B	A	B	B	B	A	B	B	A	B	A	A	A	A	A	A	B	A	B
RFL_Contig1038_723	5	95.422	B	A	A	B	B	A	B	B	-	A	A	B	B	B	A	A	A	A	B	B	A	A	A	A	A	B	A	B	B	A	B	B	B	A	B	B	A	B	A	A	A	A	A	A	B	A	B
wsnp_Ex_c99215_85409445	5	99.071	B	A	A	B	B	A	B	B	B	A	A	B	B	B	B	A	A	A	B	B	A	A	A	A	A	A	A	B	B	A	B	B	B	A	B	B	A	B	A	A	A	A	A	A	A	B	B
Kukri_c21943_466	5	99.378	B	A	A	B	B	A	B	B	B	A	A	B	B	B	B	A	A	A	B	B	A	A	A	A	A	A	A	B	B	A	B	B	B	A	B	B	A	B	A	A	A	A	A	A	A	B	B
wsnp_Ku_c9583_16038698	5	99.689	B	A	A	B	B	A	B	B	B	A	A	B	B	B	B	A	A	A	B	B	A	A	A	A	A	A	A	B	B	A	B	B	B	A	B	B	A	B	A	A	A	A	A	A	A	B	B
wsnp_Ku_c18534_27848426	5	100.003	B	A	A	B	B	A	B	B	B	A	A	B	B	B	B	A	A	A	B	B	A	A	A	A	A	A	A	B	B	A	B	B	B	A	B	B	A	B	A	A	A	A	A	A	A	B	B
Ku_c1976_1351	5	100.314	B	A	A	B	B	A	B	B	B	A	A	B	B	B	B	A	A	A	B	B	A	A	A	A	A	A	A	B	B	A	B	B	B	A	B	B	A	B	A	A	A	A	A	A	A	B	B
RAC875_c27962_61	5	101.896	B	A	A	B	B	A	B	B	B	A	A	B	B	B	B	A	A	A	B	B	A	A	A	A	A	A	A	B	B	A	B	B	B	A	B	B	A	B	A	A	A	A	A	A	A	B	B
RAC875_c49875_405	5	102.84	B	A	A	B	B	A	B	B	B	A	A	B	B	B	B	A	A	A	B	B	A	A	A	A	A	A	A	B	B	A	B	B	B	A	B	B	A	B	A	A	A	A	A	A	A	B	B
RAC875_c60695_112	5	105.423	B	A	A	B	B	A	B	B	B	A	A	B	B	B	B	A	A	A	B	B	B	B	A	A	A	A	A	B	B	A	B	B	B	A	B	B	A	B	A	A	A	A	A	A	A	B	B
BobWhite_c30930_192	5	107.335	B	A	A	B	B	A	B	B	B	A	A	B	B	B	B	A	A	A	B	B	B	B	A	A	A	A	A	B	B	A	B	B	B	A	B	B	A	B	A	A	A	A	A	A	A	B	B
Kukri_rep_c68330_380	5	110.241	B	A	B	B	B	A	B	A	B	A	A	A	B	B	B	A	A	A	B	B	B	B	A	A	A	A	A	B	B	A	B	B	B	A	B	B	A	B	A	B	A	A	B	A	A	B	B
Tdurum_contig42296_5239	5	110.548	B	A	B	B	B	A	B	A	B	A	A	A	B	B	B	A	A	A	B	B	B	B	A	A	A	A	A	B	B	A	B	B	B	A	B	B	A	B	A	B	A	A	B	A	A	B	B
BS00092676_51	5	112.793	B	A	B	B	B	A	B	A	B	A	A	A	B	B	B	A	A	A	B	B	A	A	A	A	A	A	A	B	B	A	B	B	B	A	B	B	A	B	A	B	A	A	B	A	A	B	B
BS00066636_51	5	113.731	B	A	A	B	B	A	B	A	B	A	A	A	B	B	B	A	A	A	B	B	A	A	A	A	A	A	A	B	B	A	B	B	B	A	B	B	A	B	A	B	A	A	B	A	A	B	B
Excalibur_c37240_609	5	114.981	B	A	B	B	B	A	B	A	B	A	A	A	B	B	B	A	A	A	B	B	A	A	A	A	A	A	A	B	B	A	B	B	B	A	B	B	A	B	A	B	A	A	B	A	A	B	B
BS00093995_51	5	115.594	B	A	B	B	B	A	B	A	B	A	A	A	B	B	B	A	A	A	B	B	A	A	A	A	A	A	A	B	B	A	B	B	B	A	B	B	A	B	A	B	A	A	B	A	A	B	B
BS00103844_51	5	115.899	B	A	B	B	B	A	B	A	B	A	A	A	B	B	B	A	A	A	B	B	A	A	A	A	A	A	A	B	B	A	B	B	B	A	B	B	A	B	A	B	A	A	B	A	A	B	B
BobWhite_c5782_825	5	121.289	B	A	B	B	B	A	B	B	B	A	A	B	B	B	B	A	A	A	B	B	A	A	A	A	A	A	A	B	B	A	B	B	B	A	B	B	A	B	A	A	A	A	A	A	A	B	B
BS00070169_51	5	121.598	B	A	B	B	B	A	B	B	B	A	A	B	B	B	B	A	A	A	B	B	A	A	A	A	A	A	A	B	B	A	B	B	B	A	B	B	A	A	A	A	A	A	A	A	A	B	B
wsnp_Ex_c15378_23638822	5	123.51	B	B	B	B	B	A	B	B	B	A	A	B	B	B	B	A	A	A	B	B	A	A	A	A	A	A	A	B	B	A	B	B	B	A	B	B	A	A	A	A	A	A	A	A	A	B	B
Kukri_c29110_360	5	129.318	B	B	A	B	B	A	B	A	B	A	A	B	B	B	A	A	A	A	B	B	A	A	A	A	A	A	A	B	B	A	B	B	B	A	B	B	A	A	A	A	A	A	A	A	A	A	B
BS00109886_51	5	133.998	B	B	A	B	B	A	A	A	B	A	A	B	B	B	B	A	A	A	B	B	A	A	A	A	B	A	A	B	B	A	B	B	B	A	B	B	B	A	A	A	A	A	A	A	A	B	B
Tdurum_contig76911_950	5	136.215	B	B	B	B	B	A	A	A	B	A	A	B	B	B	B	A	A	A	B	B	A	A	A	A	B	B	B	B	B	A	B	B	B	A	B	B	B	A	A	A	A	A	A	A	B	B	B
wsnp_BQ167224A_Ta_2_1	5	138.19	B	B	B	B	B	A	A	A	-	A	A	B	-	B	B	A	A	A	B	B	A	A	A	A	B	B	B	B	B	A	B	-	B	B	B	B	B	A	A	A	A	A	A	A	B	B	B
Tdurum_contig57699_344	5	140.895	B	B	-	B	B	A	A	A	B	A	A	B	B	B	A	A	A	A	B	B	A	A	A	A	B	B	B	B	B	A	B	B	B	B	B	B	B	A	A	A	A	A	A	A	B	A	B
Tdurum_contig62141_295	5	141.205	B	B	-	B	B	A	A	A	B	A	A	B	B	B	A	A	A	A	B	B	A	A	A	A	B	B	B	B	B	A	B	B	B	B	B	B	B	A	A	A	A	A	A	A	B	A	B
RAC875_c34617_143	5	143.805	B	B	B	B	B	A	A	A	B	A	A	B	B	B	B	A	A	A	B	B	A	A	A	A	B	B	B	B	B	A	B	B	B	B	B	B	B	A	A	A	A	A	A	A	B	B	B
BobWhite_c32377_278	5	144.755	B	B	A	B	B	A	A	A	B	A	A	B	B	B	B	A	A	A	B	B	A	B	A	A	B	B	B	B	B	A	B	B	B	B	B	B	B	A	A	A	A	A	A	A	B	B	-
wsnp_Ex_c31149_39976066	5	145.704	B	B	A	B	B	A	A	A	B	A	A	B	B	B	B	A	A	A	B	B	A	B	A	A	B	B	B	B	B	A	B	B	B	B	B	B	B	A	A	A	A	A	A	A	B	B	B
Kukri_c100884_175	5	147.935	B	B	A	B	B	A	A	A	B	A	A	B	B	B	B	A	A	A	B	B	A	B	A	A	B	A	A	B	B	A	B	B	B	B	B	B	B	A	A	A	A	A	A	A	A	B	B
Tdurum_contig9544_978	5	150.18	B	B	B	B	B	A	A	A	B	A	A	B	B	B	B	A	A	A	B	B	A	B	A	A	B	B	B	B	B	A	B	B	B	B	B	B	B	A	A	A	A	A	A	A	B	B	B
RAC875_c18659_402	5	150.491	B	B	B	B	B	A	A	A	B	A	A	B	B	B	B	A	A	A	B	B	A	B	A	A	B	B	B	B	B	A	B	B	B	B	B	B	B	A	A	A	A	A	A	A	B	B	B
Kukri_c18931_494	5	150.799	B	B	B	B	B	A	A	A	B	A	A	B	B	B	B	A	A	A	B	B	A	B	A	A	B	B	B	B	B	A	B	B	B	B	B	B	B	A	A	A	A	A	A	A	B	B	B
wsnp_Ex_c17575_26300030	5	151.417	B	B	B	B	B	A	A	A	B	A	A	B	B	B	B	A	A	A	B	B	A	A	A	A	B	B	B	B	B	A	B	B	B	B	B	B	B	A	A	A	A	A	A	A	B	B	B
Tdurum_contig102404_127	5	151.723	B	B	B	B	B	A	A	A	B	A	A	B	B	B	B	A	A	A	B	B	A	A	A	A	B	B	B	B	B	A	B	B	B	B	B	B	B	A	A	A	A	A	A	A	B	B	B
RFL_Contig4939_885	5	152.032	B	B	B	B	B	A	A	A	B	A	A	B	B	B	B	A	A	A	B	B	A	A	A	A	B	B	B	B	B	A	B	B	B	B	B	B	B	A	A	A	A	A	A	A	B	B	B
Tdurum_contig9544_675	5	152.339	B	B	B	B	B	A	A	A	B	A	A	B	B	B	B	A	A	A	B	B	A	B	A	A	B	B	B	B	B	A	B	B	B	B	B	B	B	A	A	A	A	A	A	A	B	B	B
Excalibur_c12484_134	5	154.569	B	B	B	B	B	A	A	A	B	A	A	B	B	B	B	A	A	A	B	B	B	B	A	A	B	B	B	B	B	A	B	B	B	B	B	B	B	A	A	A	A	A	A	A	B	B	B
wsnp_Ex_c31149_39975883	5	154.88	B	B	B	B	B	A	A	A	B	A	A	B	B	B	B	A	A	A	B	B	B	B	A	A	B	B	B	B	B	A	B	B	B	B	B	B	B	A	A	A	A	A	A	A	B	B	B
wsnp_Ex_rep_c67468_66069282	5	155.193	B	B	B	B	B	A	A	A	B	A	A	B	B	B	B	A	A	A	B	B	B	B	A	A	B	B	B	B	B	A	B	B	B	B	B	B	B	A	A	A	A	A	A	A	B	B	B
Tdurum_contig64854_527	5	155.503	B	B	B	B	B	A	A	A	B	A	A	B	B	B	B	A	A	A	B	B	B	B	A	A	B	B	B	B	B	A	B	B	B	B	B	B	B	A	A	A	A	A	A	A	B	B	B
CAP7_c2746_331	5	157.44	B	B	B	B	B	A	A	A	B	A	A	B	B	B	B	A	A	A	B	B	A	B	A	A	B	B	B	B	B	A	B	B	B	B	B	B	B	A	A	A	A	A	A	A	B	B	B
Excalibur_c35324_183	5	158.061	B	B	B	B	B	A	A	A	B	A	A	B	B	B	B	A	A	A	B	B	A	B	A	A	B	B	B	B	B	A	B	B	B	B	B	B	B	A	A	A	A	A	A	A	B	B	B
BS00110201_51	5	158.369	B	B	B	B	B	A	A	A	B	A	A	B	B	B	B	A	A	A	B	B	A	B	A	A	B	B	B	B	B	A	B	B	B	B	B	B	B	A	A	A	A	A	A	A	B	B	B
RAC875_rep_c113205_124	5	158.676	B	B	B	B	B	A	A	A	B	A	A	B	B	B	B	A	A	A	B	B	A	B	A	A	B	B	B	B	B	A	B	B	B	B	B	B	B	A	A	A	A	A	A	A	B	B	B
BS00044360_51	5	165.22	A	A	B	A	A	A	A	A	A	A	A	B	B	B	B	A	A	A	B	B	A	B	A	A	B	B	B	B	B	A	B	B	B	B	B	B	B	B	A	A	A	A	A	A	B	B	B
BS00011591_51	5	165.837	A	A	B	A	A	A	A	A	A	A	A	B	B	B	B	A	A	A	B	B	A	B	A	A	B	B	B	B	B	A	B	B	B	B	B	B	B	B	A	A	A	A	A	A	A	B	B
Excalibur_c39390_303	5	166.146	A	A	B	A	A	A	A	A	A	A	A	B	B	B	B	A	A	A	B	B	A	B	A	A	B	B	B	B	B	A	B	B	B	B	B	B	B	B	A	A	A	A	A	A	A	B	B
GENE-4142_882	5	168.712	A	A	A	A	A	A	A	A	A	A	A	B	B	B	B	A	A	A	B	B	A	B	A	A	B	A	A	B	B	A	B	B	B	B	B	B	B	B	A	A	A	A	A	A	A	B	B
RAC875_c12015_576	5	169.65	A	A	B	A	A	A	A	A	A	A	A	B	B	B	B	A	A	A	B	B	A	B	A	A	B	A	A	B	B	A	B	B	B	B	B	B	B	B	A	A	A	A	A	A	A	B	B
Kukri_c11106_439	5	170.916	A	A	A	B	A	A	A	A	A	A	A	B	B	B	B	A	A	A	B	B	A	B	A	A	B	A	A	B	B	A	B	B	B	B	B	B	B	B	A	A	A	A	A	A	A	B	B
Kukri_c11106_292	5	171.848	A	A	A	B	A	A	A	A	A	A	A	B	B	B	B	A	A	A	B	B	A	B	A	A	B	A	A	B	B	A	B	B	B	B	B	B	B	B	A	A	A	A	A	A	A	B	B
BobWhite_c13839_135	5	174.093	A	A	B	A	A	A	A	A	A	A	A	B	B	B	B	A	A	A	B	B	A	B	A	A	B	B	B	B	B	A	B	B	B	B	B	B	B	B	A	A	A	A	A	A	A	B	B
Excalibur_c7044_243	5	175.031	A	A	B	A	A	A	A	A	A	A	A	B	B	B	A	A	A	A	B	B	A	B	A	A	B	B	B	B	B	A	B	B	B	B	B	B	B	B	A	A	A	A	A	A	A	B	B
Tdurum_contig10572_201	5	175.968	A	A	B	A	A	A	A	A	A	A	A	B	B	B	B	A	A	A	B	B	A	B	A	A	B	B	B	B	B	A	B	B	B	B	B	B	B	B	A	A	A	A	A	A	A	B	B
Kukri_c24795_75	5	194.131	A	A	A	A	A	A	B	A	A	B	B	B	B	A	B	B	B	A	A	A	B	B	B	B	B	B	B	B	B	A	B	B	B	B	B	A	A	B	B	A	A	A	A	A	-	B	B
Kukri_c89274_86	5	197.023	A	A	A	A	A	A	B	A	A	B	B	B	B	A	A	B	B	A	A	A	B	B	B	B	B	B	B	B	B	A	B	B	B	B	B	A	A	B	B	A	A	A	A	A	B	B	B
wsnp_CAP8_c6680_3136899	5	198.281	A	A	A	A	A	A	B	A	A	B	B	B	B	A	A	B	B	A	A	A	B	B	B	B	B	B	B	B	B	A	B	B	B	B	B	A	A	B	B	A	A	A	A	A	B	B	B
CAP11_rep_c5191_192	5	200.193	A	A	A	A	A	A	B	A	A	B	B	B	B	A	A	B	B	A	A	A	B	B	B	B	B	B	B	B	B	A	B	B	B	B	B	A	A	B	B	A	A	A	A	A	B	B	B
TA001326-1839	5	202.093	A	A	A	A	A	A	B	A	A	B	B	B	B	A	A	B	B	A	A	A	B	B	B	B	B	B	B	B	B	A	B	B	B	B	B	B	A	B	B	A	A	A	A	A	A	B	B
Kukri_c6364_578	5	202.401	A	A	A	A	A	A	B	A	A	B	B	B	B	A	A	B	B	A	A	A	B	B	B	B	B	B	B	B	B	A	B	B	B	B	B	B	A	B	B	A	A	A	A	A	A	B	B
Kukri_c6364_1243	5	202.712	A	A	A	A	A	A	B	A	A	B	B	B	B	A	A	B	B	A	A	A	B	B	B	B	B	B	B	B	B	A	B	B	B	B	B	B	A	B	B	A	A	A	A	A	A	B	B
wsnp_CAP11_c2142_1128735	5	204.295	A	A	A	A	A	A	B	A	A	B	B	B	B	A	A	B	B	A	A	A	B	B	B	B	B	B	B	B	B	A	B	B	B	B	B	B	A	B	B	A	B	A	A	A	A	B	B
Kukri_c52953_562	5	206.54	A	A	A	A	A	A	B	A	A	B	B	B	B	A	A	B	B	A	A	A	B	B	B	B	B	B	A	B	B	A	B	B	B	B	B	B	A	B	B	A	A	A	A	A	A	B	B
Excalibur_c6604_616	5	206.852	A	A	A	A	A	A	B	A	A	B	B	B	B	A	A	B	B	A	A	A	B	B	B	B	B	B	A	B	B	A	B	B	B	B	B	B	A	B	B	A	A	A	A	A	A	B	B
Excalibur_c13_1928	5	207.802	A	A	A	A	A	A	B	A	A	B	B	B	B	A	A	B	B	A	A	A	B	B	B	B	B	A	A	B	B	A	B	B	B	B	B	A	A	B	B	A	A	A	A	A	A	B	B
BobWhite_c15802_72	5	209.068	A	A	B	A	A	A	B	A	A	B	B	B	B	A	A	B	B	A	A	A	B	B	B	B	B	A	A	B	B	A	B	B	B	B	B	A	A	B	B	A	A	A	A	A	B	B	B
BobWhite_c15802_720	5	211.974	A	A	B	A	A	A	B	A	A	B	B	B	B	A	A	B	B	A	A	A	B	B	B	B	B	A	A	B	B	A	B	B	B	B	B	A	A	B	B	A	A	A	A	A	B	B	B
RAC875_c106584_747	5	212.281	A	A	B	A	A	A	B	A	A	B	B	B	B	A	A	B	B	A	A	A	B	B	B	B	B	A	A	B	B	A	B	B	B	B	B	A	A	B	B	A	A	A	A	A	B	B	B
Ku_c8779_606	5	212.902	A	A	A	A	A	A	B	A	A	B	B	B	B	A	A	B	B	A	A	A	B	B	B	B	B	A	A	B	B	A	B	B	B	B	B	A	A	B	B	A	A	A	A	A	A	B	B
TA001680-1191	5	215.926	A	A	A	A	A	A	B	A	A	B	B	B	B	A	A	B	B	A	A	A	B	B	B	B	B	B	A	B	A	A	B	B	B	B	B	A	A	B	B	A	A	A	A	A	-	B	B
BobWhite_c22086_444	5	217.927	A	A	A	A	A	A	B	A	A	B	B	B	B	A	A	B	B	A	A	A	B	B	B	B	B	B	A	B	B	A	B	B	B	B	B	A	A	B	B	A	A	A	A	A	A	B	B
Ra_c6065_1145	5	219.864	A	A	A	A	A	A	B	A	-	B	B	B	B	A	B	B	B	A	A	A	B	B	B	B	B	B	A	B	B	A	B	B	B	B	B	A	A	B	B	A	A	A	A	A	A	B	B
IAAV661	5	222.808	A	A	A	A	A	A	B	A	A	B	B	B	B	A	B	B	B	A	A	A	B	B	B	B	B	B	A	B	B	A	B	B	B	B	B	A	A	B	B	A	B	A	A	A	A	B	B
GENE-1756_564	5	225.053	A	A	B	A	A	A	B	A	A	B	B	B	B	A	B	B	B	A	A	A	B	B	B	B	B	B	B	B	B	A	B	B	B	B	B	A	A	B	B	A	A	A	A	A	A	B	B
BS00031057_51	5	226.296	A	A	B	A	A	A	B	A	A	B	B	B	B	A	B	B	B	A	A	A	B	B	B	B	B	B	B	B	B	A	B	B	B	B	B	A	A	B	B	A	A	A	A	A	A	B	B
GENE-1653_453	5	228.207	A	A	B	A	A	A	B	A	A	B	B	B	B	A	A	B	B	A	A	A	B	B	B	B	B	B	B	B	B	A	B	B	B	B	B	B	A	B	B	A	A	A	A	A	A	B	B
BS00037003_51	5	229.811	A	A	A	A	A	A	B	A	A	B	B	B	B	A	A	B	B	A	A	A	B	B	B	B	B	B	B	B	B	A	B	B	B	B	B	B	A	B	B	A	A	A	A	A	A	B	B
RAC875_rep_c70499_703	5	230.448	A	A	A	A	A	A	B	A	A	B	B	B	B	A	A	B	B	A	A	A	B	B	B	B	B	B	B	B	B	A	B	B	B	B	B	A	A	B	B	A	A	A	A	A	A	B	B
BS00110353_51	5	231.722	A	A	A	A	A	A	B	A	A	B	B	B	B	A	-	B	B	A	A	A	B	B	B	B	B	B	A	B	B	A	B	B	B	B	B	A	A	B	B	A	A	A	A	A	A	B	B
RFL_Contig5170_330	5	232.03	A	A	A	A	A	A	B	A	A	B	B	B	B	A	A	B	B	A	A	A	B	B	B	B	B	B	A	B	B	A	B	B	B	B	B	A	A	B	B	A	B	A	A	A	A	B	B
Excalibur_c20597_569	5	232.644	A	A	A	A	A	A	B	A	A	B	B	B	B	A	A	B	B	A	A	A	B	B	B	B	B	B	A	B	B	A	B	B	B	B	B	A	A	B	B	A	B	A	A	A	A	B	B
wsnp_Ra_c2694_5122122	5	232.951	A	A	A	A	A	A	B	A	A	B	B	B	B	A	A	B	B	A	A	A	B	B	B	B	B	B	A	B	B	A	B	B	B	B	B	A	A	B	B	A	A	A	A	A	A	B	B
Tdurum_contig12045_246	5	233.257	A	A	A	A	A	A	B	A	A	B	B	B	B	A	A	B	B	A	A	A	B	B	B	B	B	B	A	B	B	A	B	B	B	B	B	A	A	B	B	A	A	A	A	A	A	B	B
BS00067630_51	5	233.566	A	A	-	A	A	A	B	A	A	B	B	B	B	A	A	B	B	A	A	A	B	B	B	B	B	B	A	B	B	A	B	B	B	B	B	A	A	B	B	A	A	A	A	A	A	B	B
Tdurum_contig63703_1305	5	234.199	A	A	B	A	A	A	B	A	A	B	B	B	B	A	A	B	B	A	A	-	B	B	B	B	B	B	A	B	B	A	B	B	B	B	B	-	A	B	B	A	B	A	A	A	A	B	B
Kukri_c3009_1374	5	235.148	A	A	B	A	A	A	B	A	A	B	B	B	B	A	A	B	B	A	A	A	B	B	B	B	B	B	A	B	B	A	B	B	B	B	B	B	A	B	B	A	B	A	A	A	A	B	B
Excalibur_c20597_509	5	235.457	A	A	B	A	A	A	B	A	A	B	B	B	B	A	A	B	B	A	A	A	B	B	B	B	B	B	A	B	B	A	B	B	B	B	B	B	A	B	B	A	B	A	A	A	A	B	B
Excalibur_c431_1130	5	235.764	A	A	B	A	A	A	B	A	A	B	B	B	B	A	A	B	B	A	A	A	B	B	B	B	B	B	A	B	B	A	B	B	B	B	B	B	A	B	B	A	A	A	A	A	A	B	B
Kukri_rep_c105406_308	5	236.696	A	A	B	A	A	A	B	A	A	B	B	B	B	A	A	B	B	A	A	A	B	B	B	B	B	B	A	B	B	A	B	B	B	B	B	B	A	B	B	A	A	A	A	A	B	B	B
RAC875_c4668_771	5	237.313	A	A	B	A	A	A	B	A	A	B	B	B	B	A	A	B	B	A	A	A	B	B	B	B	B	B	A	B	B	A	B	B	B	B	B	B	A	B	B	A	A	A	A	A	A	B	B
TA005787-0140	5	237.62	A	A	B	A	A	A	B	A	A	B	B	B	B	A	A	B	B	A	A	A	B	B	B	B	B	B	A	B	B	A	B	B	B	B	B	B	A	B	B	A	A	A	A	A	A	B	B
Excalibur_c12085_276	5	237.926	A	A	B	A	A	A	B	A	A	B	B	B	B	A	A	B	B	A	A	A	B	B	B	B	B	B	A	B	B	A	B	B	B	B	B	B	A	B	B	A	A	A	A	A	A	B	B
BobWhite_c3073_1156	5	238.239	A	A	B	A	A	A	B	A	-	B	B	B	B	-	A	B	B	A	A	A	B	B	B	B	B	B	A	B	B	A	B	B	B	B	B	B	A	B	B	A	A	A	A	A	A	B	B
wsnp_Ex_rep_c67563_66193104	5	240.856	A	A	A	A	A	A	B	A	A	B	B	B	B	A	A	B	B	A	A	A	B	B	B	B	B	B	A	B	B	A	B	B	B	B	B	B	A	B	B	A	A	A	A	A	A	B	B
BS00082900_51	5	241.164	A	A	A	A	A	A	B	A	A	B	B	B	B	A	A	B	B	A	A	A	B	B	B	B	B	B	A	B	B	A	B	B	B	B	B	B	A	B	B	A	A	A	A	A	A	B	B
GENE-3775_326	5	242.747	A	A	A	A	A	A	B	A	A	B	B	B	B	A	A	B	B	A	A	A	B	B	B	B	B	B	A	B	B	A	B	B	B	B	A	B	A	B	B	A	A	A	A	A	A	B	A
wsnp_Ex_rep_c68915_67808523	5	245.347	A	A	A	A	A	B	B	A	A	B	B	B	B	A	A	B	B	A	A	A	B	B	B	B	B	B	A	B	B	A	B	B	B	B	B	B	A	B	B	A	A	A	A	A	A	B	A
BS00063170_51	5	246.334	A	A	A	A	A	A	B	B	-	B	B	B	-	A	A	B	B	A	A	A	B	B	-	-	B	-	A	B	B	-	B	B	B	B	B	B	A	B	B	A	A	A	A	A	A	B	A
wsnp_JD_c1119_1642176	5	247.641	A	A	A	A	A	A	B	A	A	B	B	B	B	A	A	B	B	A	A	A	B	B	B	B	B	B	A	B	B	A	B	B	B	B	B	B	A	B	B	A	A	A	A	A	A	B	B
BS00010458_51	5	248.263	A	A	A	A	A	A	B	A	A	B	B	B	B	A	A	B	B	A	A	A	B	B	B	B	B	B	A	B	B	A	B	B	B	B	B	B	A	B	B	A	A	A	A	A	A	B	B
Tdurum_contig49707_674	5	249.212	A	A	A	A	A	A	B	A	A	B	B	B	B	A	B	B	B	A	A	A	B	B	B	B	B	B	A	B	B	A	B	B	B	B	B	B	A	B	B	A	A	A	A	A	A	B	B
Tdurum_contig12045_1230	5	250.486	A	A	B	A	A	A	B	A	A	B	B	B	B	A	B	B	B	A	A	A	B	B	B	B	B	B	-	B	B	A	B	B	B	B	B	B	A	B	B	A	A	A	A	A	A	B	B
BS00011445_51	5	251.752	A	A	B	A	A	A	B	A	A	B	B	B	B	A	B	B	B	A	A	A	B	B	B	B	B	B	A	B	B	A	B	B	B	B	B	B	A	B	B	A	A	A	A	A	A	B	A
RFL_Contig2815_1881	5	253.335	A	A	B	A	A	A	B	A	A	B	B	B	B	A	A	B	B	A	A	A	B	B	B	B	B	B	A	B	B	A	B	B	B	B	B	B	A	B	B	A	A	A	A	A	A	B	A
BS00010657_51	5	256.26	A	A	B	A	A	A	B	A	A	B	B	B	B	A	A	B	B	A	A	A	A	A	B	B	B	B	A	B	B	A	B	B	B	B	B	B	A	B	B	A	A	A	A	A	A	A	A
BS00010922_51	5	256.878	A	A	A	A	A	A	B	A	A	B	B	B	B	A	A	B	B	A	A	A	A	A	B	B	B	B	A	B	B	A	B	B	B	B	B	B	A	B	B	A	A	A	A	A	A	A	A
RAC875_c16649_322	5	257.815	A	A	A	A	A	A	B	A	A	B	B	B	B	A	A	B	B	A	A	A	A	A	B	B	B	B	A	B	B	A	B	B	B	B	B	B	A	B	B	A	A	A	A	A	A	A	A
CAP8_c4805_295	5	259.081	A	A	A	A	A	A	B	A	A	B	B	B	B	A	A	B	B	A	A	A	A	A	B	B	B	B	A	B	B	A	B	B	B	B	B	B	A	B	B	A	A	A	A	A	A	A	B
wsnp_Ra_c3996_7334169	5	260.664	A	A	B	A	A	A	B	A	A	B	B	B	B	A	A	B	B	A	A	A	A	A	B	B	B	B	A	B	B	A	B	B	B	B	B	B	A	B	B	A	B	A	A	A	A	A	B
BobWhite_rep_c52979_181	5	261.282	A	A	B	A	A	A	B	A	A	B	B	B	B	A	A	B	B	A	A	A	A	A	B	B	B	B	A	B	B	A	B	B	B	B	B	B	A	B	B	A	A	A	A	A	A	A	B
Kukri_c1779_163	5	264.188	A	A	A	A	A	A	B	A	A	B	B	B	B	A	A	B	B	A	A	A	A	A	B	B	B	B	A	B	B	A	B	B	B	B	B	A	A	B	B	A	A	A	A	A	A	A	B
Tdurum_contig13810_485	6	0	A	B	A	A	A	B	A	A	B	B	B	B	B	B	B	B	B	A	A	B	A	A	A	A	B	A	B	B	B	B	B	B	B	B	A	B	B	B	A	A	A	B	B	B	A	B	A
RAC875_c7132_134	6	4.68	A	B	A	A	A	B	A	A	B	B	B	B	B	B	B	B	B	A	A	B	A	A	A	A	A	A	B	B	B	B	B	B	B	A	A	B	B	B	A	A	A	B	B	B	B	B	A
BS00063973_51	6	5.931	A	B	A	A	A	B	A	A	B	B	B	B	B	B	B	B	B	A	A	B	A	A	A	A	A	A	B	B	B	B	B	B	B	A	A	B	B	B	A	A	A	B	B	B	B	B	A
Excalibur_c99584_170	6	6.239	A	B	A	A	A	B	A	A	B	B	B	B	B	B	B	B	B	A	A	B	A	A	A	A	A	A	B	B	B	B	B	B	B	A	A	B	B	B	A	A	A	B	B	B	B	B	A
CAP11_c1685_149	6	6.86	A	B	B	A	A	B	A	A	B	B	B	B	B	B	B	B	B	A	A	B	A	A	A	A	A	A	B	B	B	B	B	B	B	A	A	B	B	B	A	A	A	B	B	B	B	B	A
BobWhite_c14689_172	6	7.169	A	B	B	A	A	B	A	A	B	B	B	B	B	B	B	B	B	A	A	B	A	A	A	A	A	A	B	B	B	B	B	B	B	A	A	B	B	B	A	A	A	B	B	B	B	B	A
tplb0050c03_1003	6	7.478	A	B	B	A	A	B	A	A	B	B	B	B	B	B	B	B	B	A	A	B	A	A	A	A	A	A	B	B	B	B	B	B	B	A	A	B	B	B	A	A	A	B	B	B	B	B	A
Excalibur_c41710_417	6	9.389	A	B	B	A	A	B	A	A	B	B	B	B	B	B	B	B	B	A	A	B	A	A	A	A	A	A	B	B	B	B	B	B	B	A	A	B	B	B	A	B	A	B	B	B	B	B	A
BobWhite_c15758_79	6	11.301	A	B	A	A	A	B	A	A	B	B	B	B	B	B	B	B	B	A	A	B	A	A	A	A	A	A	B	B	B	B	B	B	B	A	A	B	B	B	A	B	A	B	B	B	A	B	A
RFL_Contig316_572	6	12.559	A	B	B	A	A	B	A	A	B	B	B	B	B	B	B	A	B	A	A	B	A	A	A	A	A	A	B	B	B	B	B	B	B	A	A	B	B	B	A	B	A	B	B	B	A	B	A
BS00088851_51	6	13.802	A	B	A	A	A	B	A	A	B	B	B	B	B	B	B	A	B	A	A	B	A	A	A	A	A	A	B	B	B	B	B	B	B	A	A	B	B	B	A	B	A	B	B	B	A	B	A
wsnp_Ex_c621_1230852	6	14.11	A	B	A	A	A	B	A	A	B	B	B	B	B	B	B	A	B	A	A	B	A	A	A	A	A	A	B	B	B	B	B	B	B	A	A	B	B	B	A	B	A	B	B	B	A	B	A
Kukri_c59306_675	6	14.739	A	B	A	A	A	B	A	A	B	B	B	B	B	B	B	B	B	A	A	B	A	A	A	A	A	A	B	B	B	B	B	B	B	A	A	B	B	B	A	B	A	B	B	B	A	B	A
BS00021942_51	6	16.663	A	B	B	A	A	B	A	A	B	B	B	B	B	B	B	A	B	A	A	B	A	A	A	A	A	A	B	B	B	B	B	B	B	A	A	B	B	B	A	B	A	B	B	B	A	B	A
wsnp_BE404341A_Ta_2_3	6	17.607	A	B	B	A	A	B	A	A	B	B	B	B	B	B	B	B	B	A	A	B	A	A	A	A	A	A	B	B	B	B	B	B	B	A	A	B	B	B	A	B	A	B	B	B	A	B	A
IAAV1650	6	17.916	A	B	B	A	A	B	A	A	B	B	B	B	B	B	B	B	B	A	A	B	A	A	A	A	A	A	B	B	B	B	B	B	B	A	A	B	B	B	A	B	A	B	B	B	A	B	A
Excalibur_c7729_144	6	18.847	A	B	B	A	A	B	A	A	B	B	B	B	B	B	B	B	B	A	A	B	A	A	A	A	A	A	B	B	B	B	B	B	B	A	A	B	B	B	A	B	A	B	B	B	B	B	A
BobWhite_c21949_150	6	19.154	A	B	B	A	A	B	A	A	B	B	B	B	B	B	B	B	B	A	A	B	A	A	A	A	A	A	B	B	B	B	B	B	B	A	A	B	B	B	A	B	A	B	B	B	B	B	A
Kukri_c33022_198	6	20.092	A	B	B	A	A	B	A	A	B	B	B	B	B	B	B	A	B	A	A	B	A	A	A	A	A	A	B	B	B	B	B	B	B	A	A	B	B	B	A	B	A	B	B	B	B	B	A
RAC875_rep_c109716_67	6	20.398	A	B	B	A	A	B	A	A	B	B	B	B	B	B	B	A	B	A	A	B	A	A	A	A	A	A	B	B	B	B	B	B	B	A	A	B	B	B	A	B	A	B	B	B	B	B	A
wsnp_Ex_rep_c66689_65010988	6	20.705	A	B	B	A	A	B	A	A	B	B	B	B	B	B	B	A	B	A	A	B	A	A	A	A	A	A	B	B	B	B	B	B	B	A	A	B	B	B	A	B	A	B	B	B	B	B	A
IACX448	6	21.319	A	B	B	A	A	B	A	A	B	B	B	B	B	B	B	A	B	A	A	B	A	A	A	A	A	A	B	B	B	B	B	B	B	A	A	B	B	B	A	B	A	B	B	B	B	B	A
Ex_c2840_1013	6	21.956	A	B	B	A	A	B	A	-	-	B	B	B	B	B	B	-	B	A	A	B	A	A	A	A	A	A	B	B	B	B	B	B	B	A	A	B	B	B	A	B	A	B	B	B	B	B	A
Kukri_c10033_724	6	22.593	A	B	B	A	A	B	A	A	B	B	B	B	B	B	B	A	B	A	A	B	A	A	A	A	A	A	B	B	B	B	B	B	B	A	A	B	B	B	A	B	A	B	B	B	B	B	A
RAC875_rep_c113313_607	6	22.899	A	B	B	A	A	B	A	A	B	B	B	B	B	B	B	A	B	A	A	B	A	A	A	A	A	A	B	B	B	B	B	B	B	A	A	B	B	B	A	B	A	B	B	B	B	B	A
wsnp_Ra_c3414_6378271	6	23.831	A	B	B	A	A	B	A	A	B	B	B	B	B	B	B	B	B	A	A	B	A	A	A	A	A	A	B	B	B	B	B	B	B	A	A	B	B	B	A	B	A	B	B	B	B	B	A
Ex_c27046_1546	6	25.731	A	B	B	A	A	B	A	A	B	B	B	B	B	B	B	B	B	A	A	B	B	A	A	A	A	B	B	B	B	B	B	B	B	A	A	B	B	B	A	B	A	B	B	B	B	B	A
Kukri_c61046_510	6	26.668	A	B	B	A	A	B	A	A	B	B	B	B	B	B	B	B	B	A	A	B	B	A	A	A	A	B	B	B	B	B	B	B	B	A	A	B	B	B	A	A	A	B	B	B	B	B	A
wsnp_Ex_c7266_12475249	6	26.979	A	B	B	A	A	B	A	A	B	B	B	B	B	B	B	B	B	A	A	B	B	A	A	A	A	B	B	B	B	B	B	B	B	A	A	B	B	B	A	A	A	B	B	B	B	B	A
Excalibur_c64487_146	6	27.929	A	B	A	A	A	B	A	A	B	B	B	B	B	-	B	B	B	A	A	-	B	A	A	A	A	B	B	B	B	B	B	B	B	A	A	B	B	B	A	A	A	B	B	B	B	B	A
BS00002799_51	6	30.188	A	B	A	A	A	B	A	A	B	B	B	B	B	B	B	B	B	A	A	B	B	B	A	A	A	B	B	B	B	B	B	B	B	A	A	B	B	B	A	A	A	B	B	B	B	B	A
Kukri_c38748_174	6	32.088	A	B	A	A	A	B	A	A	B	B	B	B	B	B	B	B	B	A	A	B	B	A	A	A	A	B	B	B	B	B	B	B	B	A	A	B	B	B	A	A	A	B	B	B	B	B	A
Excalibur_c45297_316	6	32.705	A	B	A	A	A	B	A	A	B	B	B	B	B	B	B	B	B	A	A	B	B	A	A	A	A	B	B	B	B	B	B	B	B	A	A	B	B	B	A	A	A	B	B	B	B	B	A
Tdurum_contig17952_645	6	33.012	A	B	B	A	A	B	A	A	B	B	B	B	B	B	B	B	B	A	A	B	B	A	A	A	A	B	B	B	B	B	B	B	B	A	A	B	B	B	A	A	A	B	B	B	B	B	A
Kukri_c38748_584	6	33.625	A	B	B	A	A	B	A	A	B	B	B	B	B	B	B	B	B	A	A	B	B	A	A	A	A	B	B	B	B	B	B	B	B	A	A	B	B	B	A	A	A	B	B	B	B	B	A
Excalibur_c7556_381	6	35.87	A	B	B	B	A	B	A	A	B	B	B	B	B	B	B	B	B	A	B	B	B	A	A	A	A	B	B	B	B	B	B	B	B	A	A	B	B	B	A	A	A	B	B	B	B	B	A
wsnp_BE399939A_Ta_2_1	6	36.814	A	B	A	B	A	B	A	A	B	B	B	B	B	B	B	B	B	A	B	B	B	A	A	A	A	B	B	B	B	B	B	B	B	A	A	B	B	B	A	A	A	B	B	B	B	B	A
wsnp_Ex_c47684_52820187	6	37.123	A	B	A	B	A	B	A	A	B	B	B	B	B	B	B	B	B	A	B	B	B	A	A	A	A	B	B	B	B	B	B	B	B	A	A	B	B	B	A	A	A	B	B	B	B	B	A
wsnp_Ex_rep_c70117_69067356	6	40.029	A	B	A	B	A	B	A	A	B	B	B	B	B	B	A	B	B	A	B	B	A	A	A	A	A	B	B	B	B	B	B	B	B	A	A	B	B	B	A	A	A	B	B	B	B	A	A
RAC875_c61493_327	6	40.646	A	B	B	B	A	B	A	A	B	B	B	B	B	B	A	B	B	A	B	B	A	A	A	A	A	B	B	B	B	B	B	B	B	A	A	B	B	B	A	A	A	B	B	B	B	A	A
BS00067209_51	6	40.953	A	B	B	B	A	B	A	A	B	B	B	B	B	B	A	B	B	A	B	B	A	A	A	A	A	B	B	B	B	B	B	B	B	A	A	B	B	B	A	A	A	B	B	B	B	A	A
RAC875_c16943_404	6	41.258	A	B	B	B	A	B	A	A	B	B	B	B	B	B	A	B	B	A	B	B	A	A	A	A	A	B	B	B	B	B	B	B	B	A	A	B	B	B	A	A	A	B	B	B	B	A	A
RAC875_c42281_112	6	43.146	A	B	B	A	A	B	A	A	B	B	B	B	B	B	A	B	B	A	A	B	A	A	A	A	A	B	B	B	B	B	B	B	B	A	A	B	B	B	A	A	A	B	B	B	B	A	A
wsnp_Ex_c53983_57032473	6	43.759	A	B	A	A	A	B	A	A	B	B	B	B	B	B	A	B	B	A	A	B	A	A	A	A	A	B	B	B	B	B	B	B	B	A	A	B	B	B	A	A	A	B	B	B	B	A	A
Kukri_c96249_58	6	44.377	A	B	A	A	A	B	A	A	B	B	B	B	B	B	A	B	B	A	A	B	A	A	A	A	A	B	B	B	B	B	B	B	B	A	A	B	B	B	A	A	A	B	B	B	B	A	A
wsnp_BJ224975A_Ta_2_2	6	48.385	A	B	B	A	A	B	A	A	B	B	B	B	B	B	A	B	B	A	A	B	A	A	A	A	A	A	B	B	B	B	B	B	B	A	A	B	B	B	A	B	A	B	B	B	B	A	A
BS00110365_51	6	49.643	A	B	B	A	A	B	A	A	B	B	B	B	B	B	A	B	B	A	A	B	A	A	A	A	A	A	B	B	B	B	B	B	B	A	A	B	B	B	A	B	A	B	B	B	A	A	A
Ex_c24587_139	6	50.894	A	B	B	A	A	B	A	A	B	B	B	B	B	B	A	B	B	A	A	B	A	A	A	A	A	A	B	B	B	B	B	B	B	A	A	B	B	B	A	B	A	B	B	B	A	A	A
wsnp_Ex_c13942_21820758	6	51.515	A	B	B	A	A	B	A	A	B	B	B	B	B	B	A	B	B	A	A	B	A	A	A	A	A	A	B	B	B	B	B	B	B	A	A	B	B	B	A	B	A	B	B	B	A	A	A
GENE-2735_151	6	52.132	A	B	B	A	A	B	A	A	B	B	B	B	B	B	A	B	B	A	A	B	A	A	A	A	A	A	B	B	B	B	B	B	B	A	A	B	B	B	A	B	A	B	B	B	A	A	A
Excalibur_c92705_94	6	56.419	A	B	B	A	A	B	A	A	B	B	B	B	B	B	A	B	B	A	A	B	A	A	A	A	A	A	B	B	B	B	B	B	B	A	A	B	B	B	A	A	A	B	B	B	B	A	A
RAC875_c79540_228	6	57.368	A	B	B	A	A	B	A	A	B	B	B	B	B	B	A	B	B	A	A	B	A	A	A	A	A	A	-	B	B	B	B	B	B	A	A	B	B	A	A	A	A	B	B	B	B	A	A
Kukri_c36580_1291	6	57.997	A	B	B	A	A	B	A	A	B	B	B	B	B	B	A	B	B	A	A	B	A	A	A	A	A	A	B	B	B	B	B	B	B	A	A	B	B	B	A	A	A	B	B	B	B	A	A
BS00032146_51	6	60.58	A	B	B	A	A	B	A	A	B	B	B	B	B	B	B	B	B	A	A	B	A	A	A	A	A	A	B	B	B	B	B	B	B	A	A	B	B	B	A	A	A	B	B	B	B	B	A
IAAV8042	6	62.163	A	B	B	A	A	B	A	A	B	B	B	B	B	B	B	B	B	A	A	B	B	B	A	A	A	A	B	B	B	B	B	B	B	A	A	B	B	B	A	A	A	B	B	B	B	B	A
wsnp_Ex_c3772_6866645	6	62.468	A	B	B	A	A	B	A	A	B	B	B	B	B	B	B	B	B	A	A	B	B	B	A	A	A	A	B	B	B	B	B	B	B	A	A	B	B	B	A	A	A	B	B	B	B	B	A
IACX9410	6	66.423	A	B	B	A	A	B	A	A	B	B	B	B	B	B	B	B	B	A	A	B	B	B	A	A	A	A	B	B	B	B	B	B	B	A	A	B	B	B	A	B	A	B	B	B	B	B	A
Kukri_c6669_145	6	67.674	A	B	B	A	A	B	A	A	B	B	B	B	B	B	B	A	B	A	A	B	B	B	A	A	A	A	B	B	B	B	B	B	B	A	A	B	B	B	A	B	A	B	B	B	B	B	A
Excalibur_rep_c111129_125	6	69.267	A	B	B	A	A	B	A	A	B	B	B	B	B	B	B	-	B	A	A	B	B	B	A	A	A	A	B	B	B	B	B	B	B	A	A	B	B	B	A	B	A	B	B	B	A	B	A
RAC875_c5850_287	6	69.892	A	B	B	A	A	B	A	A	B	B	B	B	B	B	B	B	B	A	A	B	B	B	A	A	A	A	B	B	B	B	B	B	B	A	A	B	B	B	A	B	A	B	B	B	A	B	A
wsnp_Ex_c62818_62296773	6	70.513	A	B	B	A	A	B	A	A	B	B	B	B	B	B	B	B	B	A	A	B	B	B	-	A	A	A	B	B	B	B	B	B	B	A	A	B	B	B	A	B	A	B	B	B	A	B	A
Excalibur_c37943_221	6	73.096	A	B	A	A	A	B	A	A	B	B	B	B	B	B	B	B	B	A	A	B	A	A	A	A	A	A	B	B	B	B	B	B	B	A	A	B	B	B	A	B	A	B	B	B	A	B	A
wsnp_Ra_c10915_17838202	6	73.404	A	B	A	A	A	B	A	A	B	B	B	B	B	B	B	B	B	A	A	B	A	A	A	A	A	A	B	B	B	B	B	B	B	A	A	B	B	B	A	B	A	B	B	B	A	B	A
Ra_c14657_919	6	74.026	A	B	B	A	A	B	A	A	B	B	B	B	B	B	B	B	B	A	A	B	A	A	A	A	A	A	B	B	B	B	B	B	B	A	A	B	B	B	A	B	A	B	B	B	A	B	A
Ra_c3838_861	6	74.338	A	B	B	A	A	B	A	A	B	B	B	B	B	B	B	B	B	A	A	B	A	A	A	A	A	A	B	B	B	B	B	B	B	A	A	B	B	B	A	B	A	B	B	B	A	B	A
BobWhite_c23736_153	6	74.653	A	B	B	A	A	B	A	A	B	B	B	B	B	B	B	B	B	A	A	B	A	A	A	A	A	A	B	B	B	B	B	B	B	A	A	B	B	B	A	B	A	B	B	B	A	B	A
RAC875_c23775_406	6	75.911	A	B	B	A	A	B	A	A	B	B	B	B	B	B	B	B	B	A	A	B	B	A	A	A	A	A	B	B	B	B	B	B	B	A	A	B	B	B	A	A	A	B	B	B	A	B	A
Kukri_c28080_887	6	76.848	A	B	B	A	A	B	A	A	B	B	B	B	B	B	B	-	B	A	A	B	B	A	A	A	A	A	B	B	B	B	B	B	B	A	A	B	B	B	A	A	A	B	B	B	A	B	A
Tdurum_contig36142_150	6	77.792	A	B	B	A	A	B	A	A	B	B	B	B	B	B	B	B	B	A	A	B	B	A	A	A	A	A	B	B	B	B	B	B	B	A	A	B	B	B	A	A	A	B	B	B	A	B	A
BS00035256_51	6	78.729	A	B	B	B	A	B	A	A	B	B	B	B	B	B	B	B	B	A	A	B	B	A	A	A	A	A	B	B	B	B	B	B	B	A	A	B	B	B	A	A	A	B	B	B	A	B	A
Tdurum_contig54785_216	6	80.629	A	B	A	B	A	B	A	A	B	B	B	B	B	B	B	B	B	A	B	B	B	A	A	A	A	A	B	B	B	B	B	B	B	A	A	B	B	B	A	A	A	B	B	B	A	B	A
Tdurum_contig54785_62	6	80.94	A	B	A	B	A	B	A	A	B	B	B	B	B	B	B	B	B	A	B	B	B	A	A	A	A	A	B	B	B	B	B	B	B	A	A	B	B	B	A	A	A	B	B	B	A	B	A
wsnp_Ra_c17216_26044790	6	84.234	A	B	A	B	A	B	A	A	B	B	B	B	B	B	B	A	B	A	B	B	B	A	A	A	A	A	B	B	B	B	B	B	B	A	A	B	B	B	A	A	A	B	B	B	A	B	A
BS00022215_51	6	84.554	A	B	A	B	A	B	A	A	B	B	B	B	B	B	B	-	B	A	B	B	B	A	A	A	A	A	B	B	B	B	B	B	B	A	A	B	B	B	A	A	A	B	B	B	A	B	A
Excalibur_c45853_1161	6	86.542	A	B	A	B	A	B	A	A	B	B	B	B	B	B	B	B	B	A	B	B	B	B	A	A	A	A	B	B	B	B	B	B	B	A	A	B	B	B	A	A	A	B	B	B	A	B	A
BobWhite_rep_c64318_615	6	92.391	A	B	A	B	A	B	A	B	B	B	B	B	B	B	B	B	B	A	B	B	B	B	A	A	A	B	B	B	B	B	B	B	A	A	A	B	B	B	A	A	A	A	B	B	A	B	A
Excalibur_c31404_184	6	94.315	A	B	B	B	A	B	A	B	B	B	B	B	B	B	B	B	B	A	B	B	B	B	A	A	A	B	B	B	B	B	B	B	B	A	A	B	B	B	A	A	A	A	B	B	B	B	A
CAP7_c1404_72	6	96.56	A	B	B	B	A	B	A	B	B	B	B	B	B	B	A	B	B	A	B	B	B	A	A	A	A	B	B	B	B	B	B	B	B	A	A	B	B	B	A	A	A	A	B	B	B	A	A
Kukri_c14889_1086	6	97.81	A	B	A	B	A	B	A	B	B	B	B	B	B	B	B	B	B	A	B	B	B	A	A	A	A	B	B	B	B	B	B	B	B	A	A	B	B	B	A	A	A	A	B	B	B	A	A
Kukri_c20258_143	6	98.748	A	B	A	B	A	B	A	B	B	B	B	B	B	B	B	B	B	A	B	B	B	A	A	A	A	B	B	B	B	B	B	B	B	A	A	B	B	B	A	A	A	A	B	B	B	A	A
Excalibur_c39303_144	6	99.691	A	B	B	B	A	B	A	B	B	B	B	B	B	B	A	B	B	A	B	B	B	A	A	A	A	B	B	B	B	B	B	B	B	A	A	B	B	B	A	A	A	A	B	B	B	A	A
BS00010698_51	6	100.002	A	B	B	B	A	B	A	B	B	B	B	B	B	B	A	B	B	A	B	B	B	A	A	A	A	B	B	B	B	B	B	B	B	A	A	B	B	B	A	A	A	A	B	B	B	A	A
GENE-3155_591	6	100.619	A	B	B	B	A	B	A	B	B	B	B	B	B	B	A	B	B	A	B	B	B	A	A	A	A	B	B	B	B	B	B	B	B	A	B	B	B	B	A	A	A	A	B	B	B	A	A
JG_c1749_345	6	100.926	A	B	B	B	A	B	A	B	B	B	B	B	B	B	A	B	B	-	B	B	B	A	A	A	A	B	B	B	B	B	B	B	B	A	A	B	B	B	A	A	A	A	B	B	B	A	A
Kukri_c6477_696	6	101.858	A	B	B	B	A	B	A	B	B	B	B	B	B	B	A	B	B	A	B	B	B	A	A	A	A	B	B	B	B	B	B	B	B	A	A	B	B	B	A	A	A	A	B	B	A	A	A
Excalibur_c49597_579	6	102.795	A	B	A	B	A	B	A	B	B	B	B	B	B	B	A	B	B	A	B	B	B	A	A	A	A	B	B	B	B	B	B	B	A	A	A	B	B	B	A	A	A	A	B	B	A	A	A
Excalibur_c53772_302	6	103.106	A	B	A	B	A	B	A	B	B	B	B	B	B	B	A	B	B	A	B	B	B	A	A	A	A	B	B	B	B	B	B	B	A	A	A	B	B	B	A	A	A	A	B	B	A	A	A
wsnp_Ex_c49211_53875600	6	103.727	A	B	A	B	A	B	A	B	B	B	B	B	B	B	A	B	B	A	B	B	B	A	A	A	A	B	B	B	B	B	B	B	A	A	A	B	B	B	A	A	A	A	B	B	A	B	A
RAC875_c18195_741	6	104.659	A	B	A	B	A	B	A	B	B	B	B	B	B	B	A	B	B	A	B	B	B	A	A	A	A	B	B	B	B	B	B	B	A	A	A	B	B	B	A	A	A	A	B	B	A	B	A
tplb0056b09_1000	6	104.965	A	B	A	B	A	B	A	B	B	B	B	B	B	B	A	B	B	A	B	B	B	A	A	A	A	B	B	B	B	B	B	B	A	A	A	B	B	B	A	A	A	A	B	B	A	B	A
GENE-3314_78	6	105.583	A	B	A	B	A	B	A	B	B	B	B	B	B	B	A	B	B	A	B	B	B	A	A	A	A	B	B	B	B	B	B	B	A	A	A	B	B	B	A	A	A	A	B	B	A	B	A
Excalibur_c2598_2052	6	106.204	A	B	A	B	A	B	A	B	B	B	B	B	B	B	A	B	B	A	B	B	B	A	A	A	A	B	B	B	B	B	B	B	A	A	A	B	B	B	A	A	A	A	B	B	A	A	A
BS00011318_51	6	108.787	A	B	A	B	A	B	A	B	B	B	B	B	B	B	A	B	B	A	B	B	A	A	A	A	A	B	B	B	B	B	B	B	A	A	A	B	B	B	A	A	A	A	B	B	A	A	A
Kukri_rep_c72329_163	6	109.724	A	B	A	B	A	B	A	B	B	B	B	B	B	B	A	B	B	A	B	B	A	A	A	A	A	B	B	B	B	B	B	B	A	A	A	B	B	B	A	A	A	A	B	B	A	A	A
tplb0060m15_257	6	111.648	A	B	B	B	A	B	A	B	B	B	B	B	B	B	A	B	B	A	B	B	A	A	A	A	A	B	B	B	B	B	B	B	B	A	A	B	B	B	A	A	A	A	B	B	B	A	A
Jagger_c7446_88	6	112.277	A	B	B	B	A	B	A	B	B	B	B	B	B	B	A	B	B	A	B	B	A	A	A	A	A	-	B	B	B	B	B	B	B	A	A	B	B	B	A	A	A	A	B	B	B	A	A
RAC875_c716_198	6	113.233	A	B	B	B	A	B	A	B	B	B	B	B	B	B	A	B	B	A	B	B	A	A	A	A	A	A	B	B	B	B	B	B	B	A	A	B	B	B	A	A	A	A	B	B	B	A	A
Ku_c8237_1721	6	115.833	A	B	B	B	A	B	A	B	B	B	B	B	B	B	A	-	B	A	B	B	B	A	A	A	A	A	B	B	B	B	B	B	B	A	A	B	B	B	A	A	A	A	B	B	B	A	A
BS00000365_51	6	116.143	A	B	B	B	A	B	A	B	B	B	B	B	B	B	A	B	B	A	B	B	B	A	A	A	A	A	B	B	B	B	B	B	B	A	A	B	B	B	A	A	A	A	B	B	B	A	A
RAC875_c91464_170	6	117.087	A	B	B	B	A	B	A	B	B	B	B	B	B	B	A	B	B	A	B	B	B	A	A	A	A	A	B	B	B	B	B	B	B	A	A	B	B	B	A	A	A	A	B	B	A	A	A
J0ger_c550_91	6	118.7	A	B	A	B	A	B	A	B	B	B	B	B	B	B	A	-	B	A	B	B	B	A	A	A	A	A	B	B	B	B	B	B	A	A	A	B	B	B	A	A	A	A	B	B	A	A	A
Ra_c6930_1753	6	119.013	A	B	A	B	A	B	A	B	B	B	B	B	B	B	A	B	B	A	B	B	B	A	A	A	A	A	B	B	B	B	B	B	A	A	A	B	B	B	A	A	A	A	B	B	A	A	A
Excalibur_rep_c111546_167	6	121.647	A	B	A	B	A	B	A	B	B	B	B	B	B	B	A	-	B	A	B	B	B	A	A	A	A	A	B	B	B	B	B	B	A	A	A	B	B	B	A	A	A	A	B	B	B	B	A
IAAV7514	6	124.963	A	B	B	B	A	B	A	B	B	B	B	B	B	B	A	B	B	A	B	B	B	A	A	A	A	B	B	B	B	A	B	A	A	A	B	A	B	B	A	A	A	A	B	B	B	B	A
CAP8_c1066_309	6	126.536	A	B	A	B	A	B	A	B	B	B	B	B	B	B	A	B	B	-	B	B	B	A	A	A	A	B	B	B	B	A	B	A	A	A	B	A	B	B	A	A	A	A	B	B	B	B	A
Excalibur_c15578_73	6	127.161	A	B	A	B	A	B	A	B	B	B	B	B	B	B	A	B	B	A	B	B	B	A	A	A	A	B	B	B	B	A	B	A	A	A	B	A	B	B	A	A	A	A	B	B	B	B	A
wsnp_Ex_c94356_82888150	6	128.098	A	B	A	B	A	B	A	B	B	B	B	B	B	B	A	B	B	A	B	B	B	A	A	A	A	B	B	B	B	A	B	A	A	A	B	A	B	B	A	A	A	A	B	B	B	B	A
Tdurum_contig43844_1266	6	128.403	A	B	A	B	A	B	A	B	B	B	B	B	B	B	A	B	B	A	B	B	B	A	A	A	A	B	B	B	B	A	B	A	A	A	B	A	B	B	A	A	A	A	B	B	B	B	A
Kukri_c35386_189	6	129.996	A	B	B	B	A	B	A	B	B	B	B	B	B	B	A	-	B	A	B	B	B	A	A	A	A	A	B	B	B	A	B	A	A	A	B	A	B	B	A	A	A	A	B	B	B	B	A
wsnp_Ex_c2689_4986791	6	131.933	A	B	B	B	A	B	A	B	B	B	B	B	B	B	B	B	B	A	B	B	B	B	A	A	A	A	B	B	B	A	B	A	A	A	B	A	B	B	A	A	A	A	B	B	B	B	A
GENE-3471_298	6	132.243	A	B	A	B	A	B	A	B	B	B	B	B	B	B	B	B	B	A	B	B	B	B	A	A	A	A	B	B	B	A	B	A	A	A	B	A	B	B	A	A	A	A	B	B	B	B	A
RAC875_c3925_1043	6	132.552	A	B	A	B	A	B	A	B	B	B	B	B	B	B	B	B	B	A	B	B	B	B	A	A	A	A	B	B	B	A	B	A	A	A	B	A	B	B	A	A	A	A	B	B	B	B	A
wsnp_Ku_c35386_44598937	6	135.118	A	B	B	B	A	B	A	B	B	B	B	B	B	B	A	B	B	A	B	B	B	A	A	A	A	A	B	B	B	A	B	A	A	A	B	A	B	B	A	A	A	A	B	B	B	B	A
RFL_Contig389_913	6	138.006	A	B	B	B	A	B	A	B	B	B	B	B	B	B	A	B	B	A	B	B	B	A	A	A	A	A	B	B	B	B	B	A	A	A	B	A	B	B	A	A	A	A	B	B	A	B	A
Excalibur_c47321_138	6	138.932	A	B	B	B	A	B	A	B	B	B	B	B	B	B	A	B	B	A	B	B	B	A	A	A	A	A	B	B	B	B	B	A	A	A	B	A	B	B	A	A	A	A	B	B	A	B	A
wsnp_Ex_c7383_12655410	6	139.237	A	B	B	B	A	B	A	B	B	B	B	B	B	B	A	B	B	A	B	B	B	A	A	A	A	A	B	B	B	B	B	A	A	A	B	A	B	B	A	A	A	A	B	B	A	B	A
Tdurum_contig49187_356	6	140.163	A	B	A	B	A	B	A	B	B	B	B	B	B	B	A	B	B	A	B	B	B	A	A	A	A	A	B	B	B	B	B	A	A	A	B	A	B	B	A	A	A	A	B	B	A	B	A
IACX8002	6	140.78	A	B	A	B	A	B	A	B	B	B	B	B	B	B	A	B	B	A	B	B	B	A	A	A	A	A	B	B	B	B	B	A	A	A	B	A	B	B	A	A	A	A	B	B	A	B	A
RAC875_c35993_308	6	141.724	A	B	A	B	A	B	A	B	B	B	B	B	B	B	A	-	B	A	B	B	B	A	A	A	A	A	B	B	B	B	B	A	A	A	B	A	B	B	A	A	A	A	B	B	A	B	A
IACX7820	6	142.032	A	B	A	B	A	B	A	B	B	B	B	B	B	B	A	A	B	A	B	B	B	A	A	A	A	A	B	B	B	B	B	A	A	A	B	A	B	B	A	A	A	A	B	B	A	B	A
wsnp_Ex_c31017_39858962	6	142.646	A	B	B	B	A	B	A	B	B	B	B	B	B	B	A	A	B	A	B	B	B	A	A	A	A	A	B	B	B	B	B	A	A	A	B	A	B	B	A	A	A	A	B	B	A	B	A
BS00100108_51	6	142.951	A	B	B	B	A	B	A	B	B	B	B	B	B	B	A	A	B	A	B	B	B	A	A	A	A	A	B	B	B	B	B	A	A	A	B	A	B	B	A	A	A	A	B	B	A	B	A
wsnp_Ex_c30551_39457110	6	143.883	A	B	B	B	A	B	A	B	B	B	B	B	B	B	A	-	B	A	B	B	B	A	A	A	A	A	B	B	B	B	B	A	A	A	B	A	B	B	A	A	A	A	B	B	A	B	A
TA002501-1291	6	144.189	A	B	B	B	A	B	A	B	B	B	B	B	B	B	A	A	B	A	B	B	B	A	A	A	A	A	B	B	B	B	B	A	A	A	B	A	B	B	A	A	A	A	B	B	A	B	A
Kukri_c53586_128	6	145.432	A	B	A	B	A	B	A	B	B	B	B	B	B	B	A	A	B	A	B	B	B	A	A	A	A	A	B	B	B	B	B	A	A	A	B	A	B	B	A	A	A	A	B	B	A	B	A
wsnp_JD_c3867_4934646	6	145.74	A	B	A	B	A	B	A	B	B	B	B	B	B	B	A	-	B	A	B	B	B	A	A	A	A	A	B	B	B	B	B	A	A	A	B	A	B	B	A	A	A	A	B	B	A	B	A
Excalibur_c6314_91	6	146.049	A	B	A	B	A	B	A	B	B	B	B	B	B	B	A	B	B	A	B	B	B	A	A	A	A	A	B	B	B	B	B	A	A	A	B	A	B	B	A	A	A	A	B	B	A	B	A
IACX6241	6	146.975	A	B	A	B	A	B	A	B	B	B	B	B	B	B	A	B	B	A	B	B	B	A	A	A	A	A	B	B	B	B	B	A	A	A	B	A	B	B	A	A	A	A	B	B	A	B	A
tplb0057m23_1318	6	147.589	A	B	A	B	A	B	A	B	B	B	B	B	B	B	A	B	B	A	B	B	B	A	A	A	A	A	B	B	B	B	B	A	A	A	B	A	B	B	A	A	A	A	B	B	A	B	A
BobWhite_rep_c64579_593	6	150.139	A	B	A	B	A	B	A	B	B	B	B	B	B	B	B	A	B	A	B	B	B	B	A	A	A	A	B	B	B	B	B	A	A	A	B	A	B	B	A	A	A	A	B	B	A	B	A
wsnp_Ku_c28245_38183393	6	152.705	A	B	A	B	A	B	A	B	B	B	B	B	B	B	B	A	B	A	B	B	B	B	A	A	A	A	A	B	A	B	B	A	A	A	B	A	B	B	A	A	A	B	B	B	A	B	A
IACX2581	6	154.979	A	B	A	B	A	B	A	B	B	B	B	B	B	B	B	-	B	A	B	B	B	B	A	A	A	A	B	B	B	B	B	A	A	A	B	A	B	B	A	A	A	A	B	B	-	B	A
BS00066349_51	6	157.239	A	B	A	B	A	B	A	B	B	B	B	B	B	B	B	B	B	A	B	B	B	B	A	A	A	B	B	B	B	B	B	A	A	A	B	A	B	B	A	A	A	A	B	B	A	B	A
wsnp_JD_c6160_7327405	6	157.544	A	B	A	B	A	B	A	B	B	B	B	B	B	B	B	B	B	A	B	B	B	B	A	A	A	B	B	B	B	B	B	A	A	A	B	A	B	B	A	A	A	A	B	B	A	B	A
RAC875_c41315_157	6	158.157	A	B	A	B	A	B	A	B	B	B	B	B	B	B	B	B	B	A	B	B	B	B	A	A	A	B	B	B	B	B	B	A	A	A	B	A	B	B	A	A	A	A	B	B	B	B	A
Kukri_c2326_659	6	160.388	A	B	A	B	A	B	A	B	B	B	B	B	B	B	A	B	B	A	B	B	B	A	A	A	A	B	B	B	B	B	B	A	A	A	B	A	B	B	A	A	A	A	B	B	B	B	A
Kukri_c2726_61	6	160.697	A	B	A	B	A	B	A	B	B	B	B	B	B	B	A	B	B	A	B	B	B	A	A	A	A	B	B	B	B	B	B	-	A	A	B	A	B	B	A	A	A	A	B	B	B	B	A
Kukri_c30875_283	6	161.003	A	B	A	B	A	B	A	B	B	B	B	B	B	B	A	B	B	A	B	B	B	A	A	A	A	B	B	B	B	B	B	A	A	A	B	A	B	B	A	A	A	A	B	B	B	B	A
RAC875_c2498_837	6	161.617	A	B	A	B	A	B	A	B	B	B	B	B	B	B	A	B	B	A	B	B	B	A	A	A	A	B	B	B	B	B	B	A	A	A	B	A	B	B	A	A	A	A	B	B	B	B	A
BS00060939_51	6	161.933	A	B	A	B	A	B	A	B	-	B	B	-	B	B	A	B	B	-	B	-	B	A	A	A	A	B	B	B	B	B	B	A	A	A	B	A	B	B	A	A	A	A	B	B	B	B	A
Ra_c30977_330	6	162.252	A	B	A	B	A	B	A	B	B	B	B	B	B	B	A	B	B	A	B	B	B	A	A	A	A	B	B	B	B	B	B	A	A	A	B	A	B	B	A	A	A	A	B	B	A	B	A
RFL_Contig1917_221	6	162.562	A	B	A	B	A	B	A	B	B	B	B	B	B	B	A	-	B	A	B	B	B	A	A	A	A	-	B	B	B	B	B	A	A	A	B	A	B	B	A	A	A	A	B	B	A	B	A
RFL_Contig3882_550	6	162.877	A	B	A	B	A	B	A	B	B	B	B	B	-	B	A	B	B	A	B	B	B	A	-	-	B	B	B	B	B	B	B	A	A	A	B	A	B	B	A	A	A	A	B	B	A	B	A
Kukri_c5766_550	6	163.51	A	B	B	B	A	B	A	B	B	B	B	B	B	B	A	B	B	A	B	B	B	A	A	A	A	B	B	B	B	B	B	A	A	A	B	A	B	B	A	A	A	A	B	B	A	B	A
RAC875_c6719_738	6	164.131	A	B	A	B	A	B	A	B	B	B	B	B	B	B	A	B	B	A	B	B	B	A	A	A	A	B	B	B	B	B	B	A	A	A	B	A	B	B	A	A	A	A	B	B	A	B	A
wsnp_Ex_rep_c71178_69994299	6	166.031	A	B	A	B	A	B	A	B	B	B	B	B	B	B	A	B	B	A	B	B	A	A	A	A	A	B	B	B	B	B	B	A	A	A	B	A	B	B	A	A	A	A	B	B	A	A	A
RAC875_c21338_329	6	166.644	A	B	A	B	A	B	A	B	B	B	B	B	B	B	A	B	B	A	B	B	A	A	A	A	A	B	B	B	B	B	B	A	A	A	B	A	B	B	A	A	A	A	B	B	B	A	A
wsnp_Ex_rep_c102281_87481676	6	166.955	A	B	A	B	A	B	A	B	B	B	B	B	B	B	A	B	B	A	B	B	A	A	A	A	A	-	B	B	B	B	B	A	A	A	B	A	B	B	A	A	A	A	B	B	B	A	A
RAC875_rep_c91954_175	6	167.584	A	B	A	B	A	B	A	B	B	B	B	B	B	B	A	-	B	A	B	B	A	A	A	A	A	-	B	B	B	B	B	A	A	A	B	A	B	B	A	A	A	A	B	B	A	A	A
Kukri_c36630_225	6	167.896	A	B	A	B	A	B	A	B	B	B	B	B	B	B	A	B	B	A	B	B	A	A	A	A	A	A	B	B	B	B	B	A	A	A	B	A	B	B	A	A	A	A	B	B	A	A	A
BS00063095_51	6	169.146	A	B	A	B	A	B	A	B	B	B	B	B	B	B	A	B	B	A	B	B	A	A	A	A	A	A	B	B	B	B	B	A	A	A	B	A	B	B	A	A	A	A	B	B	A	A	A
Ex_c14898_287	6	170.405	A	B	A	B	A	B	A	B	B	B	B	B	B	B	A	B	B	A	B	B	A	A	A	A	A	B	B	B	B	B	B	A	A	A	B	A	B	B	A	A	A	A	B	B	A	A	A
RAC875_c232_1895	6	173.656	A	B	A	B	A	B	A	B	B	B	B	B	B	B	A	B	B	A	B	B	B	A	A	A	A	B	B	B	B	B	B	A	A	A	B	A	B	B	A	A	A	A	B	B	A	B	A
Tdurum_contig43874_1129	6	175.219	A	B	A	B	A	B	A	B	B	B	B	B	B	B	A	B	B	A	B	B	B	A	A	A	A	B	B	B	B	B	B	A	A	A	B	A	B	B	A	A	A	A	B	B	A	B	A
Ku_c6319_201	6	176.145	A	B	A	B	A	B	A	B	B	B	B	B	B	B	A	B	B	A	B	B	B	A	A	A	A	B	B	B	B	B	B	A	A	A	B	A	B	B	A	A	A	A	B	B	A	B	A
RFL_Contig2187_1025	6	177.071	A	B	A	B	A	B	A	B	B	B	B	B	B	B	A	B	B	A	B	B	B	A	A	A	A	A	B	B	B	B	B	A	A	A	B	A	B	B	A	A	A	A	B	B	A	B	A
BS00083507_51	6	177.378	A	B	A	B	A	B	A	B	B	B	B	B	B	B	A	B	B	A	B	B	B	A	A	A	A	A	B	B	B	B	B	A	A	A	B	A	B	B	A	A	A	A	B	B	A	B	A
BS00063818_51	6	177.995	A	B	A	B	A	B	A	B	B	B	B	B	B	B	A	B	B	A	B	B	B	A	A	A	A	A	B	B	B	B	B	A	A	A	B	A	B	B	A	A	A	A	B	B	A	B	A
wsnp_Ex_c39592_46849607	6	178.921	A	B	A	B	A	B	A	B	B	B	B	B	B	B	A	B	B	A	B	B	B	A	A	A	A	A	B	B	B	B	B	A	A	A	B	A	B	B	A	A	A	A	B	B	B	B	A
BS00096688_51	6	179.542	A	B	A	B	A	B	A	B	B	B	B	B	B	B	A	B	B	A	B	B	B	A	A	A	A	A	B	B	B	B	B	A	A	A	B	A	B	B	A	A	A	A	B	B	B	B	A
RAC875_c52086_340	6	179.851	A	B	A	B	A	B	A	B	B	B	B	B	B	B	A	A	B	A	B	B	B	A	A	A	A	A	B	B	B	B	B	A	A	A	B	A	B	B	A	A	A	A	B	B	B	B	A
BobWhite_c2001_586	6	181.424	A	B	A	B	A	B	A	B	B	B	B	B	B	B	A	B	B	A	B	B	B	A	A	A	A	B	B	B	B	B	B	A	A	A	B	A	B	B	A	A	A	A	B	B	B	B	A
Kukri_c2326_995	6	182.041	A	B	A	B	A	B	A	B	B	B	B	B	B	B	A	B	B	A	B	B	B	A	A	A	A	B	B	B	B	B	B	A	A	A	B	A	B	B	A	A	A	A	B	B	B	B	A
Tdurum_contig4567_1261	6	182.346	A	B	A	B	A	B	A	B	B	B	B	B	B	B	A	B	B	A	B	B	B	A	A	A	A	B	B	B	B	B	B	A	A	A	B	A	B	B	A	A	A	A	B	B	B	B	A
RFL_Contig5137_917	6	183.919	A	B	A	B	A	B	A	B	B	B	B	B	B	B	A	B	B	A	B	B	B	A	A	A	A	B	B	B	B	B	B	A	A	A	B	A	B	B	A	A	A	B	B	B	B	B	A
JD_c64219_207	6	185.169	A	B	A	B	A	B	A	B	B	B	B	B	B	B	A	B	B	A	B	B	B	A	A	A	A	B	B	B	B	B	B	A	A	A	B	A	B	B	A	A	A	B	B	B	A	B	A
RAC875_c15713_943	6	186.427	A	B	A	B	A	B	A	B	B	B	B	B	B	B	A	B	B	A	B	B	B	A	A	A	A	B	B	B	B	B	B	A	A	A	B	A	B	B	A	A	A	B	B	B	B	B	A
BS00110139_51	6	188.01	A	B	A	A	A	B	A	B	B	B	B	B	B	B	A	B	B	A	B	B	B	A	A	A	A	B	B	B	B	B	B	A	A	A	B	A	B	B	A	A	A	B	B	B	B	B	A
RAC875_c100918_453	6	190.255	A	B	A	A	A	B	A	B	B	B	B	B	B	B	A	B	B	A	B	B	A	A	A	A	A	B	B	B	B	B	B	A	A	A	B	A	B	B	A	A	A	B	B	B	B	A	A
wsnp_Ex_rep_c101757_87065032	6	193.162	A	B	A	A	A	B	A	B	B	B	B	B	B	B	A	B	B	A	B	B	B	A	A	A	A	B	B	B	B	B	B	A	A	A	B	A	B	B	A	A	A	B	B	B	B	B	A
Kukri_c5501_1515	6	193.468	A	B	A	A	A	B	A	B	B	B	B	B	B	B	A	B	B	A	B	B	B	A	A	A	A	B	B	B	B	B	B	A	A	A	B	A	B	B	A	A	A	B	B	B	B	B	A
RAC875_c58966_471	6	196.035	A	B	A	B	A	B	A	B	B	B	B	B	B	B	A	B	B	A	B	B	B	A	A	A	A	B	B	B	B	B	B	A	A	A	B	A	B	B	A	A	A	B	B	B	B	B	A
wsnp_JD_c1796_2496653	6	198.585	A	B	A	B	A	B	A	B	B	B	B	B	B	B	A	B	B	A	B	B	B	A	A	A	A	A	B	B	B	B	B	A	A	A	B	A	B	B	A	A	A	B	B	B	A	B	A
BS00076256_51	6	199.511	A	B	A	A	A	B	A	B	B	B	B	B	B	B	A	B	B	A	B	B	B	A	A	A	A	A	B	B	B	B	B	A	A	A	B	A	B	B	A	A	A	B	B	B	A	B	A
wsnp_Ku_c5071_9049540	6	205.279	A	B	A	A	A	B	A	B	B	B	B	B	B	B	A	B	B	A	A	B	B	A	A	A	A	A	B	A	B	B	B	A	B	A	B	B	B	B	A	B	A	B	B	B	A	A	A
TA002096-0945	6	205.893	A	B	A	A	A	B	A	B	B	B	B	B	B	B	A	B	B	A	A	B	B	A	A	A	A	A	B	A	B	B	B	A	B	A	B	B	B	B	A	B	A	B	B	B	A	A	A
wsnp_Ex_c4666_8349206	6	206.825	A	B	A	A	A	B	A	B	B	B	B	B	B	B	A	B	B	A	A	B	B	A	A	A	A	A	B	A	B	B	B	A	B	A	B	B	B	B	A	B	A	B	B	B	A	A	A
RAC875_c13_1458	6	207.133	A	B	A	A	A	B	A	B	B	B	B	B	B	B	A	B	B	A	A	B	B	A	A	A	A	A	B	A	B	B	B	A	B	A	B	B	B	B	A	B	A	B	B	B	A	A	A
TA004818-0715	6	207.442	A	B	A	A	A	B	A	B	B	B	B	B	B	B	A	B	B	A	A	B	B	A	A	A	A	A	B	A	B	B	B	A	-	A	B	B	B	B	A	B	A	B	B	B	A	A	A
BS00086963_51	6	207.749	A	B	A	A	A	B	A	B	B	B	B	B	B	B	A	B	B	A	A	B	B	A	A	A	A	A	B	A	B	B	B	A	A	A	B	B	B	B	A	B	A	B	B	B	A	A	A
RAC875_c103787_233	6	208.991	A	B	A	A	A	B	A	B	B	B	B	B	B	B	A	B	B	A	A	B	B	A	A	A	A	A	B	A	B	B	B	A	A	A	B	B	B	B	A	B	A	B	B	B	A	A	A
Excalibur_c17553_84	6	209.298	A	B	A	A	A	B	A	B	B	B	B	B	B	B	A	B	B	A	A	B	B	A	A	A	A	A	B	A	B	B	B	A	B	A	B	B	B	B	A	B	A	B	B	B	A	A	A
wsnp_Ku_c11110_18216209	6	209.915	A	B	B	A	A	B	A	B	B	B	B	B	B	B	A	B	B	A	A	B	B	A	A	A	A	A	B	A	B	B	B	A	B	A	B	B	B	B	A	B	A	B	B	B	A	A	A
Excalibur_rep_c68784_1193	6	210.22	A	B	B	A	A	B	A	B	B	B	B	B	B	B	A	B	B	A	A	B	B	A	A	A	A	A	B	A	B	B	B	A	A	A	B	B	B	B	A	B	A	B	B	B	A	A	A
wsnp_Ex_c7668_13089715	6	210.527	A	B	B	A	A	B	A	B	B	B	B	B	B	B	A	B	B	A	A	B	B	A	A	A	A	A	B	A	B	B	B	A	-	A	B	B	B	B	A	B	A	B	B	B	A	A	A
wsnp_Ra_c24707_34262900	6	211.148	A	B	B	A	A	B	A	B	B	B	B	B	B	B	A	B	B	A	A	B	B	A	A	A	A	A	B	A	B	B	B	A	-	A	B	B	B	B	A	B	A	B	B	B	A	A	A
Excalibur_rep_c69282_651	6	211.769	A	B	B	A	A	B	A	B	B	B	B	B	B	B	A	B	B	A	A	B	B	A	A	A	A	A	B	A	B	B	B	A	B	A	B	B	B	B	A	B	A	B	B	B	A	A	A
wsnp_Ex_rep_c68117_66883366	6	212.387	A	B	B	A	A	B	A	B	B	B	B	B	B	B	A	B	B	A	A	B	B	A	A	A	A	A	B	A	B	B	B	A	-	A	B	B	B	B	A	B	A	B	B	B	A	A	A
BobWhite_c300_174	6	213.318	A	B	A	A	A	B	A	B	B	B	B	B	B	B	A	B	B	A	A	B	B	A	A	A	A	A	B	A	B	B	B	A	A	A	B	B	B	B	A	B	A	B	B	B	A	A	A
CAP7_c10833_215	6	213.932	A	B	A	A	A	B	A	B	B	B	B	B	B	B	A	B	B	A	A	B	B	A	A	A	A	A	B	A	B	B	B	A	B	A	B	B	B	B	A	B	A	B	B	B	A	A	A
wsnp_Ra_c13_24911	6	216.82	A	B	A	A	A	B	A	B	B	B	B	B	B	B	A	B	B	A	A	B	A	A	A	A	A	A	B	A	B	B	B	A	B	A	B	B	B	B	A	B	A	B	B	B	A	A	A
BobWhite_c37466_227	6	217.757	A	B	A	A	A	B	A	B	B	B	B	B	B	B	A	B	B	A	A	B	A	A	A	A	A	A	B	A	B	B	B	A	-	A	B	B	B	B	A	B	A	B	B	B	A	A	A
GENE-3221_112	6	218.695	A	B	A	A	A	B	A	B	B	B	B	B	B	B	A	B	B	A	A	B	A	A	A	A	A	A	B	A	B	B	B	A	-	A	B	B	B	B	A	B	A	B	B	B	A	A	A
Excalibur_rep_c108066_112	6	224.122	A	B	B	A	A	B	A	B	B	B	B	B	B	B	A	A	B	A	B	B	A	A	A	A	A	B	B	A	B	B	B	A	A	A	B	B	B	B	A	B	A	B	B	B	B	A	A
wsnp_Ex_c356_698872	6	226.338	A	B	B	A	A	B	A	B	B	B	B	B	B	B	B	A	B	A	B	B	B	A	A	A	A	B	B	A	B	B	B	A	A	A	B	B	B	B	A	B	A	B	B	B	B	A	A
wsnp_Ex_c15046_23216392	6	226.645	A	B	B	A	A	B	A	B	B	B	B	B	B	B	B	A	B	A	B	B	B	A	A	A	A	B	B	A	B	B	B	A	B	A	B	B	B	B	A	B	A	B	B	B	B	A	A
wsnp_CAP11_c951_572693	6	229.939	A	B	B	A	A	B	A	B	B	B	B	B	B	B	B	B	B	A	B	A	B	A	A	A	A	B	B	B	A	B	A	A	-	A	B	B	B	B	A	B	A	B	B	B	B	A	A
BS00077879_51	6	237.862	A	B	A	A	A	B	A	B	B	A	A	B	B	B	B	B	B	A	B	B	B	A	A	A	A	A	B	B	A	B	A	A	B	A	B	B	B	B	A	B	A	B	B	B	A	A	A
BS00094095_51	6	240.445	A	B	B	A	A	B	A	B	B	A	A	B	B	B	A	B	B	A	B	B	A	A	A	A	A	A	B	B	A	B	A	A	B	A	B	B	B	B	A	B	A	B	B	B	A	A	A
BobWhite_c14172_113	6	243.045	A	B	B	A	A	B	A	B	B	A	A	B	B	B	B	B	B	A	B	B	B	A	A	A	A	A	B	B	A	B	A	A	-	A	B	B	B	B	A	B	A	B	B	B	A	A	A
BS00040933_51	6	243.357	A	B	B	A	A	B	A	B	B	A	A	B	B	B	B	B	B	A	B	B	B	A	A	A	A	A	B	B	A	B	A	A	A	A	B	B	B	B	A	B	A	B	B	B	A	A	A
RFL_Contig3674_847	6	247.76	A	B	B	A	A	B	A	A	B	A	A	B	B	B	B	B	B	-	B	B	B	B	A	A	A	B	B	B	A	B	A	A	-	A	B	B	B	B	A	B	A	B	B	B	B	A	A
wsnp_Ex_c31830_40573624	6	249.353	A	B	B	A	A	B	A	A	B	A	A	B	B	B	B	B	B	A	B	B	B	B	A	A	A	A	B	B	A	B	A	A	A	A	B	B	B	B	A	B	A	B	B	B	B	A	A
wsnp_Ex_rep_c69526_68472665	6	251.584	A	B	B	A	A	B	A	A	B	A	A	B	B	B	B	B	B	-	B	B	B	B	A	A	A	A	B	B	A	B	A	A	A	A	B	B	B	B	A	B	A	B	B	B	B	B	A
RAC875_c33933_350	6	254.548	A	B	-	A	A	B	A	A	B	A	A	B	B	B	B	B	B	A	B	B	B	B	A	A	A	A	A	B	A	B	A	A	B	A	B	B	B	B	A	B	A	B	B	B	B	B	A
wsnp_Ex_c807_1586396	6	258.197	A	B	B	A	A	B	A	A	B	A	A	B	B	B	B	B	B	A	B	B	B	B	A	A	A	A	B	B	A	B	A	A	B	A	B	B	B	B	A	B	A	B	B	B	B	A	A
wsnp_Ex_c19134_28056012	6	259.77	A	B	B	A	A	B	A	A	B	A	A	B	B	B	B	B	B	A	B	B	B	B	A	A	A	A	B	B	A	B	A	A	B	A	B	B	B	B	A	B	A	B	B	B	B	A	A
Kukri_c8835_579	6	260.387	A	B	B	A	A	B	A	A	B	A	A	B	B	B	B	B	B	A	B	B	B	B	A	A	A	A	B	B	A	B	A	A	B	A	B	B	B	B	A	B	A	B	B	B	B	A	A
Ra_c7322_2294	6	260.694	A	B	B	A	A	B	A	A	B	A	A	B	B	B	B	B	B	A	B	B	B	B	A	A	A	A	B	B	A	B	A	A	B	A	B	B	B	B	A	B	A	B	B	B	B	A	A
BobWhite_c51109_415	6	262.257	A	B	B	A	A	B	A	A	B	A	A	B	B	B	B	B	B	A	B	B	B	B	A	A	A	A	B	B	A	B	A	A	B	A	B	B	B	B	A	B	A	B	B	B	A	A	A
RAC875_c61186_150	6	263.183	A	B	B	A	A	B	A	A	B	A	A	B	B	B	B	B	B	A	B	B	B	B	A	A	A	A	B	B	A	B	A	A	B	A	B	B	B	B	A	B	A	B	B	B	A	A	A
wsnp_Ku_c7890_13514597	6	264.126	A	B	B	A	A	B	A	A	B	A	A	B	B	B	B	B	B	A	B	B	B	B	A	A	A	A	B	B	A	B	A	A	-	A	B	B	B	B	A	B	A	B	B	B	A	A	A
wsnp_Ex_rep_c67179_65674582	6	265.076	A	B	B	A	A	B	A	A	B	A	A	B	B	B	B	B	B	A	B	B	B	B	A	A	A	A	A	B	A	B	A	A	A	A	B	B	B	B	A	B	A	B	B	B	A	A	A
wsnp_Ex_c9842_16228523	6	268.37	-	B	B	A	A	B	A	A	B	A	A	B	B	B	B	B	B	A	B	B	B	B	A	A	A	A	A	B	A	B	A	A	A	A	A	B	B	B	A	B	B	B	B	B	A	A	A
RFL_Contig3352_463	6	271.995	B	B	B	A	A	B	A	B	B	A	A	B	B	B	B	B	B	A	B	A	B	B	A	A	A	A	A	B	A	B	A	A	A	B	A	B	B	B	A	B	B	B	B	B	A	A	A
wsnp_Ex_c11992_19213600	6	272.305	B	B	B	A	A	B	A	B	B	A	A	B	B	B	B	B	B	A	B	A	B	B	A	A	A	A	A	B	A	B	A	A	A	A	A	B	B	B	A	B	B	B	B	B	A	A	A
Excalibur_c98513_226	6	281.222	B	B	B	A	A	A	A	B	A	A	A	B	B	B	A	B	B	A	B	A	A	A	A	A	A	B	B	B	A	B	A	B	A	A	A	B	B	B	A	B	B	A	B	B	B	A	B
RAC875_c30001_200	6	283.482	B	B	B	A	A	A	A	B	A	A	A	B	B	B	B	B	B	A	B	A	B	B	A	A	A	B	B	B	A	B	A	B	A	A	A	B	B	B	A	B	B	A	B	B	B	A	B
BS00022353_51	6	285.075	B	B	B	A	A	A	A	B	A	A	A	B	B	B	B	B	B	A	B	A	B	B	A	A	A	B	B	B	A	B	A	B	A	B	A	B	B	B	A	B	B	A	B	B	B	A	B
Ex_c95453_1499	6	286.658	B	B	B	A	A	A	A	B	A	A	A	B	B	B	B	B	B	A	B	A	B	B	A	A	A	B	B	B	A	B	A	B	A	B	A	B	B	B	A	B	B	A	B	B	B	A	B
tplb0029e02_1186	6	290.613	B	B	B	A	A	A	A	B	A	A	A	B	B	B	B	B	B	A	B	A	B	B	A	A	A	B	B	B	A	B	A	B	A	A	A	B	B	B	A	B	B	A	B	B	B	B	B
BS00101071_51	6	294.214	B	B	B	A	A	A	A	B	A	A	A	B	B	B	B	B	B	A	B	A	B	B	A	A	A	B	B	B	A	B	A	B	B	A	A	B	B	B	A	B	B	A	B	B	B	A	B
TA003745-0632	6	299.265	B	B	B	A	A	B	B	B	A	A	A	B	B	B	B	B	B	A	B	A	B	B	A	A	A	A	B	B	A	B	A	B	B	A	A	B	B	B	A	B	B	A	B	B	A	A	B
BS00001525_51	6	309.016	B	B	B	A	B	B	B	A	A	A	A	B	A	A	A	B	B	A	B	A	B	B	A	A	A	A	B	A	A	B	A	B	B	B	-	B	B	B	A	B	B	A	B	B	A	A	B
RAC875_c1503_642	6	309.329	B	B	B	A	B	B	B	A	A	A	A	B	A	A	A	B	B	A	B	A	B	B	A	A	A	A	B	A	A	B	A	B	B	B	B	B	B	B	A	B	B	A	B	B	A	A	B
BobWhite_c23992_300	6	313.258	B	B	B	A	B	B	B	A	A	A	A	B	A	A	B	B	B	A	B	A	B	B	A	A	A	A	B	A	A	B	A	B	B	B	A	B	B	B	A	B	B	A	B	B	A	B	B
wsnp_JD_c2128_2930150	6	317.24	B	B	B	A	B	B	B	A	A	A	A	B	A	A	B	B	B	-	B	A	B	B	A	A	A	B	B	A	A	B	A	B	B	B	A	B	B	B	A	B	B	A	B	B	B	B	B
wsnp_Ex_c6209_10838456	6	320.185	B	B	B	A	B	B	B	A	A	A	A	B	A	A	B	B	B	-	B	A	B	B	A	A	A	B	B	A	A	B	A	B	B	B	B	B	B	B	A	B	B	A	B	B	B	B	B
TA004832-0873	6	325.649	B	B	B	A	B	B	B	A	A	A	A	B	A	A	A	B	B	A	B	A	A	A	A	A	A	B	B	A	A	B	A	B	B	B	B	B	B	B	A	B	B	A	B	B	B	A	B
BS00067606_51	6	327.865	B	B	B	A	B	B	B	A	A	A	A	B	A	A	A	B	B	A	B	A	A	A	A	A	A	B	B	A	A	B	A	B	B	B	B	B	B	B	A	B	B	A	B	B	B	A	B
wsnp_Ex_c3620_6612231	6	331.16	B	B	B	A	B	B	B	A	A	A	A	B	A	A	A	B	B	A	B	A	B	B	A	A	A	B	B	A	A	B	A	B	B	B	B	B	B	B	A	B	B	A	B	B	B	A	B
wsnp_Ex_c3620_6612294	6	333.419	B	B	B	A	B	B	B	A	A	A	A	B	A	A	A	B	B	A	B	A	B	B	A	A	A	B	B	A	A	B	A	B	B	B	A	B	B	B	A	B	B	A	B	B	B	A	B
RAC875_c2061_55	6	335.986	B	B	B	A	B	B	B	A	A	A	A	B	A	A	A	B	B	A	B	A	B	B	A	A	A	B	B	A	A	B	A	B	B	B	A	B	B	B	A	B	B	A	B	B	B	A	B
RAC875_rep_c115114_123	7	0	B	B	-	A	A	B	B	B	A	B	B	A	A	A	B	B	A	A	B	A	B	B	B	A	A	B	A	A	A	A	A	A	B	A	A	B	A	B	A	A	B	B	B	A	A	B	B
wsnp_CAP8_c4785_2322876	7	3.251	B	B	B	A	A	B	B	B	A	B	B	A	A	A	A	B	A	A	B	A	B	B	B	A	A	B	A	A	A	A	A	A	B	A	A	B	A	B	A	A	B	B	B	A	A	B	B
RAC875_rep_c105766_652	7	4.177	B	B	B	A	A	B	B	B	A	B	B	A	A	A	A	B	A	A	B	A	B	B	B	A	A	B	A	A	A	A	A	A	B	A	A	B	A	B	A	A	B	B	B	A	A	B	B
Ku_c8992_405	7	5.103	B	B	B	A	A	B	B	B	A	B	B	A	A	A	A	B	A	A	B	A	B	B	B	A	A	B	A	A	A	A	A	A	B	A	A	B	A	B	A	A	B	B	B	A	A	B	B
TA001600-1603	7	5.721	B	B	B	A	A	B	B	B	A	B	B	A	A	A	A	B	A	A	B	A	B	B	B	A	A	B	A	A	A	A	A	A	B	A	A	B	A	B	A	A	B	B	B	A	A	B	B
Kukri_c7119_392	7	6.338	B	B	B	A	A	B	B	B	A	B	B	A	A	A	A	B	A	A	B	A	B	B	B	A	A	B	A	A	A	A	A	A	B	A	A	B	A	B	A	A	B	B	B	A	A	B	B
RFL_Contig5334_831	7	7.581	B	B	B	A	A	B	B	B	A	B	B	A	A	A	A	B	A	A	B	A	B	B	B	A	A	B	A	A	A	A	A	A	B	A	A	B	A	B	A	A	B	B	B	A	A	B	B
Tdurum_contig56158_60	7	8.198	B	B	B	A	A	B	B	B	A	B	B	A	A	A	A	A	A	A	B	A	B	B	B	A	A	B	A	A	A	A	A	A	B	A	A	B	A	B	A	A	B	B	B	A	A	B	B
wsnp_CAP11_c1815_982483	7	9.448	B	B	B	A	A	B	B	B	A	B	B	A	A	A	A	A	A	A	B	A	B	B	B	A	A	B	A	A	A	A	A	A	B	A	A	B	A	B	A	A	B	B	B	A	A	B	B
RFL_Contig5334_1969	7	9.755	B	B	B	A	A	B	B	B	A	B	B	A	A	A	A	A	A	A	B	A	B	B	B	A	A	B	A	A	A	A	A	A	B	A	A	B	A	B	A	A	B	B	B	A	A	B	B
IACX5994	7	11.328	B	B	B	A	A	B	B	B	A	B	B	A	A	A	A	A	A	A	B	A	B	B	B	A	A	B	A	A	A	A	A	A	B	A	A	B	A	B	A	A	B	B	B	A	A	B	B
Ra_c110766_321	7	12.57	B	B	A	A	A	B	B	B	A	B	B	A	A	A	A	A	A	A	B	A	B	B	B	A	A	B	A	A	A	A	A	A	B	A	A	B	A	B	A	A	B	B	B	A	A	B	B
Excalibur_c45861_189	7	16.148	B	B	A	B	A	B	B	B	A	B	B	A	A	A	A	A	A	A	B	A	B	B	B	A	A	B	B	A	A	B	A	A	B	A	A	B	A	B	A	A	B	B	B	A	A	B	B
Kukri_c57770_705	7	17.406	B	B	B	B	A	B	B	B	A	B	B	A	A	A	A	A	A	A	B	A	B	B	B	A	A	B	B	A	A	B	A	A	B	A	A	B	A	B	A	A	B	B	B	A	A	B	B
wsnp_BG606986A_Ta_2_4	7	20.331	B	B	B	B	A	B	B	B	A	B	B	A	A	A	A	B	A	A	B	A	B	B	B	A	A	B	B	A	B	B	A	A	B	A	A	B	A	B	A	A	B	B	B	A	B	B	B
BS00022848_51	7	21.269	B	B	B	B	A	B	B	B	A	B	B	A	A	A	A	A	A	A	B	A	B	B	B	A	A	B	B	A	B	B	A	A	B	A	A	B	A	B	A	A	B	B	B	A	B	B	B
RAC875_c10083_800	7	22.535	B	B	A	B	A	B	B	B	A	B	B	A	A	A	A	A	A	A	B	A	B	B	A	A	A	B	B	A	B	B	A	A	B	A	A	B	A	B	A	A	B	B	B	A	B	B	B
IAAV8743	7	23.473	B	B	B	B	A	B	B	B	A	B	B	A	A	A	A	A	A	A	B	A	B	B	A	A	A	B	B	A	B	B	A	A	B	A	A	B	A	B	A	A	B	B	B	A	B	B	B
Jagger_c3646_235	7	26.039	B	B	B	B	A	B	B	B	A	B	B	A	A	A	B	A	A	A	B	A	B	B	A	A	A	B	B	A	B	B	A	A	B	A	A	B	A	B	A	A	B	B	B	A	B	B	B
wsnp_JD_c7581_8666052	7	26.344	B	B	B	B	A	B	B	B	A	B	B	A	A	A	B	A	A	A	B	A	B	B	A	A	A	B	B	A	B	B	A	A	B	A	A	B	A	B	A	A	B	B	B	A	B	B	B
BS00065750_51	7	31.024	B	B	B	B	A	B	B	B	A	B	B	A	A	A	A	A	A	A	B	A	A	A	A	A	A	B	B	A	B	B	A	A	B	A	A	B	A	B	A	A	B	B	B	A	B	A	B
Ku_c809_2419	7	35.368	B	B	B	B	A	B	B	B	A	B	B	A	A	A	A	A	A	B	B	A	A	A	A	A	A	B	B	A	A	B	A	A	B	A	A	B	A	B	A	A	B	B	B	A	A	A	B
wsnp_Ex_c9722_16062937	7	35.989	B	B	B	B	A	B	B	B	A	B	B	A	A	A	A	A	A	B	B	A	A	A	A	A	A	B	B	A	A	B	A	A	B	A	A	B	A	B	A	A	B	B	B	A	A	A	B
wsnp_Ex_c1997_3757496	7	39.687	B	B	B	B	A	B	B	-	A	B	-	A	A	A	A	A	A	B	B	A	B	B	A	A	A	B	B	A	A	B	A	A	B	A	A	B	A	B	A	A	B	B	B	A	A	B	A
Excalibur_c44668_382	7	40.631	B	B	B	B	A	B	B	B	A	B	B	A	A	A	A	A	A	B	B	A	B	B	A	A	A	B	B	A	A	B	A	A	B	A	A	B	A	B	A	A	B	B	B	A	A	B	B
RAC875_c32979_440	7	42.862	B	B	B	B	A	B	B	B	A	B	B	A	A	A	B	A	A	B	B	A	B	B	A	A	A	B	B	A	A	B	A	A	B	A	A	B	A	B	A	A	B	B	B	A	A	B	B
Jagger_c5280_407	7	44.455	B	B	B	B	A	B	B	B	A	B	B	A	A	A	A	A	A	B	B	A	B	B	A	A	A	B	B	A	A	B	A	A	B	A	A	B	A	B	A	A	B	B	B	A	A	B	B
Ku_c10813_1122	7	44.763	B	B	B	B	A	B	B	B	A	B	B	A	A	A	A	B	A	B	B	A	B	B	A	A	A	B	B	A	A	B	A	A	B	A	A	B	A	B	A	A	B	B	B	A	A	B	B
wsnp_BM137879A_Ta_2_1	7	45.701	B	B	B	B	A	B	B	B	A	B	B	A	A	A	A	A	A	B	B	A	B	B	A	A	A	B	B	A	A	B	A	A	B	A	A	B	A	B	A	A	B	B	B	A	A	B	B
Excalibur_c14911_546	7	46.008	B	B	B	B	A	B	B	B	A	B	B	A	A	A	A	B	A	B	B	A	B	B	A	A	A	B	B	A	A	B	A	A	B	A	A	B	A	B	A	A	B	B	B	A	A	B	B
GENE-0511_403	7	47.59	B	B	B	B	A	B	B	B	A	B	B	A	A	A	A	B	A	B	B	A	B	B	A	A	A	B	B	A	A	B	A	A	B	A	A	B	A	B	A	A	B	B	B	A	A	B	B
IACX5793	7	49.865	B	B	B	B	A	B	B	B	A	B	B	A	A	A	A	-	A	B	B	A	B	B	A	A	A	B	B	A	A	B	A	A	B	A	A	B	A	B	A	A	A	B	B	A	A	B	B
Excalibur_c15357_432	7	52.499	B	B	B	B	A	B	B	-	A	-	B	A	A	A	A	A	A	B	B	A	B	B	B	B	B	B	B	A	A	B	A	A	B	A	A	B	A	B	A	A	A	B	B	A	A	B	B
TA003063-0097	7	55.502	B	B	-	B	A	B	B	B	A	B	B	A	A	A	A	-	A	B	B	A	B	B	A	A	A	B	B	A	A	B	A	A	B	A	A	B	A	B	A	A	B	B	B	A	A	B	B
RAC875_c60514_90	7	55.815	B	B	A	B	A	B	B	B	A	B	B	A	A	A	A	A	A	B	B	A	B	B	A	A	A	B	B	A	A	B	A	A	B	A	A	B	A	B	A	A	B	B	B	A	A	B	B
wsnp_CAP12_c1960_972031	7	58.398	B	B	A	B	A	B	B	B	A	B	B	A	A	A	A	A	A	B	B	A	B	B	A	A	A	B	B	A	B	B	A	A	B	A	A	B	A	B	A	A	B	B	B	A	B	B	B
BS00081395_51	7	59.714	B	B	-	B	A	B	B	-	A	B	B	A	A	A	A	-	A	B	B	A	B	B	A	A	A	B	B	A	B	B	A	A	B	A	A	B	A	B	A	A	B	B	B	A	B	B	B
wsnp_Ku_c5210_9290700	7	62.065	B	B	B	B	A	B	B	B	A	B	B	A	A	A	A	B	A	B	B	A	B	B	A	A	A	B	B	A	B	B	A	A	B	A	A	B	A	B	A	A	B	B	B	A	B	B	B
BobWhite_c7337_717	7	62.996	B	B	B	B	A	B	B	B	A	B	B	A	A	A	A	B	A	B	B	A	B	B	A	A	A	B	B	A	B	B	A	A	B	A	A	B	A	B	A	A	B	B	B	A	B	B	B
Ra_c105707_788	7	66.978	A	B	B	B	A	B	B	B	A	B	B	A	A	A	A	B	A	B	B	A	B	B	A	A	A	B	B	A	B	B	A	A	B	A	A	B	A	B	A	A	A	B	B	A	B	B	B
BS00089894_51	7	67.603	A	B	B	B	A	B	B	B	A	B	B	A	A	A	A	A	A	B	B	A	B	B	A	A	A	B	B	A	B	B	A	A	B	A	A	B	A	B	A	A	A	B	B	A	B	B	B
Excalibur_rep_c110246_86	7	70.529	A	B	B	A	A	B	B	B	A	B	B	A	A	A	A	A	A	B	B	A	B	A	A	A	A	B	B	A	B	B	A	A	B	A	A	B	A	B	A	A	A	B	B	A	B	B	B
Ex_c105443_895	7	71.146	A	B	B	A	A	B	B	B	A	B	B	A	A	A	A	A	A	B	B	A	B	A	A	A	A	B	B	A	B	B	A	A	B	A	A	B	A	B	A	A	A	B	B	A	B	B	B
BS00031066_51	7	73.729	A	B	B	A	A	B	B	-	A	B	B	A	A	A	A	A	A	B	B	A	A	A	A	A	A	B	B	A	B	B	A	A	B	A	A	B	A	B	A	A	A	B	B	A	B	A	B
BS00092585_51	7	75.974	A	B	B	A	A	B	B	B	A	B	B	A	A	A	A	A	A	B	B	A	B	A	A	A	A	B	B	A	B	B	A	A	B	A	A	B	A	B	A	A	A	B	B	A	B	B	B
wsnp_Ex_c21336_30465618	7	77.886	A	B	B	A	A	B	B	B	A	B	B	A	A	A	A	A	A	B	B	A	B	A	A	B	A	B	B	A	B	B	A	A	B	A	A	B	A	B	B	A	A	B	B	A	B	B	B
wsnp_Ex_c21193_30320134	7	78.193	A	B	B	A	A	B	B	B	A	B	B	A	A	A	A	A	A	B	B	A	B	A	A	B	A	B	B	A	B	B	A	A	B	A	A	B	A	B	B	A	A	B	B	A	B	B	B
RAC875_c23081_141	7	78.505	A	B	B	A	A	B	B	B	A	B	B	A	A	A	A	A	A	B	B	A	B	A	A	B	A	B	B	A	B	B	A	A	B	A	A	B	A	B	B	A	A	B	B	A	B	B	B
RAC875_c38916_66	7	79.134	A	B	B	A	A	B	B	B	A	B	B	A	A	A	A	A	A	B	B	A	B	A	A	B	A	B	B	A	B	B	A	A	B	A	A	B	A	B	B	A	A	B	B	A	B	B	B
RFL_Contig4231_575	7	81.768	A	B	B	A	A	B	B	B	A	B	B	A	A	A	B	-	A	B	B	A	B	B	A	B	A	B	B	A	B	B	A	A	B	A	A	B	A	B	B	A	A	B	B	A	B	B	B
TA003238-0490	7	85.724	A	B	B	A	A	B	B	B	A	A	A	A	B	B	B	A	A	A	B	A	B	B	A	B	A	B	B	A	B	B	A	A	B	A	A	B	A	B	B	A	A	B	B	A	B	B	B
RAC875_c23442_221	7	88.274	A	B	B	A	A	B	B	B	A	A	A	A	B	B	A	B	A	A	B	A	B	A	A	B	A	B	B	A	B	B	A	A	B	A	A	B	A	B	B	A	A	B	B	A	B	B	B
J2ger_c1403_60	7	88.582	A	B	B	A	A	B	B	B	A	B	A	A	B	B	A	-	A	A	B	A	B	A	A	B	A	B	B	A	B	B	A	A	B	A	A	B	A	B	B	A	A	B	B	A	B	B	B
Ex_c81067_195	7	89.203	A	B	B	A	A	B	B	B	A	B	A	A	B	B	A	B	A	A	B	A	B	A	A	B	A	B	B	B	B	B	A	A	B	A	A	B	A	B	B	A	A	B	B	A	B	B	B
Kukri_s100897_109	7	90.446	A	B	B	A	A	B	B	B	A	B	A	A	B	B	A	B	A	A	B	A	B	A	A	B	A	B	B	B	B	B	B	A	B	A	A	B	A	B	B	A	A	B	B	A	B	B	B
Kukri_c8332_120	7	90.751	A	B	B	A	A	B	B	B	A	B	A	A	B	B	A	B	A	A	B	A	B	A	A	B	A	B	B	B	B	B	B	A	B	A	A	B	A	A	B	A	A	B	B	A	B	B	B
GENE-0468_115	7	91.058	A	B	B	A	A	B	B	B	A	B	A	A	B	B	A	A	A	A	B	A	B	A	A	B	A	B	B	B	B	B	B	A	B	A	A	B	A	A	B	A	A	B	B	A	B	B	B
GENE-0092_312	7	91.364	A	B	B	A	A	B	B	B	A	B	A	A	B	B	A	A	A	A	B	A	B	A	A	B	A	B	B	B	B	B	B	A	B	A	A	B	A	B	B	A	A	B	B	A	B	B	B
RFL_Contig345_777	7	92.607	A	B	B	A	A	B	B	B	A	B	A	A	B	B	A	A	A	A	B	A	B	A	A	B	A	B	B	B	B	B	A	A	B	A	A	B	A	B	B	A	A	B	B	A	B	B	B
RAC875_c21625_246	7	96.589	A	B	B	A	A	B	B	B	A	A	A	A	B	B	A	A	A	B	B	A	B	A	A	B	A	B	B	A	A	B	A	A	B	A	A	B	A	B	B	A	A	B	B	A	A	B	B
RAC875_c23158_301	7	97.21	A	B	B	A	A	B	B	B	A	A	A	A	B	B	A	B	A	B	B	A	B	A	A	B	A	B	B	A	A	B	A	A	B	A	A	B	A	B	B	A	A	B	B	A	A	B	B
wsnp_Ex_c56097_58352130	7	97.515	A	B	B	A	A	B	B	B	A	A	A	A	B	B	A	B	A	B	B	A	B	A	A	B	A	B	B	A	A	B	A	A	B	A	A	B	A	B	B	A	A	B	B	A	A	B	B
wsnp_Ex_c572_1138339	7	99.414	A	B	B	A	A	B	B	B	A	B	A	A	B	B	A	B	A	A	B	A	B	A	A	B	A	B	A	A	A	B	A	A	B	A	A	B	A	B	B	A	A	B	B	A	A	B	B
Kukri_c20672_360	7	99.721	A	B	B	A	A	B	B	B	A	B	A	A	B	B	A	B	A	A	B	A	B	A	A	B	A	B	A	B	A	B	A	A	B	A	A	B	A	B	B	A	A	B	B	A	A	B	B
Kukri_c23350_433	7	100.342	A	B	B	A	A	B	B	B	A	B	A	A	B	B	A	B	A	A	B	A	B	A	A	B	A	B	A	B	A	B	A	A	B	A	A	B	A	B	B	A	A	B	B	A	A	B	B
wsnp_Ex_c10257_16825240	7	100.651	A	B	B	A	A	B	B	B	A	B	A	A	B	B	A	B	A	A	B	A	B	A	A	B	A	B	A	B	A	B	A	A	B	A	A	B	A	B	B	A	A	B	B	A	A	B	B
RAC875_c9833_297	7	102.868	A	B	B	A	A	B	B	B	A	B	A	A	B	B	A	B	A	A	B	A	B	A	A	B	A	B	A	B	A	B	B	A	B	A	A	B	A	A	B	A	A	B	B	A	A	B	B
RAC875_c9899_510	7	103.174	A	B	B	A	A	B	B	B	A	B	A	A	B	B	A	A	A	A	B	A	B	A	A	B	A	B	A	B	A	B	B	A	B	A	A	B	A	A	B	A	A	B	B	A	A	B	B
GENE-0491_632	7	103.485	A	B	B	A	A	B	B	B	A	B	A	A	B	B	A	A	A	A	B	A	B	A	-	B	A	B	A	B	A	B	B	A	B	A	A	B	A	A	B	A	A	B	B	A	A	B	B
RAC875_c26958_512	7	104.11	A	B	B	A	A	B	B	B	A	B	A	A	B	B	A	B	A	A	B	A	B	A	A	B	A	B	A	B	A	B	B	A	B	A	A	B	A	A	B	A	A	B	B	A	A	B	B
RAC875_c6338_2719	7	106.01	A	B	B	A	A	B	B	B	A	A	A	A	B	B	A	A	A	A	B	A	B	A	A	B	A	B	A	B	A	B	B	A	B	A	A	B	A	A	B	A	A	B	B	A	A	B	B
IAAV8147	7	106.631	A	B	B	A	A	B	B	B	A	A	A	A	B	B	A	-	A	A	B	A	B	A	B	B	A	B	A	B	A	B	B	A	B	A	A	B	A	A	B	A	A	B	B	A	A	B	B
RAC875_c10506_434	7	106.939	A	B	B	A	A	B	B	B	A	A	A	A	B	B	A	-	A	A	B	A	B	A	B	B	A	B	A	B	A	B	B	A	B	A	A	B	A	A	B	A	A	B	B	A	A	B	B
Kukri_c6622_763	7	107.248	A	B	B	A	A	B	B	B	A	A	A	A	B	B	A	B	A	A	B	A	B	A	B	B	A	B	A	B	A	B	B	A	B	A	A	B	A	A	B	A	A	B	B	A	A	B	B
BS00022216_51	7	107.557	A	B	B	A	A	B	B	B	A	A	A	A	B	B	A	B	A	A	B	A	B	A	B	B	A	B	A	B	A	B	B	A	B	A	A	B	A	A	B	A	A	B	B	A	A	B	B
Excalibur_c62832_446	7	107.863	A	B	B	A	A	B	B	B	A	A	B	A	B	B	A	B	A	A	B	A	B	A	B	B	A	B	A	B	A	B	B	A	B	A	A	B	A	A	B	A	A	B	B	A	A	B	B
BS00066549_51	7	108.17	A	B	B	A	A	B	B	B	A	A	B	A	B	B	A	A	A	A	B	A	B	A	B	B	A	B	A	B	A	B	B	A	B	A	A	B	A	A	B	A	A	B	B	A	A	B	B
Excalibur_rep_c106065_511	7	108.784	A	B	B	A	A	B	B	B	A	A	B	A	B	B	A	A	A	A	B	A	B	A	B	B	A	B	A	B	A	B	B	A	B	A	A	B	A	A	B	A	A	B	B	A	A	B	B
wsnp_Ex_c45880_51550172	7	109.092	A	B	B	A	A	B	B	B	A	A	B	A	B	B	A	-	A	A	B	A	B	A	B	B	A	B	A	B	A	B	B	A	B	A	A	B	A	A	B	A	A	B	B	A	A	B	B
RAC875_rep_c110052_194	7	111.382	A	B	B	A	A	B	B	B	A	A	B	A	B	B	A	A	A	A	B	A	A	A	-	B	A	B	A	B	A	B	B	A	B	A	A	B	A	A	B	A	A	B	B	A	A	A	-
Excalibur_c29402_61	7	112.331	A	B	B	A	A	B	B	B	A	A	B	A	B	B	A	B	A	A	B	A	A	A	B	B	A	B	A	B	A	B	B	A	B	A	A	B	A	A	B	A	A	B	B	A	A	A	B
IACX7767	7	112.636	A	B	B	A	A	B	B	B	A	A	B	A	B	B	A	B	A	A	B	A	A	A	B	B	A	B	A	B	A	B	B	A	B	A	A	B	A	A	B	A	A	B	B	A	A	A	B
wsnp_Ex_rep_c104706_89338057	7	112.959	A	B	B	A	A	B	-	B	A	A	B	A	B	B	A	-	A	A	B	-	A	A	-	B	A	B	A	B	A	B	B	A	B	A	A	B	A	A	B	A	A	B	B	A	A	A	B
BobWhite_c40914_538	7	113.608	A	B	B	A	A	B	B	B	A	A	B	A	B	B	A	-	A	A	B	A	A	A	B	B	A	B	A	B	A	B	B	A	B	A	A	B	A	A	B	A	A	B	B	A	A	A	B
RAC875_c42104_639	7	113.915	A	B	B	A	A	B	B	B	A	A	B	A	B	B	A	A	A	A	B	A	A	A	B	B	A	B	A	B	A	B	B	A	B	A	A	B	A	A	B	A	A	B	B	A	A	A	B
wsnp_Ku_c30921_40705731	7	115.497	A	B	B	A	A	B	B	B	A	A	A	A	B	B	A	A	A	A	B	A	A	A	-	B	A	B	A	B	A	B	B	A	B	A	A	B	A	A	B	A	A	B	B	A	A	A	B
RFL_Contig530_2305	7	118.423	A	B	B	A	A	B	B	B	A	B	A	A	B	B	A	A	A	A	B	A	A	A	A	B	A	B	A	B	A	B	B	A	B	A	A	B	A	B	B	A	A	B	B	A	A	A	B
Excalibur_c28678_478	7	121.329	A	B	B	A	A	B	B	B	A	B	A	A	B	B	A	B	A	A	B	A	A	A	A	B	A	B	B	B	B	B	B	A	B	A	A	B	A	B	B	A	A	B	B	A	B	A	B
BS00002001_51	7	126.669	A	B	B	A	A	B	B	-	A	-	A	A	B	-	A	A	A	A	A	A	A	A	A	-	A	B	B	B	B	B	B	A	B	A	A	B	A	A	B	A	A	B	B	A	A	A	B
D_contig35755_111	7	131.227	A	B	B	A	A	B	B	B	A	B	A	A	B	B	A	-	A	A	B	A	A	A	B	B	A	B	B	B	B	B	B	A	B	A	A	B	A	A	B	A	A	B	B	A	B	A	B
TA016013-1040	7	131.535	A	B	B	A	A	B	B	B	A	B	A	A	B	B	A	B	A	A	B	A	A	A	-	B	A	B	B	B	B	B	B	A	B	A	A	B	A	A	B	A	A	B	B	A	B	A	B
GENE-0486_187	7	132.467	A	B	B	A	A	B	B	B	A	A	A	A	B	B	A	B	A	A	B	A	A	A	B	B	A	B	B	B	B	B	B	A	B	A	A	B	A	A	B	A	A	B	B	A	B	A	B
CAP12_c6266_187	7	132.772	A	B	B	A	A	B	B	B	A	A	A	A	B	B	A	B	A	A	B	A	A	A	B	B	A	B	B	B	B	B	B	A	B	A	A	B	A	A	B	A	A	B	B	A	B	A	B
wsnp_Ex_c44049_50205614	7	133.389	A	B	B	A	A	B	B	B	A	A	A	A	B	B	A	B	A	A	B	A	A	A	B	B	A	B	B	B	B	B	B	A	B	A	A	B	A	A	B	A	A	B	B	A	B	A	B
RAC875_c55052_604	7	134.321	A	B	B	A	A	B	B	B	A	A	A	A	B	B	A	A	A	A	B	A	A	A	B	B	A	B	B	B	B	B	B	A	B	A	A	B	A	A	B	A	A	B	B	A	B	A	B
wsnp_Ex_c15383_23645972	7	136.258	A	B	B	A	A	B	B	B	A	A	A	A	B	B	A	A	A	A	B	A	B	A	-	B	A	B	B	B	B	B	B	A	B	A	A	B	A	A	B	A	A	B	B	A	B	-	B
GENE-0126_115	7	136.574	A	B	B	A	A	B	B	B	A	A	A	A	B	B	A	A	A	A	B	A	B	A	A	B	A	B	B	B	B	B	B	A	B	A	A	B	A	A	B	A	A	B	B	A	B	B	B
wsnp_Ex_rep_c103087_88123733	7	136.883	A	B	B	A	A	B	B	B	A	A	A	A	B	B	A	A	A	A	B	A	B	A	A	B	A	B	B	B	B	B	B	A	B	A	A	B	A	A	B	A	A	B	B	A	B	B	B
BS00068358_51	7	137.188	A	B	B	A	A	B	B	B	A	B	A	A	B	B	A	A	A	A	B	A	B	A	A	B	A	B	B	B	B	B	B	A	B	A	A	B	A	A	B	A	A	B	B	A	B	B	B
Excalibur_c3565_2673	7	137.494	A	B	B	A	A	B	B	B	A	B	A	A	B	B	A	A	A	A	B	A	B	A	A	B	A	B	B	B	B	B	B	A	B	A	A	B	A	A	B	A	A	B	B	A	B	B	B
GENE-0436_569	7	138.116	A	B	B	A	A	B	B	B	A	A	A	A	B	B	A	A	A	A	B	A	B	A	A	B	A	B	B	B	B	B	B	A	B	A	A	B	A	A	B	A	A	B	B	A	B	B	B
wsnp_Ex_c3906_7086162	7	138.424	A	B	B	A	A	B	B	B	A	A	A	A	B	B	A	-	A	A	B	A	B	A	A	B	A	B	B	B	B	B	B	A	B	A	A	B	A	A	B	A	A	B	B	A	B	B	B
Kukri_rep_c103147_745	7	139.049	A	B	B	A	A	B	B	B	A	A	A	A	B	B	A	A	A	A	B	A	B	A	B	B	A	B	B	B	B	B	B	A	B	A	A	B	A	A	B	A	A	B	B	A	B	B	B
CAP7_c3269_236	7	139.67	A	B	B	A	A	B	B	B	A	A	A	A	B	B	A	B	A	A	B	A	B	A	B	B	A	B	B	B	B	B	B	A	B	A	A	B	A	A	B	A	A	B	B	A	B	B	B
BS00041358_51	7	140.284	A	B	B	A	A	B	B	B	A	B	A	A	B	B	A	B	A	A	B	A	B	A	B	B	A	B	B	B	B	B	B	A	B	A	A	B	A	A	B	A	A	B	B	A	B	B	B
RAC875_c3751_96	7	140.591	A	B	B	A	A	B	B	B	A	B	A	A	B	B	A	-	A	A	B	A	B	A	B	B	A	B	B	B	B	B	B	A	B	A	A	B	A	A	B	A	A	B	B	A	B	B	B
Kukri_c67601_267	7	141.212	A	B	B	A	A	B	B	B	A	A	A	A	B	B	A	B	A	A	B	A	B	A	B	B	A	B	B	B	B	B	B	A	B	A	A	B	A	A	B	A	A	B	B	A	B	B	B
CAP12_c6266_298	7	141.829	A	B	B	A	A	B	B	B	A	A	A	A	B	B	A	B	A	A	B	A	B	A	B	B	A	B	B	B	B	B	B	A	B	A	A	B	A	A	B	A	A	B	B	A	B	B	B
wsnp_Ex_c12352_19708127	7	142.136	A	B	B	A	A	B	B	B	A	A	A	A	B	B	A	B	A	A	B	A	B	A	A	B	A	B	B	B	B	B	B	A	B	A	A	B	A	A	B	A	A	B	B	A	B	B	B
BobWhite_c46349_402	7	142.753	A	B	B	A	A	B	B	B	A	A	A	A	B	B	A	B	A	A	B	A	B	A	B	B	A	B	B	B	B	B	B	A	B	A	A	B	A	A	B	A	A	B	B	A	B	B	B
RAC875_c31364_576	7	143.679	A	B	B	A	A	B	B	B	A	A	A	A	B	B	A	B	A	A	B	A	B	A	B	B	A	B	B	B	B	B	B	A	B	A	A	B	A	A	B	A	A	B	B	A	B	B	B
GENE-0458_254	7	146.229	A	B	B	A	A	B	B	B	A	A	A	A	B	B	B	A	A	A	B	A	B	B	B	B	A	B	B	B	B	B	B	A	B	A	A	B	A	A	B	A	A	B	B	A	B	B	B
BS00011683_51	7	149.502	A	B	B	A	A	B	B	B	A	A	A	A	B	B	B	-	A	A	B	A	B	B	-	B	A	B	A	B	A	B	B	A	B	A	A	B	A	A	B	A	A	B	B	A	A	B	B
RFL_Contig5699_1155	7	149.81	A	B	B	A	A	B	B	B	A	A	A	A	B	B	B	A	A	A	B	A	B	B	-	B	A	B	A	B	A	B	B	A	B	A	A	B	A	A	B	A	A	B	B	A	A	B	B
wsnp_Ra_c6474_11298812	7	150.428	A	B	B	A	A	B	B	B	A	A	B	A	B	B	B	B	A	A	B	A	B	B	B	B	A	B	A	B	A	B	B	A	B	A	A	B	A	A	B	A	A	B	B	A	A	B	B
RAC875_c75854_126	7	151.354	A	B	B	A	A	B	B	B	A	A	B	A	B	B	B	A	A	A	B	A	B	B	B	B	A	B	A	B	A	B	B	A	B	A	A	B	A	A	B	A	A	B	B	A	A	B	B
wsnp_Ex_rep_c67065_65532802	7	151.661	A	B	B	A	A	B	B	B	A	A	B	A	B	B	B	A	A	A	B	A	B	B	B	B	A	B	A	B	A	B	B	A	B	A	A	B	A	A	B	A	A	B	B	A	A	B	B
Excalibur_c63753_211	7	152.282	A	B	B	A	A	B	B	B	A	A	B	A	B	B	B	A	A	A	B	A	B	B	A	B	A	B	A	B	A	B	B	A	B	A	A	B	A	A	B	A	A	B	B	A	A	B	B
Ex_c14515_218	7	154.865	A	B	B	A	A	B	B	B	A	A	B	A	B	B	A	A	A	A	B	A	B	A	A	B	A	B	A	B	A	B	B	A	B	A	A	B	A	A	B	A	A	B	B	A	A	B	B
wsnp_Ra_c7847_13421750	7	155.177	A	B	B	A	A	B	B	B	A	A	B	A	B	B	A	-	A	A	B	A	B	A	A	B	A	B	A	B	A	B	B	A	B	A	A	B	A	A	B	A	A	B	B	A	A	B	B
RFL_Contig5894_1307	7	155.798	A	B	B	A	A	B	B	B	A	A	B	A	B	B	A	B	A	A	B	A	B	A	B	B	A	B	A	B	A	B	B	A	B	A	A	B	A	A	B	A	A	B	B	A	A	B	B
Ra_c7062_430	7	156.103	A	B	B	A	A	B	B	B	A	A	B	A	B	B	A	B	A	A	B	A	B	A	B	B	A	B	A	B	A	B	B	A	B	A	A	B	A	A	B	A	A	B	B	A	A	B	B
RAC875_c5544_4156	7	158.003	A	B	B	A	A	A	A	B	A	B	B	A	B	B	A	B	A	A	B	A	B	A	B	B	B	B	A	B	A	B	B	A	B	A	A	B	A	A	B	A	A	B	B	A	A	B	B
wsnp_CAP12_c2438_1180601	7	159.902	A	B	B	A	A	A	A	B	A	B	B	A	B	B	A	B	A	A	B	A	B	A	B	B	B	B	A	B	A	B	B	A	B	A	A	B	A	A	B	A	A	B	B	A	A	B	B
Excalibur_c75270_566	7	161.153	A	B	B	A	A	A	A	B	A	B	B	A	B	B	A	B	A	A	B	A	B	A	B	B	B	B	A	B	A	B	B	A	B	A	A	B	A	A	B	A	A	B	B	A	A	B	B
BS00064197_51	7	163.752	A	B	B	A	A	A	A	B	A	B	B	A	B	B	A	A	A	A	B	A	B	A	-	B	B	B	A	B	A	B	B	A	B	A	A	B	A	A	B	A	A	B	B	A	A	B	B
BS00076538_51	7	165.335	A	B	B	A	A	B	B	B	A	A	B	A	B	B	A	A	A	A	B	A	B	A	A	B	A	B	A	B	A	B	B	A	B	A	A	B	A	A	B	A	A	B	B	A	A	B	B
wsnp_Ex_c39661_46902689	7	165.64	A	B	A	A	A	B	B	B	A	A	B	A	B	B	A	A	A	A	B	A	B	A	A	B	A	B	A	B	A	B	B	A	B	A	A	B	A	A	B	A	A	B	B	A	A	B	B
BS00048887_51	7	166.566	A	B	B	A	A	B	B	B	A	A	A	A	B	B	A	A	A	A	B	A	B	A	A	B	A	B	A	B	A	B	B	A	B	A	A	B	A	A	B	A	A	B	B	A	A	B	B
BS00064357_51	7	166.871	A	B	B	A	A	B	B	B	A	A	A	A	B	B	A	A	A	A	B	A	B	A	A	B	A	B	A	B	A	B	B	A	B	A	A	B	A	A	B	A	A	B	B	A	A	B	B
TA004365-0417	7	167.178	A	B	B	A	A	B	B	B	A	A	A	A	B	B	A	A	A	A	B	A	B	A	A	B	A	B	A	B	A	B	B	A	B	A	A	B	A	A	B	A	A	B	B	A	A	B	B
BS00062969_51	7	167.795	A	B	B	A	A	B	B	B	A	A	A	A	B	B	A	A	A	A	B	A	B	A	B	B	A	B	A	B	A	B	B	A	B	A	A	B	A	A	B	A	A	B	B	A	A	B	B
Excalibur_s107771_77	7	168.102	A	B	B	A	A	B	B	B	A	A	A	A	B	B	A	A	A	A	B	A	B	A	B	B	A	B	A	B	A	B	B	A	B	A	A	B	A	A	B	A	A	B	B	A	A	B	B
Ra_c2322_174	7	169.352	A	B	B	A	A	B	B	B	A	A	A	A	B	B	A	B	A	A	B	A	B	A	B	B	A	B	A	B	A	B	B	A	B	A	A	B	A	A	B	A	A	B	B	A	A	B	B
Ra_c2322_1067	7	169.667	A	B	B	A	A	B	B	B	A	A	A	A	B	B	A	A	A	A	B	A	B	A	-	B	A	B	A	B	A	B	B	A	B	A	A	B	A	A	B	A	A	B	B	A	A	B	B
Tdurum_contig54929_517	7	171.956	A	B	B	A	A	B	B	B	A	A	A	A	B	B	A	A	A	A	B	A	B	A	A	B	A	B	B	B	B	B	B	A	B	A	A	B	A	A	B	A	A	B	B	A	B	B	B
Ra_c272_1632	7	172.911	A	B	B	A	A	B	B	B	A	A	A	A	B	B	A	-	A	A	B	A	B	A	-	B	A	B	B	B	B	B	B	A	B	A	A	B	A	A	B	A	A	B	B	A	B	B	B
RAC875_c45984_286	7	173.23	A	B	B	A	A	B	B	B	A	A	A	A	B	B	A	A	A	A	B	A	B	A	A	B	A	B	B	B	B	B	B	A	B	A	A	B	A	A	B	A	A	B	B	A	B	B	B
RAC875_c42365_265	7	175.166	A	B	B	A	A	A	A	B	A	A	B	A	B	B	A	A	A	A	B	A	B	A	A	B	B	B	B	B	B	B	B	A	B	A	A	B	A	A	B	A	A	B	B	A	B	B	B
BS00096724_51	7	176.116	A	B	B	A	A	A	A	B	A	B	B	A	B	B	A	A	A	A	B	-	B	A	A	B	B	B	B	B	B	B	B	A	B	A	A	B	A	A	B	A	A	B	B	A	B	B	B
Kukri_c3150_341	7	176.741	A	B	B	A	A	A	A	B	A	B	B	A	B	B	A	-	A	A	B	A	B	A	A	B	B	B	B	B	B	B	B	A	B	A	A	B	A	A	B	A	A	B	B	A	B	B	B
Excalibur_c12215_352	7	177.673	A	B	B	A	A	A	A	B	A	B	B	A	B	B	A	A	A	A	B	A	B	A	A	B	B	B	B	B	B	B	B	A	B	A	A	B	A	A	B	A	A	B	B	A	B	B	B
BS00022870_51	7	179.903	A	B	B	A	A	A	A	B	A	B	B	A	B	B	A	A	A	A	B	A	A	A	A	B	B	B	B	B	B	B	B	A	B	A	A	B	A	A	B	A	A	B	B	A	B	A	B
Kukri_c47852_121	7	180.532	A	B	B	A	A	A	A	B	A	B	B	A	B	B	A	-	A	A	B	A	A	A	B	B	B	B	B	B	B	B	B	A	B	A	A	B	A	A	B	A	A	B	B	A	B	A	B
Tdurum_contig5008_556	7	182.792	A	B	B	A	A	A	A	B	A	B	B	A	B	B	A	B	A	A	B	A	B	A	B	B	B	B	B	B	B	B	B	A	B	A	A	B	A	A	B	A	A	B	B	A	B	B	B
Kukri_c3150_1519	7	183.097	A	B	B	A	A	A	A	B	A	B	B	A	B	B	A	B	A	A	B	A	B	A	B	B	B	B	B	B	B	B	B	A	B	A	A	B	A	A	B	A	A	B	B	A	B	B	B
BS00022885_51	7	184.67	A	B	B	A	A	A	A	B	A	B	B	A	B	B	A	B	A	A	B	A	B	A	B	B	B	B	B	B	B	B	B	A	B	A	A	B	A	A	B	A	A	B	B	A	B	B	B
RAC875_c89908_105	7	186.569	A	B	B	A	A	A	A	B	A	B	B	A	B	B	A	B	A	A	B	A	B	A	B	B	B	B	B	B	B	B	B	A	B	A	A	B	A	A	B	A	A	B	B	A	B	B	B
GENE-0002_856	7	189.821	A	B	B	A	A	A	A	B	A	B	B	A	B	B	A	-	B	A	A	A	B	A	B	B	B	B	B	B	B	B	B	A	B	A	A	B	A	A	B	A	A	B	B	A	B	B	B
RAC875_rep_c107325_644	7	190.438	A	B	B	A	A	A	A	B	A	B	B	A	B	B	A	A	B	A	A	A	B	A	B	B	B	B	B	B	B	B	B	A	B	A	A	B	A	A	B	A	A	B	B	A	B	B	B
BobWhite_c4499_153	7	192.35	A	B	B	A	A	A	A	B	A	B	B	A	B	B	A	A	B	A	A	A	B	A	B	B	B	B	A	B	A	B	B	A	B	A	A	B	A	A	B	A	A	B	B	A	A	B	B
BS00084022_51	7	195.275	A	B	B	A	A	A	A	B	A	B	B	A	B	B	A	A	B	A	A	A	A	A	B	B	B	B	A	B	A	B	B	A	B	A	A	B	A	A	B	A	A	B	B	A	A	A	B
RAC875_c14926_589	7	199.562	A	B	B	A	A	A	A	B	A	B	B	A	B	B	A	A	B	A	A	A	B	A	B	B	B	B	A	B	A	B	B	A	B	A	A	B	A	A	B	A	A	B	B	A	A	B	B
Excalibur_c10689_254	7	201.45	A	B	B	A	A	A	A	B	A	B	B	A	B	B	A	A	B	A	A	A	B	A	B	B	B	B	B	B	B	B	B	A	B	A	A	B	A	A	B	A	A	B	B	A	B	B	B
wsnp_JD_c9290_10155594	7	201.758	A	B	B	A	A	A	A	B	A	B	B	A	B	B	A	A	B	A	A	A	B	A	B	B	B	B	B	B	B	B	B	A	B	A	A	B	A	A	B	A	A	B	B	A	B	B	B
BS00011787_51	7	203.024	A	B	B	A	A	A	A	B	A	B	B	A	B	B	A	B	B	A	A	A	B	A	B	B	B	B	B	B	B	B	B	A	B	A	A	B	A	A	B	A	A	B	B	A	B	B	B
Kukri_rep_c102900_1715	7	203.645	A	B	B	A	A	A	A	B	A	B	B	A	B	B	A	B	B	A	A	A	B	A	B	B	B	B	B	B	B	B	B	A	B	A	A	B	A	A	B	A	A	B	B	A	B	B	B
Excalibur_c3941_537	7	206.195	A	B	B	A	A	A	A	B	A	B	B	A	B	B	A	B	B	A	A	A	B	A	B	B	B	B	B	B	B	B	B	A	B	A	A	A	A	A	B	A	A	B	B	A	B	B	B
Ex_c3941_906	7	207.127	A	B	B	A	A	A	A	B	A	B	B	A	B	B	A	A	B	A	A	A	B	A	B	B	B	B	B	B	B	B	B	A	B	A	A	A	A	A	B	A	A	B	B	A	B	B	B
BS00063263_51	7	210.4	A	B	B	A	A	A	A	B	A	B	B	A	B	B	A	A	B	A	A	A	B	A	B	B	B	B	B	B	B	B	A	A	B	A	A	A	A	A	B	A	A	B	B	A	B	B	B
CAP7_c1645_359	7	215.826	A	B	B	A	A	A	A	B	A	B	B	A	B	B	B	A	B	A	A	A	B	A	B	B	B	A	B	B	B	A	A	A	B	A	A	A	A	B	B	A	A	B	B	A	B	B	A
BS00110358_51	7	216.133	A	B	B	A	A	A	A	B	A	B	B	A	B	B	B	A	B	A	A	A	B	A	B	B	B	A	B	B	B	A	A	A	B	A	A	A	A	B	B	A	A	B	B	A	B	B	A
BobWhite_s66792_249	7	223.999	A	B	B	A	A	A	A	B	A	B	B	A	B	A	B	A	B	A	A	A	B	B	B	B	A	A	B	A	B	A	A	A	B	A	A	A	B	B	B	A	B	B	B	A	B	B	A
wsnp_Ex_c1137_2183772	7	226.599	A	B	B	A	A	A	A	B	A	B	B	A	B	A	B	A	B	A	A	A	B	A	B	B	A	A	B	-	B	A	A	A	B	A	A	A	B	B	B	A	B	B	B	A	B	A	A
wsnp_Ex_c4876_8692849	7	229.871	A	B	B	A	A	A	A	B	A	B	B	A	B	A	A	A	B	A	A	A	A	A	-	B	A	A	B	A	B	A	A	A	B	A	A	A	B	B	B	A	B	B	B	A	B	A	A
tplb0043h23_1346	7	231.145	A	B	B	A	A	A	A	B	A	B	B	A	B	B	A	A	B	A	A	A	A	A	B	B	A	A	B	A	B	A	A	A	B	A	A	A	B	B	B	A	B	B	B	A	B	A	A
Kukri_c41943_535	7	233.797	A	B	B	A	A	A	A	B	A	B	B	A	B	B	B	B	B	A	A	A	B	A	B	B	A	A	B	A	-	A	A	A	B	A	A	A	B	B	B	A	B	B	B	A	-	A	A
wsnp_Ex_c1137_2182795	7	236.057	A	B	B	A	A	A	A	B	A	B	B	A	B	A	B	B	B	A	A	A	B	A	B	B	A	A	A	A	A	A	A	A	B	A	A	A	B	B	B	A	B	B	B	A	A	A	A
Kukri_c2121_2345	7	237.299	A	B	B	A	A	A	A	B	A	B	B	A	B	A	B	B	B	A	A	A	B	A	B	B	A	A	A	A	A	A	A	A	B	A	A	A	B	B	B	A	B	B	B	A	A	A	A
Kukri_c2121_1334	7	237.604	A	B	B	A	A	A	A	B	A	B	B	A	B	A	B	B	B	A	A	A	B	A	B	B	A	A	A	A	A	A	A	A	B	A	A	A	B	B	B	A	B	B	B	A	A	A	A
BS00103478_51	7	238.217	A	B	B	A	A	A	A	B	A	B	B	A	B	A	B	B	B	A	A	A	B	A	B	B	A	A	A	A	A	A	A	A	B	A	A	A	B	B	B	A	B	B	B	A	A	A	A
Excalibur_c25175_512	7	240.105	A	B	A	A	A	A	A	B	A	B	B	A	B	A	B	A	B	A	A	A	B	A	B	B	A	A	A	A	A	A	A	A	B	A	A	A	B	B	B	A	B	B	B	A	A	A	A
RAC875_c5831_1486	7	243.778	A	B	B	A	A	A	A	B	A	B	B	A	B	A	A	A	B	B	A	A	B	A	B	B	A	A	A	A	A	A	A	A	B	A	A	A	B	B	B	A	B	A	B	A	A	A	A
BS00010267_51	7	244.411	A	B	B	A	A	B	B	B	A	B	B	A	B	A	A	A	B	B	A	A	B	A	B	B	A	A	A	A	A	A	A	A	B	A	A	A	B	B	B	A	B	A	B	A	A	A	A
Tdurum_contig14847_354	7	245.04	A	B	B	A	A	B	B	B	A	B	B	A	B	A	A	-	B	B	A	A	B	A	B	B	A	A	A	A	A	A	A	A	B	A	A	A	B	B	B	A	B	A	B	A	A	A	A
Kukri_c24962_123	7	245.99	A	B	B	A	A	B	B	B	A	B	B	A	B	A	A	B	B	B	A	A	B	A	B	B	A	A	A	A	A	A	A	A	B	A	A	A	B	B	B	A	B	A	B	A	A	A	A
RAC875_c18640_821	7	246.298	A	B	B	A	A	B	B	B	A	B	B	A	B	A	A	A	B	B	A	A	B	A	B	B	A	A	A	A	A	A	A	A	B	A	A	A	B	B	B	A	B	A	B	A	A	A	A
Excalibur_c21298_515	7	249.512	A	B	B	A	A	B	B	B	A	B	B	A	B	A	B	A	B	B	A	A	B	B	B	B	A	A	A	A	A	A	A	A	B	A	A	A	B	B	B	A	B	A	B	A	A	B	A
BobWhite_c39996_126	7	254.976	A	B	B	A	A	B	B	B	B	B	B	A	B	A	B	A	B	B	A	A	B	B	A	A	A	A	B	A	A	A	A	A	B	A	A	A	B	B	B	A	B	A	B	A	B	B	A
Excalibur_c9676_163	7	258.984	A	B	B	A	A	B	B	B	B	B	B	A	B	A	A	A	B	B	A	A	A	A	A	A	A	A	B	A	A	A	A	A	B	A	A	A	B	B	B	A	B	A	B	A	B	A	A
RAC875_c95364_59	7	263.358	A	B	A	A	A	B	B	B	B	B	B	A	B	A	A	A	B	B	A	A	A	A	A	A	A	A	B	A	A	A	A	A	B	A	A	A	B	B	B	A	B	A	B	A	B	A	A
RAC875_c20883_801	7	264.289	A	B	A	A	A	B	B	B	B	B	B	A	B	A	A	A	B	B	A	A	A	A	A	A	A	A	B	A	A	A	A	A	B	A	A	A	B	B	B	A	B	A	B	A	B	A	A
GENE-3142_72	7	265.239	A	-	B	A	A	B	B	B	B	B	-	A	B	A	A	A	B	B	A	A	A	A	A	A	A	A	B	A	A	A	A	A	B	A	A	A	B	B	B	A	B	A	B	A	B	A	A
BS00082566_51	7	265.868	A	B	B	A	A	B	B	B	B	B	B	A	B	A	A	A	B	B	A	A	A	A	A	A	A	A	B	A	A	A	A	A	B	A	A	A	B	B	B	A	B	A	B	A	B	A	A
tplb0025b13_2054	7	267.451	A	B	B	A	A	B	B	B	B	B	B	A	B	A	A	A	B	B	A	A	A	A	A	A	A	A	B	A	A	A	A	A	B	A	A	A	B	B	B	A	B	A	B	A	B	A	A
TA001286-0611-w	7	268.076	A	B	B	A	A	B	B	B	B	B	B	A	B	A	A	A	B	B	A	A	A	A	A	A	A	A	B	A	A	A	A	A	B	A	A	A	B	B	B	A	B	A	B	A	B	A	A
Excalibur_c9509_1180	7	269.358	A	B	-	A	A	B	B	B	B	B	B	A	B	A	A	A	B	B	A	A	A	A	A	A	A	A	A	A	A	A	A	A	B	A	A	A	B	B	B	A	B	A	B	A	A	A	A
BS00079769_51	7	269.991	A	B	A	A	A	B	B	B	B	B	B	A	B	A	A	-	B	B	A	A	A	A	A	A	A	A	A	A	A	A	A	A	B	A	A	A	B	B	B	A	B	A	B	A	A	A	A
RAC875_c38756_141	7	270.298	A	B	A	A	A	B	B	B	B	B	B	A	B	A	A	A	B	B	A	A	A	A	A	A	A	A	A	A	A	A	A	A	B	A	A	A	B	B	B	A	B	A	B	A	A	A	A
RAC875_c19569_765	7	270.603	A	B	A	A	A	B	B	B	B	B	B	A	B	A	A	A	B	B	A	A	A	A	A	A	A	A	A	A	A	A	A	A	B	A	A	A	B	B	B	A	B	A	B	A	A	A	A
tplb0028p02_562	7	270.909	A	B	A	A	A	B	B	B	B	B	B	A	B	A	A	A	B	B	A	A	A	A	A	A	A	A	A	A	A	A	A	A	B	A	A	A	B	B	B	A	B	A	B	A	A	A	A
BobWhite_c1361_1187	7	271.53	A	B	A	A	A	B	B	B	B	B	B	A	B	A	A	A	B	B	A	A	A	A	A	A	A	A	A	A	A	A	A	A	B	A	A	A	B	B	B	A	B	A	B	A	A	A	A
tplb0051e20_1160	7	275.539	A	B	A	A	A	B	B	B	B	B	B	A	B	A	B	A	B	B	A	A	B	B	A	A	A	A	A	A	A	A	A	A	B	A	A	A	B	B	B	A	B	A	B	A	A	B	A
BobWhite_c30500_527	8	0	B	A	B	A	B	B	B	B	A	A	B	A	A	A	B	B	A	A	A	B	B	B	A	A	B	B	A	A	B	A	A	A	A	B	B	A	A	B	B	B	B	B	B	B	B	B	A
Tdurum_contig47140_507	8	2.6	B	A	A	A	B	B	B	B	A	A	B	A	A	A	B	B	A	A	A	B	B	B	A	A	B	B	A	A	A	A	A	A	A	B	B	A	A	A	B	B	B	B	B	B	B	B	A
wsnp_Ku_c29041_38942940	8	7.685	B	B	B	A	B	B	B	B	A	B	B	A	A	A	B	B	A	A	A	B	B	B	A	A	B	B	A	A	A	A	A	A	A	B	B	A	B	A	B	A	A	B	A	B	B	B	A
RAC875_rep_c70007_1483	8	7.993	B	B	B	A	B	B	B	B	A	B	B	A	A	A	B	B	A	A	A	B	B	B	A	A	B	B	A	A	A	A	A	A	A	B	B	A	B	A	B	A	A	B	A	B	B	B	A
BS00078150_51	8	8.304	B	B	B	A	B	B	B	B	A	B	B	A	-	-	B	B	A	A	A	B	B	B	A	A	B	B	A	A	A	A	A	A	A	B	B	A	B	A	B	A	A	B	A	B	B	B	A
wsnp_Ex_c18331_27155125	8	8.937	B	B	B	A	B	B	B	B	A	B	B	A	A	A	B	B	A	A	A	B	B	B	A	A	B	B	A	A	A	A	A	A	A	B	B	A	B	A	B	A	A	B	A	B	B	B	A
RFL_Contig87_889	8	9.566	B	B	B	A	B	B	B	B	A	B	B	A	A	A	B	B	A	A	A	B	B	B	A	A	B	B	A	A	A	A	A	A	A	B	B	A	B	A	B	A	A	B	A	B	B	B	A
Excalibur_c23462_677	8	9.875	B	B	B	A	B	B	B	B	A	B	B	A	A	A	B	B	A	A	A	B	B	B	A	A	B	B	A	A	A	A	A	A	A	B	B	A	B	A	B	A	A	B	A	B	B	B	A
BS00064654_51	8	10.492	B	B	B	A	B	B	B	B	A	B	B	A	A	A	B	B	A	A	A	B	B	B	A	A	B	B	A	A	A	A	A	A	A	B	B	A	B	A	B	A	A	B	A	B	B	B	A
Excalibur_c91980_108	8	13.042	B	B	A	A	B	B	B	B	A	B	B	A	A	A	B	B	A	A	A	B	B	B	A	A	B	A	A	A	A	A	B	A	A	B	B	A	B	A	B	A	A	B	A	B	B	B	A
wsnp_JD_c2954_3925740	8	14.93	B	A	B	A	B	B	B	B	A	B	B	A	A	A	B	B	A	A	A	B	B	B	A	A	B	A	A	A	A	A	B	A	A	B	B	A	B	A	B	A	A	B	A	B	B	B	A
Tdurum_contig11700_58	8	17.265	B	A	B	A	B	B	B	B	-	B	B	-	-	-	B	B	A	A	A	B	B	B	A	A	B	A	A	A	A	A	B	A	A	B	B	A	B	A	B	-	A	B	A	B	B	B	B
Tdurum_contig11700_1247	8	19.266	B	A	B	A	B	B	B	B	A	B	B	A	A	A	B	B	A	A	A	B	B	B	A	A	B	A	A	A	A	A	B	A	A	B	B	A	B	A	B	A	A	B	A	B	B	B	A
Tdurum_contig11126_182	8	20.524	B	A	B	A	B	B	B	B	A	B	B	A	A	A	B	B	A	A	A	B	B	B	A	A	B	B	A	A	A	A	B	A	A	B	B	A	B	A	B	A	A	B	A	B	B	B	A
RAC875_rep_c99895_112	8	23.468	B	A	B	A	B	B	B	B	A	B	B	A	A	A	B	B	A	A	B	B	B	B	A	A	B	B	A	A	A	A	B	B	A	B	B	A	B	A	B	A	A	B	A	A	B	B	A
wsnp_Ex_c3267_6026545	8	23.779	B	A	B	A	B	B	B	B	A	B	B	A	A	A	B	B	A	A	B	B	B	B	A	A	B	B	A	A	A	A	B	B	A	B	B	A	B	A	B	A	A	B	A	A	B	B	A
JD_c15431_399	8	27.14	B	A	B	A	B	B	B	B	A	B	B	-	-	-	B	B	A	A	A	B	B	B	A	A	B	B	A	A	A	A	B	A	A	B	B	A	B	A	B	A	A	B	A	B	B	B	A
wsnp_Ra_c50264_54965028	8	30.184	B	A	B	A	B	B	B	B	A	B	B	A	A	A	A	B	A	A	A	B	B	A	A	A	B	B	A	A	A	A	B	A	A	B	B	A	B	A	B	A	A	B	A	B	B	A	A
Ra_c14171_2765	8	30.496	B	A	B	A	B	B	B	B	A	B	B	A	A	A	A	B	A	A	A	B	B	A	A	A	B	B	A	A	A	A	B	A	A	B	B	A	B	A	B	A	A	B	A	B	B	A	A
wsnp_Ex_c19467_28423946	8	30.805	B	A	B	A	B	B	B	B	A	B	B	A	A	A	A	B	A	A	A	B	B	A	A	A	B	B	A	A	A	A	B	A	A	B	B	A	B	A	B	A	A	B	A	B	B	A	A
wsnp_Ex_c8643_14492192	8	31.749	B	A	B	A	B	B	B	B	A	B	B	A	A	A	A	B	A	A	A	B	B	A	A	A	B	B	A	A	A	A	B	A	A	B	B	A	B	A	B	A	A	B	A	B	B	A	A
Tdurum_contig6121_545	8	32.366	B	B	B	A	B	B	B	B	A	B	B	A	A	A	A	B	A	A	A	B	B	A	A	A	B	B	A	A	A	A	B	A	A	B	B	A	B	A	B	A	A	B	A	B	B	A	A
BS00062807_51	8	33.939	B	A	B	A	B	B	B	-	A	B	B	A	A	A	A	B	A	A	A	B	A	A	A	A	B	B	A	A	A	A	B	A	A	B	B	A	B	A	B	A	A	B	A	B	B	A	A
BS00079100_51	8	34.876	B	A	B	A	B	B	B	B	A	B	B	A	A	A	A	B	A	A	A	B	A	A	A	A	B	B	A	A	A	A	B	A	A	B	B	A	B	A	B	A	A	B	A	B	B	A	A
RAC875_c79742_159	8	35.82	B	A	B	A	B	B	B	B	A	B	B	A	A	A	A	B	A	A	A	B	B	A	A	A	B	B	A	A	A	A	B	A	A	B	B	A	B	A	B	A	A	B	A	B	B	A	A
wsnp_CAP8_c7510_3461645	8	36.445	B	A	B	A	B	B	B	B	A	B	B	A	A	A	A	B	A	A	A	B	B	A	A	A	B	B	A	A	A	A	B	A	A	B	B	A	B	A	B	A	A	B	A	B	B	A	A
Tdurum_contig9713_488	8	36.759	B	A	B	A	B	B	B	B	A	B	B	A	A	A	A	B	A	A	A	B	B	A	A	A	B	B	A	A	A	A	B	A	A	B	B	A	B	A	B	A	A	B	A	B	B	A	A
Tdurum_contig56197_370	8	37.07	B	A	A	A	B	B	B	B	A	B	B	A	A	A	A	B	A	A	A	B	B	A	A	A	B	B	A	A	A	A	B	A	A	B	B	A	B	A	B	A	A	B	A	B	B	A	A
Excalibur_c80941_665	8	37.687	B	A	B	A	B	B	B	B	A	B	B	A	A	A	A	B	A	A	A	B	B	A	A	A	B	B	A	A	A	A	B	A	A	B	B	A	B	A	B	A	A	B	A	B	B	A	A
Excalibur_c36771_136	8	37.996	B	A	B	A	B	B	B	B	A	B	B	A	A	A	A	B	A	A	A	B	B	A	A	A	B	B	A	A	A	A	B	A	A	B	B	A	B	A	B	A	A	B	A	B	B	A	A
wsnp_Ex_c1267_2431129	8	38.303	B	A	B	A	B	B	B	B	A	B	B	A	A	A	A	B	A	A	A	B	B	A	A	A	B	B	A	A	A	A	B	A	A	B	B	A	B	A	B	A	A	B	A	B	B	A	A
wsnp_Ex_c3267_6026676	8	40.869	B	A	B	A	B	B	B	B	A	B	B	A	A	A	A	B	A	A	B	B	B	A	A	A	B	B	A	A	A	A	B	B	A	B	B	A	B	A	B	A	A	B	A	A	B	B	A
Ra_c7721_225	8	43.452	B	A	A	A	B	B	B	B	A	B	B	A	A	A	A	B	A	A	B	B	B	A	A	A	B	A	A	A	A	A	B	B	A	B	B	A	B	A	B	A	A	B	A	A	B	B	A
Excalibur_c38928_307	8	44.384	B	A	A	A	B	B	B	B	A	B	B	A	A	A	A	B	A	A	B	B	B	A	A	A	B	A	A	A	A	A	B	B	A	B	B	A	B	A	B	A	A	B	A	A	B	B	A
RFL_Contig5166_1049	8	46.934	B	A	A	A	B	B	B	B	A	B	B	A	A	A	A	B	A	A	A	B	B	A	A	A	B	A	A	A	A	A	B	A	A	B	B	A	B	A	B	A	A	B	A	B	B	A	A
GENE-4231_195	8	47.242	B	A	B	A	B	B	B	B	A	B	B	A	A	A	A	B	A	A	A	B	B	A	A	A	B	A	A	A	A	A	B	A	A	B	B	A	B	A	B	A	A	B	A	B	B	A	A
wsnp_Ex_c24963_34217997	8	47.551	B	A	B	A	B	B	B	B	A	B	B	A	A	A	A	B	A	A	A	B	B	A	A	A	B	A	A	A	A	A	B	A	A	B	B	A	B	A	B	A	A	B	A	B	B	A	A
wsnp_Ex_c1249_2399894	8	47.864	B	A	B	A	B	B	B	B	A	B	B	A	A	A	A	B	A	A	A	B	B	A	A	A	B	A	A	A	A	A	B	A	A	B	B	A	B	A	B	A	A	B	A	B	B	A	A
wsnp_Ku_c12559_20251082	8	48.176	B	A	A	A	B	B	B	B	A	B	B	A	A	A	A	B	A	A	A	B	B	A	A	A	B	A	A	A	A	A	B	A	A	B	B	A	B	A	B	A	A	B	A	B	B	A	A
wsnp_Ku_c12559_20252463	8	48.483	B	A	A	A	B	B	B	B	A	B	B	A	A	A	A	B	A	A	A	B	B	A	A	A	B	A	A	A	A	A	B	A	A	B	B	A	B	A	B	A	A	B	A	B	B	A	A
RAC875_c25672_473	8	48.788	B	A	B	A	B	B	B	B	A	B	B	A	A	A	A	B	A	A	A	B	B	A	A	A	B	A	A	A	A	A	B	A	A	B	B	A	B	A	B	A	A	B	A	B	B	A	A
wsnp_Ex_c1267_2431315	8	49.093	B	A	B	A	B	B	B	B	A	B	B	A	A	A	A	B	A	A	A	B	B	A	A	A	B	A	A	A	A	A	B	A	A	B	B	A	B	A	B	A	A	B	A	B	B	A	A
RAC875_c50914_107	8	49.399	B	A	A	A	B	B	B	B	A	B	B	A	A	A	A	B	A	A	A	B	B	A	A	A	B	A	A	A	A	A	B	A	A	B	B	A	B	A	B	A	A	B	A	B	B	A	A
wsnp_Ra_c3766_6947263	8	50.343	B	A	A	A	B	B	B	B	A	B	B	A	A	A	A	B	A	A	A	B	B	A	A	A	B	A	A	A	A	A	B	A	A	B	B	A	B	A	B	A	A	B	A	B	B	A	A
Kukri_c38732_246	8	50.651	B	A	A	A	B	B	B	B	A	B	B	A	A	A	A	B	A	A	A	B	B	A	A	A	B	A	A	A	A	A	B	A	A	B	B	A	B	A	B	A	A	B	A	B	B	A	A
CAP8_c1678_709	8	52.224	B	B	A	A	B	B	B	B	A	B	B	A	A	A	A	B	A	A	A	B	B	A	A	A	B	A	A	A	A	A	B	A	A	B	B	A	B	A	B	A	A	B	A	B	B	A	A
Kukri_c23433_416	8	52.531	B	B	A	A	B	B	B	B	A	B	B	A	A	A	A	B	A	A	A	B	B	A	A	A	B	A	A	A	A	A	B	A	A	B	B	A	B	A	B	A	A	B	A	B	B	A	A
BobWhite_c14575_323	8	54.431	B	B	A	A	B	B	B	B	A	B	B	A	A	A	A	B	A	A	A	B	B	A	A	A	B	B	A	A	A	A	A	A	A	B	B	A	B	A	B	A	A	B	A	B	B	A	A
RAC875_rep_c75639_706	8	55.048	B	B	A	A	B	B	B	B	A	B	B	A	A	A	A	B	A	A	A	B	B	A	A	A	B	B	A	A	A	A	A	A	A	B	B	A	B	A	B	A	A	B	A	B	B	A	A
RAC875_c70_598	8	55.353	B	B	A	A	B	B	B	B	A	B	B	A	A	A	A	B	A	A	A	B	B	A	A	A	B	B	A	A	A	A	A	A	A	B	B	A	B	A	B	A	A	B	A	B	B	A	A
RAC875_c10122_113	8	55.66	B	B	B	A	B	B	B	B	A	B	B	A	A	A	A	B	A	A	A	B	B	A	A	A	B	B	A	A	A	A	A	A	A	B	B	A	B	A	B	A	A	B	A	B	B	A	A
Excalibur_c37474_868	8	55.968	B	B	B	A	B	B	B	B	A	B	B	A	A	A	A	B	A	A	A	B	B	A	A	A	B	B	A	A	A	A	A	A	A	B	B	A	B	A	B	A	A	B	A	B	B	A	A
RAC875_c45791_450	8	56.275	B	B	B	A	B	B	B	B	A	B	B	A	A	A	A	B	A	A	A	B	B	A	A	A	B	B	A	A	A	A	A	A	A	B	B	A	B	A	B	A	A	B	A	B	B	A	A
wsnp_Ex_rep_c101703_87021883	8	56.58	B	B	B	A	B	B	B	B	A	B	B	A	A	A	A	B	A	A	A	B	B	A	A	A	B	B	A	A	A	A	A	A	A	B	B	A	B	A	B	A	A	B	A	B	B	A	A
wsnp_Ex_c14586_22625563	8	56.885	B	B	B	A	B	B	B	B	A	B	B	A	A	A	A	B	A	A	A	B	B	A	A	A	B	B	A	A	A	A	A	A	A	B	B	A	B	A	B	A	A	B	A	B	B	A	A
BS00080317_51	8	57.192	B	B	B	A	B	B	B	B	A	B	B	A	A	A	A	B	A	A	A	B	B	A	A	A	B	B	A	A	A	A	A	A	A	B	B	A	B	A	B	A	A	B	A	B	B	A	A
wsnp_Ex_c23122_32350412	8	57.809	B	B	B	A	B	B	B	B	A	B	B	A	A	A	A	B	A	A	A	B	B	A	A	A	B	B	A	A	A	A	A	A	A	B	B	A	B	A	B	A	A	B	A	B	B	A	A
RAC875_rep_c111901_103	8	58.116	B	B	B	A	B	B	B	B	A	B	B	A	A	A	A	B	A	A	A	B	B	A	A	A	B	B	A	A	A	A	A	A	A	B	B	A	B	A	B	A	A	B	A	B	B	A	A
BobWhite_c17876_192	8	58.428	B	B	B	A	B	B	B	B	A	B	B	A	A	A	A	B	A	A	A	B	B	A	A	A	B	B	A	A	A	A	A	A	A	B	B	A	B	A	B	A	A	B	A	B	B	A	A
Excalibur_c28771_400	8	58.739	B	B	B	A	B	B	B	B	A	B	B	A	A	A	A	B	A	A	A	B	B	A	A	A	B	B	A	A	A	A	A	A	A	B	B	A	B	A	B	A	A	B	A	B	B	A	A
wsnp_Ex_c5075_9013594	8	59.38	B	B	B	A	B	B	B	B	A	-	B	A	A	A	A	B	A	A	A	B	B	A	-	A	B	B	A	A	A	A	A	A	A	B	-	A	B	A	B	A	A	B	A	B	B	A	-
wsnp_Ex_rep_c77942_74309566	8	60.341	B	B	A	A	B	B	B	B	A	B	B	A	A	A	A	B	A	A	A	B	B	A	A	A	B	B	A	A	A	A	A	A	A	B	B	A	B	A	B	A	A	B	A	B	B	A	A
wsnp_Ku_c2614_4970880	8	60.648	B	B	A	A	B	B	B	B	A	B	B	A	A	A	A	B	A	A	A	B	B	A	A	A	B	B	A	A	A	A	A	A	A	B	B	A	B	A	B	A	A	B	A	B	B	A	A
Excalibur_c53834_416	8	61.265	B	B	B	A	B	B	B	B	A	B	B	A	A	A	A	B	A	A	A	B	B	A	A	A	B	B	A	A	A	A	A	A	A	B	B	A	B	A	B	A	A	B	A	B	B	A	A
Kukri_c24590_532	8	61.572	B	B	B	A	B	B	B	B	A	B	B	A	A	A	A	B	A	A	A	B	B	A	A	A	B	B	A	A	A	A	A	A	A	B	B	A	B	A	B	A	A	B	A	B	B	A	A
Kukri_c26279_503	8	61.879	B	B	B	A	B	B	B	B	A	B	B	A	A	A	A	B	A	A	A	B	B	A	A	A	B	B	A	A	A	A	A	A	A	B	B	A	B	A	B	A	A	B	A	B	B	A	A
wsnp_Ra_c11942_19247669	8	62.805	B	B	B	A	B	B	B	B	A	B	B	A	A	A	A	B	A	A	A	B	A	A	A	A	B	B	A	A	A	A	A	A	A	B	B	A	B	A	B	A	A	B	A	B	B	A	A
BobWhite_c23946_75	8	63.114	B	B	B	A	B	B	B	-	A	B	-	A	A	A	A	B	A	A	A	B	A	A	A	A	B	B	A	A	A	A	A	A	A	B	B	A	B	A	B	A	A	B	A	B	B	A	A
wsnp_Ex_rep_c107572_91149113	8	64.057	B	B	B	A	B	B	B	B	A	B	B	A	A	A	A	B	A	A	A	B	B	A	A	A	B	B	A	A	A	A	A	A	A	B	B	A	B	A	B	A	A	B	A	B	B	A	A
BS00110920_51	8	64.366	B	B	B	A	B	B	B	B	A	B	B	A	A	A	A	B	A	A	A	B	B	A	A	A	B	B	A	A	A	A	A	A	A	B	B	A	B	A	B	A	A	B	A	B	B	A	A
Ra_c1485_2726	8	64.676	B	B	B	A	B	B	B	B	A	B	B	A	A	A	A	B	A	A	A	B	B	A	A	A	B	B	A	A	A	A	A	A	A	B	B	A	B	A	B	A	A	B	A	B	B	A	A
wsnp_Ra_c27839_37354085	8	64.987	B	B	A	A	B	B	B	B	A	B	B	A	A	A	A	B	A	A	A	B	B	A	A	A	B	B	A	A	A	A	A	A	A	B	B	A	B	A	B	A	A	B	A	B	B	A	A
IAAV2682	8	65.297	B	B	A	A	B	B	B	B	A	B	B	A	A	A	A	B	A	A	A	B	B	A	A	A	B	B	A	A	A	A	A	A	A	B	B	A	B	A	B	A	A	B	A	B	B	A	A
BS00103275_51	8	65.606	B	B	A	A	B	B	B	B	A	B	B	A	A	A	A	B	A	A	A	B	B	A	A	A	B	B	A	A	A	A	A	A	A	B	B	A	A	A	B	A	A	B	A	B	B	A	A
BobWhite_c42745_221	8	66.872	B	B	A	A	B	B	B	B	A	B	B	A	A	A	A	B	A	A	A	B	A	A	A	A	B	B	A	A	A	A	A	A	A	B	B	A	A	A	B	A	A	B	A	B	-	A	A
RAC875_c47035_70	8	67.822	B	B	A	A	B	B	B	B	A	B	B	A	A	A	A	B	A	A	A	B	B	A	A	A	B	B	A	A	A	A	A	A	A	B	B	A	A	A	B	A	A	B	A	B	B	A	A
wsnp_Ex_c6186_10806657	8	68.132	B	B	A	A	B	B	B	B	A	B	B	A	A	A	A	B	A	A	A	B	B	A	A	A	B	B	A	A	A	A	A	A	A	B	B	A	A	A	B	A	A	B	A	B	B	A	A
RFL_Contig3609_1678	8	68.757	B	B	B	A	B	B	B	B	A	B	B	A	A	A	A	B	A	A	A	B	B	A	A	A	B	B	A	A	A	A	A	A	A	B	B	A	A	A	B	A	A	B	A	B	B	A	A
wsnp_Ra_rep_c69821_67403173	8	69.064	B	B	B	A	B	B	B	B	A	B	B	A	A	A	A	B	A	A	A	B	B	A	A	A	B	B	A	A	A	A	A	A	A	B	B	A	A	A	B	A	A	B	A	B	B	A	A
Kukri_c45250_289	8	69.373	B	B	-	A	B	B	B	B	A	B	B	A	A	A	A	B	A	A	A	B	B	A	A	A	B	B	A	A	A	A	A	A	A	B	B	A	A	A	B	A	A	B	A	B	B	A	A
BS00090277_51	8	69.683	B	B	B	A	B	B	B	B	A	B	B	A	A	A	A	B	A	A	A	B	B	A	A	A	B	B	A	A	A	A	A	A	A	B	B	A	A	A	B	A	A	B	A	B	B	A	A
wsnp_Ra_c14498_22667649	8	69.992	B	B	B	A	B	B	B	B	A	B	B	A	A	A	A	B	A	A	A	B	B	A	A	A	B	B	A	A	A	A	A	A	A	B	B	A	A	A	B	A	A	B	A	B	B	A	A
wsnp_Ex_c26172_35422935	8	70.613	B	B	-	A	B	B	B	B	A	B	B	A	A	A	A	B	A	A	A	B	B	A	A	A	B	B	A	A	A	A	A	A	A	B	B	A	A	A	B	A	A	B	A	B	B	A	A
Ex_c7101_596	8	71.871	B	B	A	A	B	B	B	B	A	B	B	A	A	A	A	B	A	A	A	B	B	A	A	A	B	B	A	A	A	A	A	A	A	B	B	A	A	A	B	A	B	B	A	B	B	A	A
wsnp_Ex_c1145_2198295	8	72.809	B	B	A	A	B	B	B	B	A	B	B	A	A	A	A	B	A	A	A	B	B	A	A	A	B	B	A	A	A	A	A	A	A	B	B	A	A	A	B	A	A	B	A	B	B	A	A
wsnp_Ex_c11917_19110580	8	73.117	B	B	A	A	B	B	B	B	A	B	B	A	A	A	A	B	A	A	A	B	B	A	A	A	B	B	A	A	A	A	A	A	A	B	B	A	A	A	B	A	A	B	A	B	B	A	A
BobWhite_c42198_254	8	74.049	B	B	A	A	B	B	B	B	A	B	B	A	A	A	A	B	A	A	A	B	B	A	A	A	B	B	A	A	A	A	A	A	A	B	B	A	A	A	B	A	A	B	A	B	B	A	A
Excalibur_c59337_101	8	74.356	B	B	A	A	B	B	B	B	A	B	B	A	A	A	A	B	A	A	A	B	B	A	A	A	B	B	A	A	A	A	A	A	A	B	B	A	A	A	B	A	A	B	A	B	B	A	A
wsnp_Ex_c1145_2198433	8	74.973	B	B	A	A	B	B	B	B	A	B	B	A	A	A	A	B	A	A	A	B	B	A	A	A	B	B	A	A	A	A	A	A	A	B	B	A	A	A	B	A	A	B	A	B	B	A	A
Kukri_c2842_248	8	75.587	B	B	B	A	B	B	B	B	A	B	B	A	A	A	A	B	A	A	A	B	B	A	A	A	B	B	A	A	A	A	A	A	A	B	B	A	A	A	B	A	B	B	A	B	B	A	A
BS00069546_51	8	75.892	B	B	B	A	B	B	B	B	A	B	B	A	A	A	A	B	A	A	A	B	B	A	A	A	B	B	A	A	A	A	A	A	A	B	B	A	A	A	B	A	B	B	A	B	B	A	A
wsnp_Ex_c6401_11124792	8	76.198	B	B	A	A	B	B	B	B	A	B	B	A	A	A	A	B	A	A	A	B	B	A	A	A	B	B	A	A	A	A	A	A	A	B	B	A	A	A	B	A	B	B	A	B	B	A	A
BobWhite_c22638_135	8	76.816	B	A	A	A	B	B	B	B	A	B	B	A	A	A	A	B	A	A	A	B	B	A	A	A	B	B	A	A	A	A	A	A	A	B	B	A	A	A	B	A	B	B	A	B	B	A	A
wsnp_Ex_c13896_21759905	8	78.429	B	A	A	A	B	B	B	B	A	B	B	A	-	A	A	B	A	-	A	B	B	A	A	A	B	B	A	A	-	A	-	A	A	B	B	A	A	A	B	A	B	B	A	B	B	A	A
TA001478-0609	8	80.032	B	A	A	A	B	B	B	B	A	A	B	A	A	A	A	B	A	A	A	B	B	A	A	A	B	B	A	A	A	A	A	A	A	B	B	A	A	A	B	A	B	B	B	B	B	A	A
wsnp_Ex_c15785_24157360	8	80.337	B	A	A	A	B	B	B	B	A	A	B	A	A	A	A	B	A	A	A	B	B	A	A	A	B	B	A	A	A	A	A	A	A	B	B	A	A	A	B	A	B	B	B	B	B	A	A
wsnp_CAP11_c681_443861	8	80.951	B	A	B	A	B	B	B	B	A	A	B	A	A	A	A	B	A	A	A	B	B	A	A	A	B	B	A	A	A	A	A	A	A	B	B	A	A	A	B	A	B	B	B	B	B	A	A
Tdurum_contig20941_79	8	81.568	B	A	B	A	B	B	B	B	A	A	B	A	A	A	A	B	A	A	A	B	B	A	A	A	B	B	A	A	A	A	A	A	A	B	B	A	A	A	B	A	B	B	B	B	B	A	A
Kukri_c25725_1921	8	81.879	B	A	B	A	B	B	B	B	A	A	B	A	A	A	A	B	A	A	A	B	B	A	A	A	B	B	A	A	A	A	A	A	A	B	B	A	A	A	B	A	B	B	B	B	B	A	A
BS00035381_51	8	83.153	B	A	B	A	B	B	B	B	A	A	B	A	A	A	A	B	A	A	A	B	B	A	A	A	B	B	A	A	A	A	A	A	A	B	B	A	A	A	B	A	B	B	B	B	B	A	A
Excalibur_rep_c94584_98	8	84.419	B	A	B	A	B	B	B	B	A	A	B	A	A	A	A	B	A	A	A	B	B	A	A	A	B	B	A	A	A	A	A	A	A	B	B	A	A	A	B	A	B	B	B	B	B	A	A
Ra_c24622_352	8	85.04	B	A	A	A	B	B	B	B	A	A	B	A	A	A	A	B	A	A	A	B	B	A	A	A	B	B	A	A	A	A	A	A	A	B	B	A	A	A	B	A	B	B	B	B	B	A	A
GENE-4183_1109	8	85.972	B	A	A	A	B	B	B	B	A	A	B	A	A	A	A	B	A	A	A	B	B	A	A	A	B	B	A	A	A	A	A	A	A	B	B	A	A	B	B	B	B	B	B	B	B	A	A
wsnp_Ku_c16522_25425455	8	86.593	B	A	A	A	B	B	B	B	A	A	B	A	A	A	A	B	A	A	A	B	B	A	A	A	B	B	A	A	A	A	A	A	A	B	B	A	A	B	B	B	B	B	B	B	B	A	A
Excalibur_rep_c66613_510	8	86.902	B	A	A	A	B	B	B	B	A	A	B	A	A	A	A	B	A	A	A	B	B	A	A	A	B	B	A	A	A	A	A	A	A	B	B	A	A	B	B	B	B	B	B	B	B	A	A
wsnp_Ku_c11870_19296142	8	87.519	B	A	B	A	B	B	B	B	A	A	B	A	A	A	A	B	A	A	A	B	B	A	A	A	B	B	A	A	A	A	A	A	A	B	B	A	A	B	B	B	B	B	B	B	B	A	A
[truncated: 1,555 more rows]
[truncated: 118 more columns]
